# Supplementary material for: Neural signaling contributes to heart formation and growth in the invertebrate chordate, Ciona robusta
Source: PLoS Biol. 2026 Apr 14;24(4):e3003715. doi: 10.1371/journal.pbio.3003715 (PMC13078634; doi:10.1371/journal.pbio.3003715)
Supplement: S1 Table — Column 1 lists gene names. Column 2 lists 2012 KH IDs. Column 3 lists the cluster in which each analyzed gene was predominantly expressed. Column 4 lists putative cell types to which each cluster relates. (CSV) [file pbio.3003715.s013.csv]

GENE NAME	KH2012 ID	Cluster Marker	Putative Cell Type
CHRM1/2/3/5	KH2012:KH.C11.593	Cluster 1	Myoepithelial
TTN	KH2012:KH.C9.36	Cluster 1	Myoepithelial
TNNL1	KH2012:KH.C11.673	Cluster 1	Myoepithelial/Cluster 8-A
MYH6	KH2012:KH.L106.5	Cluster 1	Myoepithelial
MYH7	KH2012:KH.L164.8	Cluster 1	Myoepithelial
MYOMESIN-1	KH2012:KH.L9.22	Cluster 1	Myoepithelial
CDH1/Ci-CADHERIN/E-CADHERIN	KH2012:KH.C9.72	Cluster 1	Myoepithelial
CADHERIN-RELATED-11	KH2012:KH.C2.1104	Cluster 1	Myoepithelial
CADHERIN-24	KH2012:KH.C2.575	Cluster 1	Myoepithelial
MATN2	KH2012:KH.C10.228	Cluster 2/3	Pericardial-A/B
DACH	KH2012:KH.C14.291	Cluster 2/3	Pericardial-A/B
TBX1/10	KH2012:KH.C7.628	Cluster 2	Pericardial-A
CAPN	KH2012:KH.C4.42	Cluster 7	Pericardial-A
SYT15	KH2012:KH.C2.762	Cluster 4	Epicardial
SIX1/2	KH2012:KH.C3.553	Cluster 4	Epicardial
ISL	KH2012:KH.L152.2	Cluster 5	Blood Sinus
ETS-1	KH2012:KH.C11.10	Cluster 5	Blood Sinus
TAGLN	KH2012:KH.C4.631	Cluster 5	Blood Sinus
MYL-12A/12B/9	KH2012:KH.C11.143	Cluster 5	Blood Sinus
GATA.B	KH2012:KH.S696.1	Cluster 6	Endothelial-like
S1PR1	KH2012:KH.C5.197	Cluster 6	Endothelial-like
HES-B	KH2012:KH.C3.312	Cluster 6	Endothelial-like
VCAM-1	KH2012:KH.L169.2	Cluster 6	Endothelial-like
VEGFR	KH2012:KH.S1375.1	Cluster 6	Endothelial-like
UL-1	KH2012:KH.C1.1154	Cluster 7	Progenitor
LEFTY	KH2012:KH.C3.411	Cluster 7	Progenitor
GLI	KH2012:KH.C7.334	Cluster 7	Progenitor
HTR2A	KH2012:KH.C7.607	Cluster 7	Progenitor
PC2	KH2012:KH.L128.2	Cluster 8-A	Neural
TH	KH2012:KH.C2.252	Cluster 8	Neural
DDC	KH2012:KH.L20.60	Cluster 8	Neural
HTR1D	KH2012:KH.C8.296	Cluster 8	Neural
DBH	KH2012:KH.XM_018816955.1	Cluster 8	Neural
SLC6A11	KH2012:KH.C5.522	Cluster 7, Cluster 8	Neural
CHRNA2	KH2012:KH.L59.8	Cluster 8	Neural
CHRNA7	KH2012:KH.L108.43	Cluster 8	Neural
CHAT	KH2012:KH.C1.498	Cluster 8	Neural
CALB	KH2012:KH.C3.178	Cluster 8	Neural
NRXN1	KH2012:KH.C3.273	Cluster 8	Neural
NCAM	KH2012:KH.C10.260	Cluster 8-B	Neural
HCN4	KH2012:KH.C10.454	Cluster 8-B	Neural
FGF11/12/13/14	KH2012:KH.L28.8	Cluster 8-B	Neural
NR41A	KH2012:KH.C9.440	Cluster 7-A	Progenitor
TCF4/12	KH2012:KH.C3.348	Cluster 7-B	Progenitor
BHLHTUN1	KH2012:KH.C7.269	Cluster 7-C, Cluster 8-B	Progenitor/Neural
DNAH12	KH2012:KH.C9.237	Cluster 7-C, Cluster 8-B	Progenitor/Neural
SOX5/6/13	KH2012:KH.L155.5	Cluster 7-C	Progenitor
TBX2/3/4	KH2012:KH.L96.87	Cluster 7-B, Cluster 8-C	Progenitor/Neural
VANGL2	KH2012:KH.C4.173	Cluster 7-A	Progenitor
WNTA	KH2012:KH.S962.2	Cluster 7-A	Progenitor
FZD3/6/7	KH2012:KH.L9.43	Cluster 7-B	Progenitor
WNT7	KH2012:KH.C8.843	Cluster 7-UL1	Progenitor
WNTTUN5	KH2012:KH.C9.257	Cluster 7-C	Progenitor
LRP5/6	KH2012:KH.L154.1	Cluster 7-A, C; Cluster 8-C	Progenitor/Neural
SFRP1/5	KH2012:KH.L171.5	Cluster 7-B	Progenitor
AXIN	KH2012:KH.C1.97	Cluster 7	Progenitor
SFRP3/4-C	KH2012:KH.C1.543	Cluster 7-C, Cluster 8-C	Progenitor/Neural
ARID3A	KH2012:KH.S406.9	Cluster 7-C	Progenitor
RXRA	KH2012:KH.C9.892	Cluster 7-C, Cluster 8-C	Progenitor/Neural
TGFβ RECEPTOR-IC	KH2012:KH.L22.40	Cluster 7-C, Cluster 8-C	Progenitor/Neural
ONECUT1	KH2012:KH.C6.185	Cluster 8, Cluster 8-B	Neural
PAX3/7	KH2012:KH.C10.150	Cluster 8, Cluster 8-B	Neural
PHOX2B	KH2012:KH.C14.119	Cluster 8-B	Neural
TACR	KH2012:KH.L7.11	Cluster 8, Cluster 8-A	Neural
GNAI3	KH2012:KH.C1.612	Cluster 8-B	Neural
TRPC6	KH2012:KH.C10.392	Cluster 8-A	Neural
NCAM	KH2012:KH.C10.260	Cluster 8-B	Neural
SYAP1	KH2012:KH.C12.81	Cluster 8-B	Neural
LEF1/TCF7	KH2012:KH.C6.71	Cluster 8-A,Cluster 8-B	Neural
SMO	KH2012:KH.L41.13	Cluster 8-C	Neural
										PC2	KH2012:KH.L128.2	Cluster 8-A	Neural
										TH	KH2012:KH.C2.252	Cluster 8	Neural
										DDC	KH2012:KH.L20.60	Cluster 8	Neural
