# Supplementary material for: Neural signaling contributes to heart formation and growth in the invertebrate chordate, Ciona robusta
Source: PLoS Biol. 2026 Apr 14;24(4):e3003715. doi: 10.1371/journal.pbio.3003715 (PMC13078634; doi:10.1371/journal.pbio.3003715)
Supplement: S2 Table — Column 1 lists Leiden Clusters identified as heart cell types. Column 2 lists Leiden Clusters identified as blood cell types. Column 3 lists the blood cell types associated with the Leiden Cluster listed in Column 2. (CSV) [file pbio.3003715.s014.csv]

Heart Leiden cluster	Blood Leiden cluster	Blood cell type name
13	4 and 8	pre-RA and RA-1
21	19	URG-1 (large)
19	24	SGH-1
2	15	HA-4
14	13	HA-3
11	18	ICC
0	3	HA-1 (phag.)
4	9	HA-2 (phag.)
23	21	RC
22	17	ND-1
12	22	SRC
6	10	RSC
