# Supplementary material for: Neural signaling contributes to heart formation and growth in the invertebrate chordate, Ciona robusta
Source: PLoS Biol. 2026 Apr 14;24(4):e3003715. doi: 10.1371/journal.pbio.3003715 (PMC13078634; doi:10.1371/journal.pbio.3003715)
Supplement: S3 Table — Genewiz sequencing was used to analyze partial penetrance of sgRNAs. (XLSX) [file pbio.3003715.s015.xlsx]

## Sheet: TACR1 Unique Seq
Sequence
TACGCCGATACGTTTGATGAGCAGATGGCTGACTTCTTTACGCAAGACGGCCCGTATGTAACGAAGTGTATTGTGTTTCAACAGATCCGTGCTTTGAATTTAGATATAAAAGCGATGGATTCTTAGTTAATTAAATATGTTGTTATCTCTCTCTTTGACGTTCACGTTATTATTCTGCTATTGGACCGGTACCATGTATTATATAGAAGGATCGGTCACTTACAAATATTACAAGGAGACACTTGACTTGGTTGGGTTGCGGCCAAACCCTGCCATTGTACCACAGCAACGAGATGCAAGGATTTATAGAGTAACAAGAGACGTGGGACAGGACACGGGGAACTTGAGCGAATCGTACGGAGGTAAGTGCAACGTAAGGCGGGTAATGCATTCGTTTAT…
GCAAGACGGCCCGTATGTAACGAAGTGTATTGTGTTTCAACAGATCCGTGCTTTGAATTTAGATATAAAAGCGATGGATTCTTAATTATAAAATATGTTGTTATCTCTCTCTTTGACGTTCACGTTATTATTCTGCTATTGGACCGGTACCATGTACTATATAGAAGGGTCGGTCACTTACAAATATTACAAGGAGACACTTGACTTGGTTGGGTTGCGGCCAAACCCTGCCATTGTACCACAGCAACGAGATGCGAGGATATATAGAGTAACAAGAGACGTGGGACAGGACACGGGGAACTTGAGCGAATCGTACGGAGGTAAGTGCAACGTAAGGCGGGTAATGCATTCGTTTATT
GCAAGACGGCCCGTATGTAACGAAGTGTATTTTGTTTCAACAGGTCCGTGCTTTGAATTTAGATACAAAAGCGATGGATTCTTAATTATTAAATATGTTGTTATCTCTCTCTTTGACGTTCACGTTATTATTCTGCTATTGGACCGGTACCATGTACTATATAGAAGGGTCGATCACTTACAAATATTACAAGGAGACACTTGACTTGGTTGGGTTGCGGCCAAACCCTGCCATTGTACCACAGCAACGAGATGCGAGGATATATAGAGTAACAAGAGACGTGGGACAGGACACGGGGAACTTGAGCGAATCGTACGGAGGTAAGTGCAACGTAAGGCGGGTAATGCATTCGTTTATT
GCAAGACGGCCCGTATGTAACGAAGTGTATTGTGTTTCAACAGATCCGTGCTTTGAATTTATATATAAAAGCGAAGGATTCTTAGTTAATTAAATATGTTGTTATCTCTCTCTTTGACGTTCACGTTATTATTCTGCTATTGGACCGGTACCATGTATTATATAGAAGGATCGGTCACTTACAAATATTACAAGGAGACACTTGACTTGGTTGGGTTGCGGCCAAACCCTGCCATTGTACCACAGCAACGAGATGCAAGGATTTATAGAGTAACAAGAGACGTGGGACAGGACACGGGGAACTTGAGCGAATCGTACGGAGGTAAGTGCAACGTAAGGCGGGTAATGCATTCGTTTATT
GCAAGACGGCCCGTATGTAACGAAGTGTATTGTGTTTCAACAGATCCGTGCTTTGAATTTAGATATAAAAGCGATGGATTCTTAGTTAATTAAATATGTTGTTATATCTCTCTTTGACGTTCACGTTATTATTCTGCTATTGGACCGGTACCATGTATTATATAGAAGGATCGGTCACTTACAAATATTACAAGGAGACACTTGACTTGGTTGGGTTGCGGCCAAACCCTGCCATTGTACCACAGCAACGAGATGCAAGGATTTATAGAGTAACAAGAGACGTGGGACAGGACACGGGGAACTTGAGCGAATCGTACGGAGGTAAGTGCAACGTAAGGCGGGTAATGCATTCGTTTATT
GCAAGACGGCCCGTATGTAACGAAGTGTATTGTGTTTCAACAGATCCGTGCTTTGAATTTAGATATAAAAGCGATGGATTCTTAGTTAATTAAATATGTTGTTATCTCTCTCTTTGACGTTCACGTTATTATTCTGCTATTGGACCGGTACCAAGTATTATATAGAAGGATCGGTCACTTACAAATATTACAAGGAGACACTTGACTTGGTTGGGTTGCGGCCAAACCCTGCCATTGTACCACAGCAACGAGATGCGAGGATATATAGAGTAACAAGAGACGTGGGACAGGACACGGGGAACTTGAGCGAATCGTACGGAGGTAAGTGCAACGTAAGGCGGGTAATGCATTCGTTTATT
GCAAGACGGCCCGTATGTAACGAAGTGTATTGTGTTTCAACAGATCCGTGCTTTGAATTTAGATATAAAAGCGATGGATTCTTAGTTAATTAAATATGTTGTTATCTCTCTCTTTGACGTTCACGTTATTATTCTGCTATTGGACCGGTACCATGTATTATATAGAAGGATCGGTCACTTACAAATATTACAAGGAGACACTTGACTTGGTTGGGTTGCGGCCAAACCCTGCCATTGTACCACAGCAACGAGATGCAAGGATTTATAGAGTAACAAGAGAGGTGGGACAGGACACGGGGAACTTGAGCGAATCGTACGGAGGTAAGTGCAACGTAAGGCGGGTAATGCATTCGTTTATT
GCAAGACGGCCCGTATGTAACGAAGTGTATTTTGTTTCAACAGATCCGTGCTTTGAATTTAGATATAAAAGCGATGGATTCTTAGTTAATTAAATATGTTGTTATCTCTCTCTTTGACGTTCACGTTATTATTCTGNTATTGGACCGGTACCATGTATTATATAGAAGGATCGGTCACTTACAAATATTACAAGGAGACACTTGACTTGGTTGGGTTGCGGCCAAACCCTGCCATTGTACCACAGCAACGAGATGCAAGGATTTATAGAGTAACAAGAGACGTGGGACAGGACACGGGGAACTTGAGCGAATCGTACGGAGGTAAGTGCAACGTAAGGCGGGTAATGCATTCGTTTATT
GCAAGACGGCCCGTATGTAACGAAGTGTATTTTGTTTCAACAGATCCGTGCTTTGAATTTAGATACAAAAGCGATGGATTCTTAGTTAATTAAATATGTTGTTATCTCTCTCTTTGACGTTCACGTTATTATTCTGCTATTGGACCGGTACCATGTATTATATAGAAGGATCGGTCACTTACAAATATTACAAGGAGACACTTGACTTGGTTGGGTTGCGGCCAAACCCTGCCATTGTACCACAGCAACGAGATGCAAGGATTTATAGAGTAACAAGAGACGTGGGACAGGACGCGGGGAACTTGAGCGAATCGTACGGAGGTAAGTGCAACGTAAGGCGGGTAATGCATTCGTTTATT
GCAAGACGGCCCGTATGTAACGAAGTGTATTGTGTTTCAACAGATCCGTGCTTTGAATTTAGATATAAAAGCGATGGATTCTTAGTTAATTAAATATGTTGTTATCTCTCTCTTTGACGTTCACGTTATTATTCTGCTATTGGACCGGTACCATGTATTATATAGAAGGATCGGTCACTTACAAACATTACAAGGAGACACTTGACTTGGTTGGGTTGCGGCCAAACCCTGCCATTGTACCACAGCAACGAGATGCAAGGATTTATAGAGTAACAAGAGACGTGGGACAGGACACGGGGAACTTGAGCGAATCGTACGGAGGTAAGTGCAACGTAAGGCGGGTAATGCATTCGTTTATT
GCAAGACGGCCCGTATGTAACGAAGTGTATTGTGTTTCAACAGATCCGTGCTTTGAATTTAGATACAAAAGCGATGGATTCTTAATTATTAAATATGTTGTTATCTCTCTCTTTGACGTTCACGTTATTATTCTGCTATTGGACCGGTACCATGTACTTTTTGGGTTGCGGCCAAACCCTGCCATTGTACCACAGCAACGAGATGCGAGGATATATAGAGTAACAAGAGACGTGGGACAGGACACGGGGAACTTGAGCGAATCGTACGGAGGTAAGTGCAACGTAAGGCGGGTAATGCATTCGTTTATT
GCAAGACGGCCCGTATGTAACGAAGTGTATTTTGTTTCAACAGATCCGTGCTTTGAATTTAGATACAAAAGCGATGGATTCTTAATTATTAAATATGTTGTTATCTCTCTCTTTGACGTTCACGTTATTATTCTGCTATTGGACCGGTACCATGTACTATATAGAAGGGTCGATCACTTACAAATATTACAGGGAGACACTTGACTTGGTTGGGTTGCGGCCAAACCCTGCCATTGTACCACAGCAACGAGATGCGAGGATATATAGAGTAACAAGAGACGTGGGACAGGACACGGGGAACTTGAGCGAATCGTACGGAGGTAAGTGCAACGTAAGGCGGGTAATGCATTCGTTTATT
GTAAGACGGCCCGTATGTAACGAAGTGTATTTTGTTTCAACAGATCCGTGCTTTGAATTTAGATACAAAAGCGATGGATTCTTAATTATTAAATATGTTGTTATCTCTCTCTTTGACGTTCACGTTATTATTCTGCTATTGGACCGGTACCATGTATTATATAGAAGGATCGGTCACTTACAAATATTACAAGGAGACACTTGACTTGGTTGGGTTGCGGCCAAACCCTGCCATTGTACCACAGCAACGAGATGCAAGGATTTATAGAGTAACAAGAGACGTGGGACAGGACACGGGGAACTTGAGCGAATCGTACGGAGGTAAGTGCAACGTAAGGCGGGTAATGCATTCGTTTATT
GCAAGACGGCCCGTATGTAACGAAGTGTATTTTGTTTCAACAGATCCGTGCTTTGAATTTAGATACAAAAGCGATGGATTCTTAATTATTAAATATGTTGTTATCTCTCTCTTTGACGTTCACGTTATTATTCTGCTATTGGACCGGTACCATGTACTATATAGAAGGGTCGATCACTTACAAATATTACAAGGAGACACTTGACTTGGTTGGGTTGCGGCCAAACCCTGCCATTGTACCACAGCAACGAGATGCGAGGATATATAGAGTAACAAGAGACGTGGGACAGGACACGGGGAACTTGAGCGAATCGTACGGAGGTAAGTGCAACGTAAGGCGGGTAATGCATTCGCTTATT
GCAAGACGGCCCGTATGTAACGAAGTGTATTGTGTTTCAACAGATCCGTGCTTTGAATTTAGATATAAAAGCGATGGATTCTTAGTTAATTAAATATGTTGTTATCTCTCTCTTTGACGTTCACGTTATTATTCTGCTATTGGACCGGTACCATGTATTATATAGAAGGATCGGTCACTTACAAATATCACAAGGAGACACTTGACTTGGTTGGGTTGCGGCCAAACCCTGCCATTGTACCACAGCAACGAGATGCAAGGATTTATAGAGTAACAAGAGACGTGGGACAGGACACGGGGAACTTGAGCGAATCGTACGGAGGTAAGTGCAACGTAAGGCGGGTAATGCATTCGTTTATT
GCAAGACGGCCCGTATGTAACGAAGTGTATTTTGTTTCAACAGATCCGTGCTTTGAATTTAGATATAAAAGCGATGGATTCTTAGTTAATTAAATATGTTGTTATCTCTCTCTTTGACGTTCACGTTATTATTCTGCTATTGGACCGGTACCATGTATTATATAGAAGGATCGGTCACTTACAAATATTACAAGGAGACACTTGACTTGGTTGGGTTGCGGCCAAACCCTGCCATTGTACCACAGCAACGAGATGCAAGGATTTATAGAGTAACAAGAGACGTGGGGCAGGACACGGGGAACTTGAGCGAATCGTACGGAGGTAAGTGCAACGTAAGGCGGGTAATGCATTCGTTTATT
GCAAGACGGCCCGTATGTAACGAAGTGTATTTTGTTTCAACAGATCCGTGCTTTGAATTTAGATACAAAAGCGATGGATTCTTAATTATTAAATATGTTGTTATCTCTCTCTTTGACGTTCACGTTATTATTCTGCTATTGGACCGGTACCATGTATTATATAGAAGGGTCGATCACTTACAAATATTACAAGGAGACACTTGACTTGGTTGGGTTGCGGCCAAACCCTGCCATTGTACCACAGCAACGAGATGCGAGGATATATAGAGTAACAAGAGACGTGGGACAGGACACGGGGAACTTGAGCGAATCGTACGGAGGTAAGTGCAACGTAAGGCGGGTAATGCATTCGTTTATT
TACGCCGATACGTTTGATGTGCAGATGGCTGACTTCTTTACGCAAGACGGCCCGTATGTAACGAAGTGTATTTTGTTTCAACAGATCCGTGCTTTGAATTTAGATACAAAAGCGATGGATTCTTAATTATTAAATATGTTGTTATCTCTCTCTTTGACGTTCACGTTATTATTCTGCTATTGGACCGGTACCATGTACTATATAGAAGGGTCGATCACTTACGAATATTACAAGGAGACACTTGACTTGGTTGGGTTGCGGCCAAACCCTGCCATTGTACCACAGCAACGAGATGCGAGGATATATAGAGTAACAAGAGACGTGGGACAGGACACGGGGAACTTGAGCGAATCGTACGGAGGTAAGTGCAACGTAAGGCGGGTAATGCATTCGTTTATT…
GCAAGACGGCCCGTATGTAACGAAGTGTATTGTGTTTCAACAGATCCGTGCTTTGAATTTAGATACAAAAGCGATGGATTCTTAATTATTAAATATGTTGTTATCTCTCTCTTTGACGTTCACGTTATTATTCTGCTATTGGACCGGTACCATGTACTATATAGAAGGGTCGATCACTTACAAATATTACAAGGAGACACTTGACTTGGTTGGGTTGCGGCCAAACCCTGCCATTGTACCACAGCAACGAGATGCAAGGATTTATAGAGTAACAAGAGACGTGGGACAGGACACGGGGAACTTGAGCGAATCGTACGGAGGTAAGTGCAACGTAAGGCGGGTAATGCATTCGTTTATT
GCAAGACGGCCCGTATGTAACGAAGTGTATTGTGTTTCAACAGATCCGTGCTTTGAATTTAGATATAAAAGCGATGGATTCTTAGTTAATTAAATATGTTGTTATCTCTCTCTTTGACGTTCACGTTATTATTCTGCTATTGGACCGGTACCATGTATTATATAGAAGGATCGGTCACTTACAAATATTACAAGGAGACACTTGACTTGGTTGGGTCGCGGCCAAACCCTGCCATTGTACCATAGCAACGAGATGCAAGGATTTATAGAGTAACAAGAGACGTGGGACAGGACACGGGGAACTTGAGCGAATCGTACGGAGGTAAGTGCAACGTAAGGCGGGTAATGCATTCGTTTACT
GCAAGACGGCCCGTATGTAACGAAGTGTATTTTGTTTCAACAGATCCGTGCTTTGAATTTAGATACAAAAGCGATGGATTCTTAATTATTAAATATGTTGTTATCTCTCTCTTTGACGTTCACGTTATTATTCTGCTATTGGACCGGTTCCATGTACTATATAGAAGGGTCGATCACTTACAAATATCACAAGGAGACACTTGACTTGGTTGGGTTGCGGCCAAACCCTGCCATTGTACCACAGCAACGAGATGCAAGGATTTATAGAGTAACAAGAGACGTGGGACAGGACACGGGGAACTTGAGCGAATCGTACGGAGGTAAGTGCAACGTAAGGCGGGTAATGCATTCGTTTATT
TACGCCGATACGTTTGATGGGCAGATGGCTGACTTCTTTAAGTTCCTACGCCGATACGTTTGAT
GCAAGACGGCCCGTATGTAACGAAGTGTATTTTGTTTCAACAGATCCGTGCTTTGAATTTAGATACAAAAGCGATGGATTCTTAATTATTAAATATGTTGTTATCTCTCTCTTTGACGTTCATGTTATTATTCTGCTATTGGACCGGTACCATGTACTATATAGAAGGGTCGGTCACTTACAAATATTACAAGGAGACACTTGACTTGGTTGGGTTGCGGCCAAACCCTGCCATTGTACCACAGCAACGAGATGCGAGGATATATAGAGTAACAAGAGACGTGGGACAGGACACGGGGAACTTGAGCGAATCGTACGGAGGTAAGTGCAACGTAAGGCGGGTAATGCATTCGTTTATT
AAAGTGGTTGATATC
GCAAGACGGCCCGTATGTAACGAAGTGTATTGTGTTTCAACAGATCCGTGCTTTGAATTTAGATATAAAAGCGATGGATTCTTAGTTAATTAAATATGTTGTTATCTCTCTCTTTGACGTTCACGTTATTATTCTGCTATTGGACCGGTACCATGTACTATATAGAAGGGTCGATCACTTACAAATATTACAAGGAGACACTTGACTTGGTTGGGTTGCGGCCAAACCCTGCCATTGTACCACAGCAACGAGATGCGAGGATATATAGAGTAACAAGAGACGTGGGACAGGACACTGGGAACTTGAGCGAATCGTACGGAGGTAAGTGCAACGTAAGGCGGGTAATGCATTCGTTTATT
GCAAGACGGCCCGTATGTAACGAAGTGTATTGTGTTTCAACAGATCCGTGCTTTGAATTTAGATACAAAACCGATGGATTCTTAATTATTAAATATGTTGTTATCTCTCTCTTTGACGTTCACGTTATTATTCTGCTATTGGACCGGTACCATGTACTATATAGAAGGGTCGATCACTTACAAATATTACAAGGAGACACTTGACTTGGTTGGGTTGCGGCCAAACCCTGCCATTGTACCACAGCAACGAGATGCGAGGATTTATAGAGTAACAAGAGACGTGGGACAGGACACGGGGAACTTGAGCGAATCGTACGGAGGTAAGTGCAACGTAAGGCGGGTAATGCATTCGTTTATT
GCAAGACGGCCCGTATGTAACGAAGTGTATTGTGTTTCAACAGATCCGTGCTTTGAATTTAGATATAAAAGCGATGGATTCTTAGTTAATTAAATATGTTGTTATCTCTCTCTTTGACGTTCACGTTATCATTCTGCTATTGGACCGGTACCATGTATTATATAGAAGGGTCGATCACTTACAAATATTACAAGGAGACACTTGACTTGGTTGGGTTGCGGCCAAACCCTGCCATTGTACCACAGCAACGAGATGCAAGGATTTATAGAGTAACAAGAGACGTGGGACAGGACACGGGGAACTTGAGCGAATCGTACGGAGGTAAGTGCAACGTAAGGCGGGTAATGCATTCGTTTATT
GCAAGACGGCCCGTATGTAACGAAGTGTATTGTGTTTCAACAGATCCGTGCTTTGAATTTAGATATAAAAGCACGGATCTGTTGAAACACAATACACTTCGTTACATACGGGCCGTCTTGCGTAAAGAAGTCAGCAAACTAGAGTAAGGAT
GCAAGACGGCCCGTATGTAACGAAGTGTATTGTGTTTCAACAGATTCGTGCTTTGAATTTAGATATAAAAGCGATGGATTCTTAGTTAATTAAATATGTTGTTATCTCTCTCTTTGACGTTCACGTTATTATTCTGCTATTGGACCGGTACCATGTATTATATAGAAGGATCGGTCACTTACAAATATTACAAGGAGACACTTGACTTGGTTGGGTTGCGGCCAAACCCTGCCATTGTACCACAGCAACGAGATGCAAGGATTTATAGAGTAACAAGAGACGTGGGACAGGACACGGGGAACTTGAGCGAATCGTACGGAGGTAAGTGCAACGTAAGGCGGGTAATGCATTCGTTTATT
GCAAGACGGCCCGTATGTAACGAAGTGTATTTTGTTTCAACAGATCCGTGCTTTGAATTTAGATACAAAAGCGATGGATTCTTAATTATTAAATATGTTGTTATCTCTCTCTTTGACGTTCACGTTATTATTCTGCTATTGGACCGGTACCATGTACTATATAGAAGGGTCGATCACTTACAAATATTACAAGGAGACACTTGACTTGGTTGGGTTGCGGCCAAACCCTGCCATTGTACCACAGCAAAGAGATGCGAGGATATATAGAGTAACAAGAGACGTGGGACAGGACACGGGGAACTTGAGCGAATCGTACGGAGGTAAGTGCAACGTAAGGCGGGTAATGCATTCGTTTATT
GCAAGACGGCCCGTATGTAACGAAGTGTATTGTGTTTCAACAGATCCGTGCTTTGAATTTAGATATAAAAGCGATGGATTCTTAGTTAATTAAATATGTTGTTATCTCTCTCTTTGACGTTCACGTTATTATTCTGCTATTGGACCGGTACCATGTATTATATAGAAGGATCGGTCACTTACAAATATTACAAGGAGACACTTGACTTGGTTGGGTTGCGGCCAAACCCTGCCATTGTACCACAGCAACGAGATGCAAGGATTTATAGAGTAACAAGAGACGTGGGACAGGACACGGGAACTTGAGCGAATCGTACGGAGGTAAGTGCAACGTAAGGCGGGTAATGCATTCGTTTATT
GCAAGACGGCCCGTATGTAACGAAGTGTATTGTGTTTCAACAGATCCGTGCTTTGAATTTAGATATAAAAGCGATGGATTCTTAGTTAATTAAATATGTTGTTATCTCTCTCTTTGACGTTCACGTTATTATTCTGCTATTGGACCGGTACCCTGCCATTGTACCACAGCAACGAGATGCAAGGATTTATAGAGTAACAAGAGACGTGGGACAGGACACGGGGAACTTGAGCGAATCGTACGGAGGTAAGTGCAACGTAAGGCGGGTAATGCATTCGTTTATT
GCAAGACGGCCCGTATGTAACGAAGTGTATTGTGTTTCAACAGATCCGTGCTTTGAATTTAGATATAAAAGCGATGGATTCTTAGTTAATTAAATATGTTGTTATCTCTCTCTTTGACGTTCACGTTATTATTCTGCTATTGGACCGGTACCATGTATTATATAGAAGGATCGGTCACTTACAAATATTACAAGGAGACACTTGACTTGGTTGGGTTGCGACCAAACCCTGCCATTGTACCACAGCAACGAGATGCAAGGATTTATAGAGTAACAAGAGACGTGGGACAGGACACGGGGAACTTGAGCGAATCGTACGGAGGTAAGTGCAACGTAAGGCGGGTAATGCATTCGTTTATT
GCAAGACGGCCCGTATGTAACGAAGTGTATTGTGTTTCAACAGATCCGTGCTTTGAATTTAGATATAAAAGCGATGGATTCTTAGTTAATTAAATATGTTGTTATCTCTCTCTTTGACGTTCACGTTATTATTCTGTTATTGGACCGGTACCATGTATTATATAGAAGGATCGGTCACTTACAAATATTACAAGGAGACACTTGACTTGGTTGGGTTGCGGCCAAACCCTGCCATTGTACCACAGCAACGAGATGCAAGGATTTATAGAGTAACAAGAGACGTGGGACAGGACACGGGGAACTTGAGCGAATCGTACGGAGGTAAGTGCAACGTAAGGCGGGTAATGCATTCGTTTATT
GCAAGACGGCCCGTATGTAACGAAGTGTATTGTGTTTCAACAGATCCGTGCTTTGAATTTAGATATAAAAGCGATGGATTCTTAATTATTAAATATGTTGTTATCTCTCTCTTTGACGTTCACGTTATTATTCTGCTATTGGACCGGTACCATGTATTATATAGAAGGATCGGTCACTTACAAATATTACAAGGAGACACTTGACTTGGTTGGGTTGCGGCCAAACCCTGCCATTGTACCACAGCAACGAGATGCGAGGATATATAGAGTAACAAGAGACGTGGGACAGGACACGGGGAACTTGAGCGAATCGTACGGAGGTAAGTGCAACGTAAGGCGGGTAATGCATTCGTTTATT
GCAAGACGGCCCGTATGTAACGAAGTGTATTTTGTTTCAACAGATCCGTGCTTTGAATTTAGATATAAAAGCGATGGATTCTTAATTATTAAATATGTTGTTATCTCTCTCTTTGACGTTCACGTTATTATTCTGCTATTGGACCGGTACCATGTACTATACAGAAGGGTCGGTCACTTACAAATATTACAAGGAGACACTTGACTTGGTTGGGTTGCGGCCAAACCCTGCCATTGTACCACAGCAACGAGATGCAAGGATTTATAGAGTAACAAGAGACGTGGGACAGGACACGGGGAACTTGAGCGAATCGTACGGAGGTAAGTGCAACGTAAGGCGGGTAATGCATTCGTTTATT
GCAAGACGGCCCGTATGTAACGAAGTGTATTGTGTTTCAACAGATCCGTGCTTTGAATTTAGATATAAAACCGATGGATTCTTAGTTAATTAAATATGTTGTTATCTCTCTCTTTGACGTTCACGTTATTATTCTGCTATTGGACCGGTACCATGTATTATATAGAAGGATCGGTCACTTACAAATATTACAAGGAGACACTTGACTTGGTTGGGTTGCGGCCAAACCCTGCCATTGTACCACAGCAACGAGATGCAAGGATTTATAGAGTAACAAGAGACGTGGGACAGGACACGGGGAACTTGAGCGAATCGTACGGAGGTAAGTGTAACGTAAGGCGGGTAATGCATTCGTTTATT
GCAAGACGGCCCGTATGTAACGAAGTGTATTGTGTTTCAACAGATCCGTGCTTTGAATTTAGATATAAAAGCGATGGATTCTTAGTTAATTAAATATGTTGTTATCTCTCTCTTTGACGTTCACGTTATTATTCTGCTATTGGACCGGTACCATGTATTATATAGAAGGATCGGTCACTTACAAATATTACAAGGAGACACTTGACTTGGTTGGGTTGCGGCCAAACCCTGCCATTGTACCACAGCAACTAGATGCAAGGATTTATAGAGTAACAAGAGACGTGGGACAGGACACGGGGAACTTGAGCGAATCGTACGGAGGTAAGTGCAACGTAAGGCGGGTAATGCATTCGTTTATT
GCAAGACGGCCCGTATGTAACGAAGTGTATTGTGTTTCAACAGATCCGTGCTTTGAATTTAGATATAAAAGCGATGGATTCTTAGTTAATTAAATATGTTGTTATCTCTCTCTTTGACGTTCACGTTATTATTCTGCTATTGGACCGGTACCATGTATTATATAGAAGGATCGGTCACTTACAAATATTACAAGGAGACACTTGACTTGGTTGGGTTGCGGCCAAACCCTGCCATTGTACCACAGCAACGAGATGCAAGGATTTATAGAGTAACGAGAGACGTGGGACAGGACACGGGGAACTTGAGCGAATCGTACGGAGGTAAGTGCAACGTAAGGCGGGTAATGCATTCGTTTATT
GCAAGACGGCCCGTATGTAACGAAGTGTATTGTGTTTCAACAGATCCGTGCTTTGAATTTAGATATAAAAGCGATGGATTCTTAATTATTAAATATGTTGTTATCTCTCTCTTTGACGTTCACGTTATTATTCTGCTATTGGACCGGTACCATGTACTATATAGAAGGGTCGATCACTTACAAATATTACAAGGAGACACTTGACTTGGTTGGGTTGCGGCCAAACCCCTGCCATTGTACCACAGCAACGAGATGCGAGGATATATAGAGTAACAAGAGACGTGGGACAGGACACGGGGAACTTGAGCGAATCGTACGGAGGTAAGTGCAACGTAAGGCGGGTAATGCATTCGTTTATT
GCAAGACGGCCCGTATGTAACGAAGTGTATTGTGTTTCAACAGATCCGTGCTTTGAATTTAGATATAAAAGCGATGGATTCTTAGTTAATTAAATATGTTGTTATCTCTCTCTTTGACGTTCACGTTATTATTCTGCTATTGGACCGGTACCATGTATTATATAGAAGGGTCCGTTTATT
GCAAGACGGCCCGTATGTAACGAAGTGTATTGTGTTTCAACAGATCCGTGCTTTGAATTTAGATATAAAAGCGATGGATTCTTAGTTAATTAAATATGTTGTTATCTCTCTCTTTGACGTTCACGTTATTATTCTGCTATTGGACCGGTATCATGTACTATATAGAAGGGTCGATCACTTACAAATATTACAAGGAGACACTTGACTTGGTTGGGTTGCGGCCAAACCCTGCCATTGTACCACAGCAACGAGATGCGAGGATATATAGAGTAACAAGAGACGTGGGACAGGACACGGGGAACTTGAGCGAATCGTACGGAGGTAAGTGCAACGTAAGGCGGGTAATGCATTCGTTTATT
GTTC
GCAAGACGGCCCGTATGTAACGAAGTGTATTGTGTTTCAACAGATCCGTGCTTTGAATTTAGATATAAAAGCGATGGATTCTTAGTTAATTAAATATGTTGTTATCTCTCTCTTTGACGTTCACGTTATTATTCTGCTATTGGACCGGTACCATGTATTATATAGAAGGATCGGTCACTTACAAATATTACAAGGAGACACTTGACTTGGTTGGGTTGCGGCCAAACCCTGCCATTGTACCAAAGCAACGTGATGCAAGGATTTATATAGTAACAAGTGACGTGGGACAGGACACGGGGAACTTGAGCGAATCGTACGGAGGTAAGTGCAACGTAAGGCGGGTAATGCATTCGTTTATT
GCAAGACGGCCCGTATGTAACGAAGTGTATTGTGTTTCAACAGATCCGTGCTTTGAATTTAGATATAAAAGCGATGGTTTCTTAGTTAATTAAATATGTTGTTATCTCTCTCTTTGACGTTCACGTTATTATTCTGCTATTGGACCGGTACCATGTATTATATAGAAGGATCGGTCACTTACAAATATTACAAGGAGACACTTGACTTGGTTGGGTTGCGGCCAAACCCTGCCATTGTACCACAGCAACGAGATGCGAGGATATATAGAGTAACAAGAGACGTGGGACAGGACACGGGGAACTTGAGCGAATCGTACGGAGGTAAGTGCAACGTAAGGCGGGTAATGCATTCGTTTATT
GCAAGACGGCCCGTATGTAACGAAGTGTATTTTGTTTCAACAGATCCGTGCTTTGAATTTAGATACAAAAGCGATGGATTCTTAATTATTAAATATGTTGTTATCTCTCTCTTTGACGTTCACGTTATTATTCTGCTATTGGACCGGTACCATGTACTATATAGAAGGGTCGATCACTTACAAATATTACAAGGAGACACTTGACTTGGTTGGGTTGAGGCCAAACCCTGCCATTGTACCACAGCAACGAGATGCGAGGATATATAGAGTAACAAGAGACGTGGGACAGGACACGGGGAACTTGAGCGAATCGTACGGAGGTAAGTGCAACGTAAGGCGGGTAATGCATTCGTTTATT
GCAAGACGGCCCGTATGTAACGAAGTGTATTGTGTTTCAACAGATCCGTGCTTTGAATTTAGATATAAAAGCGATGGATTCTTAGTTAATTAAATATGTTGTTATCTCTCTCTTTGACGTTCACGTTATTATTCTGCTATTGGACCGGTACCATGTATTATATAGAAGGATCGGTCTCTTACAAATATTACAAGGAGACACTTGACTTGGTTGGGTTGCGGCCAAACCCTGCCATTGTACCACAGCAACGAGATGCAAGGATTTATAGAGTAACAAGAGACGTGGGACAGGACACGGGGAACTTGAGCGAATCGTACGGAGGTAAGTGCAACGTAAGGCGGGTAATGCATTCGTTTATT
GCAAGACGGCCCGTATGTAACGAAGTGTATTGTGTTTCAACAGATCTGTGCTTTGAATTTAGATATAAAAGCGATGGATTCTTAGTTAATTAAATATGTTGTTATCTCTCTCTTTGACGTTCACGTTATTATTCTGCTATTGGACCGGTACCATGTATTATATAGAAGGATCCGTTTATT
GCAAGACGGCCCGTATGTAACGAAGTGTATTGTGTTTCAACAGATCCGTGCTTTGAATTTATATATAAAAGCGATGGATTCTTAGTTAATTAAATATTTTGTTATCTCTCTCTTTGACGTTCACGTCATTATTCTGCTATTGGACCGGTACCATGTATTATATAGAAGGATCGGTCACTTACAAATATTACAAGGAGACACTTGACTTGGTTGGGTTGCGGCCAAACCCTGCCATTGTACCACAGCAACGAGATGCAAGGATTTATAGAGTAACAAGAGACGTGGGACAGGACACGGGGAACTTGAGCGAATCGTACGGAGGTAAGTGCAACGTAAGGCGGGTAATGCATTCGTTTATT
GCAAGACGGCCCGTATGTAACGAAGTGTATTTTGTTTCAACAGATCCGTGCTTTGAATTTAGATACAAAAGCGATGGATTCTTAATTATTAAATATGTTGTTATCTCTCTCTTTGACGTTCACGTTATTATTCTGCTATTGGACCGGTACCATGTACTATATAGAAGGGTCGATCACTTACAAATATTACAAGGAGACACTTGACTTGGTTGGGTTGCGGCCAAACCCTGCCATTGTACCACAGCAACGAGATGCAAGGATTCATAGAGTAACAAGAGACGTGGGACAGGACACGGGGAACTTGAGCGAATCGTACGGAGGTAAGTGCAACGTAAGGCGGGTAATGCATTCGTTTATT
GCAAGACGGCCCGTATGTAACGAAGTGTATTTTGTTTCAACAGATCCGTGCTTTGAATTTAGATACAAAAGCGATGGATTCTTAATTATTAAATATGTTGTTATCTCTCTCTTTGACGTTCACGTTATTATTCTGCTATTGGACCGGTACCATGTACTATATAGAAGGGTCGATCACTTACAAATATTACAAGGAGACACTTGACTTGGTTGGGTTGCGGCCAAACCCTGCCATTGTACCACAGCAACGAGATGCGAGGATTTATAGAGTAACAAGAGACGTGGGACAGGACACGGGGAACTCGAGCGAATCGTACGGAGGTAAGTGCAACGTAAGGCGGGTAATGCATTCGTTTATT
GCAAGACGGCCCGTATGTAACGAAGTGTATTGTGTTTCAACAGATCCGTGCTTTGAATTTAGATATAAAAGCGATGGATTCTTAGTTATTAAATATGTTGTTATCTCTCTCTTTGACGTTCACGTTATTATTCTGCTATTGGACCGGTACCATGTACTATATAGAAGGATCGGTCACTTACAAATATTACAAGGAGACACTTGACTTGGTTGGGTTGCGGCCAAACCCTGCCATTGTACCACAGCAACGAGATGCAAGGATTTATAGAGTAACAAGAGACGTGGGACAGGACACGGGGAACTTGAGCGAATCGTACGGAGGTAAGTGCAACGTAAGGCGGGTAATGCATTCGTTTATT
GCAAGACGGCCCGTATGTAACGAAGTGTATTTTGTTTCAACAGATCCGTGCTTTGAATTTAGATACAAAAGCGATGGATTCTTAATTATTAAATATGTTGTTATCTCTCTCTTTGACGTTCACGTTATTATTCTGCTATTGGACCGGTACCATGTACTATATAGAAGGATCGGTCACTTACAAATATTACAAGGAGACACTTGACTTGGTTGGGTTGCGGCCAAACCCTGCCATTGTACCACAGCAACGAGATGCAAGGATTTATAGAGTAACAAGAGACGTGGGACAGGACACGGGGAACTTGAGCGAATCGTACGGAGGTAAGTGCAACGTAAGGCGGGTAATGCATTCGTTTATT
GCAAGACGGCCCGTATGTAACGAAGCGTATTGTGTTTCAACAGATCCGTGCTTTGAATTTAGATATAAAAGCGATGGATTCTTAGTTAATTAAATATGTTGTTATCTCTCTCTTTGACGTTCACGTTATTATTCTGCTATTGGACCGGTACCATGTATTATATAGAAGGATCGGTCACTTACAAATATTACAAGGAGACACTTGACTTGGTTGGGTTGCGGCCAAACCCTGCCATTGTACCACAGCAACGAGATGCAAGGATTTATAGAGTAACAAGAGACGTGGGACAGGACACGGGGAACTTGAGCGAATCGTACGGAGGTAAGTGCAACGTAAGGCGGGTAATGCATTCGTTTATT
GCAAGACGGCCCGTATGTAACGAAGTGTATTGTGTTTCAACAGATCCGTGCTTTGAATTTAGATATAAAAGCGATGGATTCTTAGTTAATTAAATATGTTGTTATCTCTCTCTTTGACGTTCACGTTATTATTCTGCTATTGGACCGGTACCATGTATTATATAGAAGGATCGGTCACTTACAAATATTACAAGGAGACACTTGACTTGGTTGGGTTGCGGCCAAACCCTGCCATTGTACCACAGCAACGAGATGCAAGGATTTATAGAGTAACAAGAGACGTGGGACAGGACACGGGGAACTTGGGCGAATCGTACGGAGGTAAGTGCAACGTAAGGCGGGTAATGCATTCGTTTATT
GCAAGACGGCCCGTATGTAACGAAGTGTATTTTGTTTCAACAAATCCGTGCTTTGAATTTAGATACAAAAGCGATGGATTCTTAATTATTAAATATGTTGTTATCTCTCTCTTTGACGTTCACGTTATTATTCTGCTATTGGACCGGTACCATGTACTATATAGAAGGGTCCGTTTATT
GCAAGACGGCCCGTATGTAACGAAGTGTATTTTGTTTCAACAGATCCGTGCTTTGAATTTAGATACAAAAGCGATGGATTCTTAATTATTAAATATGTTGTTATCTCTCTCTTTGACGTTCACGTTATTATTCTGCTATTGGACCGGTACCATGTATTATATAGAAGGATCGGTCACTTGCAAATATTACAAGGAGACACTTGACTTGGTTGGGTTGCGGCCAAACCCTGCCATTGTACCACAGCAACGAGATGCAAGGATTTATAGAGTAACAAGAGACGTGGGACAGGACACGGGGAACTTGAGCGAATCGTACGGAGGTAAGTGCAACGTAAGGCGGGTAATGCATTCGTTTATT
GCAAGACGGCCCGTATGTAACGAAGTGTATTTTGTTTCAACAGATCCGTGCTTAGAATTTAGATACAAAAGCGATGGATTCTTAATTATTAAATATGTTGTTATCTCTCTCTTTGACGTTCACGTTATTATTCTGCTATTGGACCGGTACCATGTACTATATAGAAGGGTCGATCACTTACAAATATTACAAGGAGACACTTGACTTGGTTGGGTTGCGGCCAAACCCTGCCATTGTGCCACAGCAACGAGATGCAAGGATTTATAGAGTAACAAGAGACGTGGGACAGGACACGGGGAACTTGAGCGAATCGTACGGAGGTAAGTGCAACGTAAGGCGGGTAATGCATTCGTTTATT
GCAAGACGGCCCGTATGTAACGAAGTGTATTTTGTTTCAACAGATCCGTGCTTTGAATTTAGATACAAAAGCGATGGATTCTTAATTATTAAATATGTTGTTATCTCTCTCTTTGACGTTCACGTTATTATTCTGCTATTGGACCGGTACCATGTACTATATAGAAGGGTCGATCACTTACAAATATTACAAGGAGACACTTGACTTGGTTGGGTTGCGGCCAAACCCTGCCATTGTACCACAGCAACGAGATGCAAGGATTTATAGAGTAACAAGAGACGTGGGACAGGACACGGGAAACTTGAGCGAATCGTACGGAGGTAAGTGCAACGTAAGGCGGGTAATGCATTCGTTTATT
GCAAGACGGCCCGTATGTAACGAAGTGTATTGTGTTTCAACAGATCCGTGCTTTGAATTTAGATATAAAAGCGATGGATTCTTAGTTAATTAAATATGTTGTTATCTCTCTCTCTGACGTTCACGTTATTATTCTGCTATTGGACCGGTACCATGTATTATATAGAAGGATCGGTCACTTACAAATATTACAAGGAGACACTTGACTTGGTTGGATTGCGGCCAAACCCTGCCATTGTACCACAGCAACGAGATGCAAGGATTTATAGAGTAACAAGAGACGTGGGACAGGACACGGGGAACTTGAGCGAATCGTACGGAGGTAAGTGCAACGTAAGGCGGGTAATGCATTCGTTTATT
GCAAGACGGCCCGTATGTAACGAAGTGTATTTTGTTTCAACAGATCCGTGCTTTGAATTTAGATACAAAAGCGATGGATTCTTAATTAATTAAATATGTTGTTATCTCTCTCTTTGACGTTCACGTTATTATTCTGCTATTGGACCGGTACCATGTATTATATAGAAGGATCGGTCACTTACAAATATTACAAGGAGACACTTGACTTGGTTGGGTTGCGGCCAAACCCTGCCATTGTACCACAGCAACGAGATGCGAGGATATATAGAGTAACAAGAGACGTGGGACAGGACACGGGGAACTTGAGCGAATCGTACGGAGGTAAGTGCAACGTAAGGCGGGTAATGCATTCGTTTATT
GCAAGACGGCCCGTATGTAACGAAGTGTATTTTGTTTCAACAGATCCGTGCTTTGAATTTAGATACAAAAGCGATGGATTCTTAATTATTAAATATGTTGTTATCTCTCTCTTTGACGTTCACGTTATTATTCTGCTATTGGACCGGTACCATGTATTNTATAGAAGGATCGGTCACTTACAAATATTACAAGGAGACACTTGACTTGGTTGGGTTGCGGCCAAACCCTGCCATTGTACCACAGCAACGAGATGCAAGGATTTATAGAGTAACAAGAGACGTGGGACAGGACACGGGGAACTTGAGCGAATCGTACGGAGGTAAGTGCAACGTAAGGCGGGTAATGCATTCGTTTATT
GCAAGACGGCCCGTATGTAACGAAGTGTATTGTGTTTCAACAGATCCGTGCTTTGAATTTAGATATAAAAGCGATGGATTCTTAGTTAATTAAATATGTTGTTATCTCTCTCTTTGACGTTCACGTTATTATTCTGCTATTGGACCGGTACCATGTATTATATAGAAGGATCGGTCACTTACAAATATTACAAGGAGACACTTGACTTGGTTGGGTTGCGGCCAAACCCTGCCATTGTATCACAGCAACGAGATGCAAGGATTTATAGAGTAACAAGAGACGTGGGACAGGACACGGGGAACTTGAGCGAATCGTACGGAGGTAAGTGCAACGTAAGGCGGGTAATGCATTCGTTTATT
GCAAGACGGCCCGTATGTAACGAAGTGTATTGTGTTTCAACAGATCCGTGCTTTGAATTTAGATATAAAAGCGATGGATTCTTAGTTAATTAAATATGTTGTTATCTCTCTCTTTGACGTTCACGTTATTATTCTGCTATTGGACCGGTACCATGTATTATATAGAAGGATCGGTCACTTACAAATATTACAAGGAGACACTTGACTTGGTTGGGTTGCGGCCAAACCCTGCCATTGTACCACAGCAACGAGATGCAAGGATTTATAGAGTAACAAGGGACGTGGGACAGGACACGGGGAACTTGAGCGAATCGTACGGAGGTAAGTGCAACGTAAGGCGGGTAATGCATTCGTTTATT
GCAAGACGGCCCGTATGTAACGAAGTGTATTGTGTTTCAACAGATCCGTGCTTTGAATTTAGATATAAAAGCGATGGATTCTTAGTTAATTAAATATGTTGTTTTCTCTCTCTTTGACGTTCACGTTATTATTCTGCTATTGGACCGGTACCATGTATTATATAGAAGGATCGGTCACTTACAAATATTACAAGGAGACACTTGACTTGGTTGGGTTGCGGCCAAACCCTGCCATTGTACCACAGCAACGAGATGCAAGGATTTATAGAGTAACAAGAGACGTGGGACAGGACACGGGGAACTTGAGCGAATCGTACGGAGGTAAGTGCAACGTAAGGCGGGTAATGCATTCGTTTATT
GCAAGACGGCCCGTATGTAACGAAGTGTATTGTGTTTCAACAGATCCGTGCTTTGAATTTAGATATAAAAGCGATGGATTCTTAGTTAATTAAATATGTTGTTATCTCTCTCTTTGACGTTCACGTTATTATTCTGCTATTGGACCGGTACCATGTATTATATAGAAGGATCGGTCACTTACAAATATTACAAGGAGACACTTGACTTGGTTGGGTTGCGGCCAAACCCTGCCATTGTACCACAGCAACGAGATGCAAGGATTTATAGAGTAACAAGAGACGTGGGACAGGACACGGGGAACTTGAGCGAATCGTACGGAGGTAAGTGCAACGTAAGGCGGGTAACGCATTCGTTTATT
GCAAGACGGCCCGTATGTAACGAAGTGTATTGTGTTTCAACAGATCCGTGCTTTGAATTTAGATATAAAAGCGTTGGATTCTTAGTTAATTAAATATGTTGTTATCTCTCTCTTTGACGTTCACGTTATTATTCTGCTATTGGACCGGTACCATGTATTATATAGGAGGGTCGATCACTTACAAATATTACAAGGAGACACTTGACTTGGTTGGGTTGCGGCCAAACCCTGCCATTGTACCACAGCAACGAGATGCAAGGATTTATAGAGTAACAAGAGACGTGGGACAGGACACGGGGAACTTGAGCGAATCGTACGGAGGTAAGTGCAACGTAAGGCGGGTAATGCATTCGTTTATT
GCAAGACGGCCCGTATGTAACGAAGTGTATTTTGTTTCAACAGATCCGTGCTTTGAATTTAGATACAAAAGCGATGGATTCTTAGTTAATTAAATATGTTGTTATCTCTCTCTTTGACGTTCACGTTATTATTCTGCTATTGGACCGGTACCATGTATTATATAGAAGGATCGGTCACTTACAAATATTACAAGGAGACACTTGACTTGGTTGGGTTGCGGCCAAACCCTGCCATTGTACCACAGCAACGAGATGCAAGGATTTATAGAGTAACAAGAGACGTGGGACAGGACACGGGGAACTTGAGCGGATCGTACGGAGGTAAGTGCAACGTAAGGCGGGTAATGCATTCGTTTATT
GCAAGACGGCCCGTATGTAACGAAGTGTATTGTGTTTCAACAGATCCGTGCTTTGAATTTAGATATAAAAGCGATGGATTCTTAGTTAATTAAATATGTTGTTATCTCTCTCTTTGACGTTCGCGTTATTATTCTGCTATTGGACCGGTACCATGTATTATATAGAAGGGTCGGTCACTTACAAATATTACAAGGAGACACTTGACTTGGTTGGGTTGCGGCCAAACCCTGCCATTGTACCACAGCAACGAGATGCAAGGATTTATAGAGTAACAAGAGACGTGGGACAGGACACGGGGAACTTGAGCGAATCGTACGGAGGTAAGTGCAACGTAAGGCGGGTAATGCATTCGTTTATT
GCAAGACGGCCCGTATGTAACGAAGTGTATTGTGTTTCAACAGATCCGTGCTTTGAATTTAGATATAAAAGCGATGGATTCTTAGTTAATTAAATATGTTGTTATCTCTCTCTTTGACGTTCACGTTATTATTCTGCTATTGGACCGGTACCATGTATTATATAGAAGGATCGGTCACTTACAAATATTACAAGGAGACACTTGACTTGGTTGGGTTGCGGCCAAACCCTGCCATTGTACCACAGCAACGAGATGCGAGGATATATAGAGTAACAAGAGACGTGGGACAGGACACGGGGAACTTGAGCGAATCGTACGGAGGTAAGTGCAACGTAAGGCGGGTAATGCATTCGTTTATT
GCAAGACGGCCCGTATGTAACGAAGTGTATTGTGTTTCAACAGATCCGTGCTTTGAATTTAGATATAAAAGCGATGGATTCTTAGTTAATTAAATATGTTGTTATCTCTCTCTTTGACGTTCACGTTATTATTCTGCTATTGGACCGGTACCATGTACTATATAGAAGGATCGGTCACTTACAAATATTACAAGGAGACACTTGACTTGGTTGGGTTGCGGCCAAACCCTGCCATTGTACCACAGCAACGAGATGCGAGGATATATAGAGTAACAAGAGACGTGGGACAGGACACGGGGAACTTGAGCGAATCGTACGGCGGTAAGTGCAACGTAAGGCGGGTAATGCATTCGTTTATT
GCAAGACGGCCCGTATGTAACGAAGTGTATTGTGTTTCAACAGATCCGTGCTTTGAATTTAGATATAAAAGCGATGGATTCTTAGTTAATTAAATATGTTGTTATCTCGCTCTTTGACGTTCACGTTATTATTCTGCTATTGGACCGGTACCATGTACTATATAGAAGGGTCGATCACTTACAAATATTACAAGGAGACACTTGACTTGGTTGGGTTGCGGCCAAACCCTGCCATTGTACCACAGCAACGAGATGCGAGGATATATAGAGTAACAAGAGACGTGGGACAGGACACGGGGAACTTGAGCGAATCGTACGGAGGTAAGTGCAACGTAAGGCGGGTAATGCATTCGTTTATT
GCAAGACGGCCCGTATGTAACGAAGTGTATTGTGTTTCAACAGATCCGTGCTTTGAATTTAGATATAAAAGCGATGGATTCTTAGTTAATTAAATATGTTGTTATCTCTCTCTTTGACGTTCACGTTATTATTCTGCTATTGGACCGGTACCATGTATTATATAGAAGGATCGGTCACTTACAAATATTACAAGGAGACACTTGACTTGATT
GCAAGACGGCCCGTATGTAACGAAGTGTATTGTGTTTCAACAGATCCGTGCTTTGAATTTAGATATAAAAGCGATGGATTCTTAGTTAATTAAATATGTTGTTATCTCTCTCTTTGACGTTCACGTTATTATTCTGCTATTGGACCGGTACCATGTATTATATAGAAGGATCGGTCACTTGCAAATATTACAAGGAGACACTTGACTTGGTTGGGTTGCGGCCAAACCCTGCCATTGTACCACAGCAACGAGATGCAAGGATTTATAGAGTAACAAGAGACGTGGGACAGGACACGGGGAACTTGAGCGAATCGTACGGAGGTAAGTGCAACGTAAGGCGGGTAATGCATTCGTTTATT
GCAAGACGGCCCGTATGTAACGAAGTGTATTGTGTTTCAACAGATCCGTGCTTTGAATTTAGATATAAAAGCGATGGATTCTTAGTTAATTAAATATGTTGTTATCTCTCTCTTTGACGTTCACGTTATTATTCTGCTATTGGACCGGTACCATGTATTATATAGAAGGATCGGTCACTTACAAATATTACAAGGAGACACTTGACTTGGTTGGGTCGCGGCCAAACCCTGCCATTGTACCACAGCAACGAGATGCAAGGATTTATAGAGTAACAAGAGACGTGGGACAGGACACGGGGAACTTGAGCGAATCGTACGGAGGTAAGTGCAACGTAAGGCGGGTAATGCATTCGTTTATT
GCAAGACGGCCCGTATGTAACGAAGTGTATTGTGTTTCAACAGATCCGTGCTTTGAATTTAGATATAAAAGCGATGGATTCTTAGTTAATTAAATATGTTGTTATCTCTCTCTTTGACGTTCACGTTATTATTCTGCTATTGGACCGGTACCATGTATTATATAGAAGGATCGGTCACTTACAAATATTACAAGGAGACACTTGACTTGGTTGGGTTGCGGCCAAACCCTGCCATTGTACCACAGCAACGAGATGCAAGGATTTATAGAGTAACAAGAGACGTGGGACAGGACACGGGGAACTTGAGCGAATCGTGCGGAGGTAAGTGCAACGTAAGGCGGGTAATGCATTCGTTTATT
GCAAGACGGCCCGTATGTAACGAAGTGTATTTTGTTTCAACAGATCCGTGCTTTGAATTTAGATACAAAAGCGATGGATTCTTAATTATTAAATATGTTGTTATCTCTCTCTTTGACGTTCACGTTATTATTCTGCTATTGGACCGGTACCATGGGTTGCGGCCAAACCCTGCCATTGTACCACAGCAACGAGATGCAAGGATATATAGAGTAACAAGAGACGTGGGACAGGACACGGGGAACTTGAGCGAATCGTACGGAGGTAAATGCAACGTAAGGCGGGTAATGCATTCGTTTATT
GCAAGACGGCCCGTATGTAACGAAGTGTATTGTGTTTCAACAGATCCGTGCTTTGAATTTAGATATAAAAGCGATGGATTCTTAGTTAATTAAATATGTTGTTATCTCTCTCTTTGACGTTCACGTTATTATTCTGCTATTGGACACGGGGAACTTGAGCGAATCGTACGGAGGTAAGTGCAACGTAAGGCGGGTAATGCATTCGTTTATT
GCAAGACGGCCCGTATGTAACGAAGTGTATTGTGTTTCAACAGATCCGTGCTTTGAATTTAGATATAAAAGGCATGGATTCTTAGTTAATTAAATATGTTGTTATCTCTCTCTTTGACGTTCACGTTATTATTCTGCTATTGGACCGGTACCATGTATTATATAGAAGGATCGGTCACTTACAAATATTACAAGGAGACACTTGACTTGGTTGGGTTGCGGCCAAACCCTGCCATTGTACCACAGCAACGAGATGCAAGGATTTATAGAGTAACAAGAGACGTGGGACAGGACACGGGGAACTTGAGCGAATCGTACGGAGGTAAGTGCAACGTAAGGCGGGTAATGCATTCGTTTATT
GCAAGACGGCCCGTATGTAACGAAGTGTATTTTGTTTCAACAGATCCGTGCTTTGAATTTAGATATAAAAGCGATGGATTCTTAGTTAATTAAATATGTTGTTATCTCTCTCTTTGACGTTCACGTTATTATTCTGCTATTGGACCGGTACCATGTATTATATAGAAGGATCGGTCACTTACAAATATTACAAGGAGACACTTGACTTGGTTGGGTTGCGGCCAAACCCTGCCATTGTACCACAGCAACGAGATGCAAGGATTTATAGAGTAACAAGAGACGTGGGACAGGACACGGGGAACTTGAGCGAATCGTACGGAGGTAAGTGCAACGTAAGGCGGGTAACGCATTCGTTTATT
GCAAGACGGCCCGTATGTAACGAAGTGTACTGTGTTTCAACAGATCCGTGCTTTGAATTTAGATATAAAAGCGATGGATTCTTAGTTAATTAAATATGTTGTTATCTCTCTCTTTGACGTTCACGTTATTATTCTGCTATTGGACCGGTACCATGTATTATATAGAAGGGTCGATCACTTACAAATATTACAAGGAGACACTTGACTTGGTTGGGTTGCGGCCAAACCCTGCCATTGTACCACAGCAACGAGATGCGAGGATATATAGAGTAACAAGAGACGTGGGACAGGACACGGGGAACTTGAGCGAATCGTACGGAGGTAAGTGCAACGTAAGGCGGGTAATGCATTCGTTTATT
GCAAGACGGCCCGTATGTAACGAAGTGTATTGTGTTTCAACAGATCCGTGCTTTGAATTTAGATATAAAAGCGATGGATTCTTAGTTAATTAAATATGCTGTTATCTCTCTCTTTGACGTTCACGTTATTATTCTGCTATTGGACCGGTACCATGTATTATATAGAAGGATCGGTCACTTACAAATATTACAAGGAGACACTTGACTTGGTTGGGTTGCGGCCAAACCCTGCCATTGTACCACAGCAACGAGATGCAAGGATTTATAGAGTAACAAGAGACGTGGGACAGGACACGGGGAACTTGAGCGAATCGTACGGAGGTAAGTGCAACGTAAGGCGGGTAATGCATTCGTTTATT
TACGCCGATACGTTTGATGTGCAGATGGCTGACTTCTTTAGAAGACAGCAAACTAGAGTAAGGATCTACGCCGATACGTTTGAT
GCAAGACGGCCCGTATGTAACGAAGTGTATTGTGTTTCAACAGATCCGTGCTTTGAATTTAGATATAAAAGCGATGGATTCTTAGTTAATTAAATATGTTGTTATCTCTCTCTTTGACGTTCACGTTATTATTCTGCTATTGGACCGGTACCATGTATTATATAGAAGGATCGGTCACTTACAAATATTTCAAGGAGACACTTGACTTGGTTGGGTTGCGGCCAAACCCTGCCATTGTACCACAGCAACGAGATGCAAGGATTTATAGAGTAACAAGAGACGTGGGACAGGACACGGGGAACTTGAGCGAATCGTACGGAGGTAAGTGCAACGTAAGGCGGGTAATGCATTCGTTTATT
GCAAGACGGCCCGTATGTAACGAAGTGTATTGTGTTTCAACAGATCCGTGCTTTGAATTTAGATATAAAAGCGATGGATTCTTAATTATTAAATATGTTGTTATCTCTCTCTTTGACGTTCACGTTATTATTCTGCTATTGGACCGGTACCATGTACTATATAGAAGGGTCCGTTTATT
GCAAGACGGCCCGTATGTAACGAAGTGTATTGTGTTTCAACAGATCCGTGCTTTGAATTTAGATATAAAACCGATGGATTCTTAGTTAATTAAATATGTTGTTATCTCTCTCTTTGACGTTCACGTTATTATTCTGCTATTGGACCGGTACCATGTATTATATAGAAGGATCGGTCACTTACAAATATTACAAGGAGACACTTGACTTGGTTGGGTTGCGGCCAAACCCTGCCATTGTACCACAGCAACGAGATGCAAGGATTTATAGAGTAACAAGAGACGTGGGACAGGACACGGGGTACTTGAGCGAATCGTACGGAGGTAAGTGCAACGTAAGGCGGGTAATGCATTCGTTTATT
GCAAGACGGCCCGTATGTAACGAAGTGTATTTTGTTTCAACAGATCCGTGCTTTGAATTTAGATACAAAAGGGATGGATTCTTAATTATTAAATATGTTGTTATCTCTCTCTTTGACGTTCACGTTATTATTCTGCTATTGGACCGGTACCATGTACTATATAGAAGGGTCGATCACTTACAAATATTACAAGGAGACACTTGACTTGGTTGGGTTGCGGCCAAACCCTGCCATTGTACCACAGCAACGAGATGCGAGGATATATAGAGTAACAAGAGACGTGGGACAGGACACGGGGAACTTGAGCGAATCGTACGGAGGTAAGTGCAACGTAAGGCGGGTAATGCATTCGTTTATT
GCAAGACGGCCCGTATGTAACGAAGTGTATTTTGTTTCAACAGATCCGTGCTTTGAATTTAGATACAAAAGCGATGGATTCTTAATTATTAAATATGTTGTTATCTCTCTCTTTGACGTTCACGTTATTATTCTGCTATTGGACCGGTACCATGTACTATATAGAAGGGTCGATCACTTACAAATATTACAAGGAGACACTTGACTTGGTTGGGTTGCGGCCAATCCCTGCCATTGTACCACAGCAACGAGATGCGAGGATATATAGAGTAACAAGAGACGTGGGACAGGACACGGGGAACTTGAGCGAATCGTACGGAGGTAAGTGCAACGTAAGGCGGGTAATGCATTCGTTTATT
ACAAGAGCTCCTGCCA
GCAAGACGGCCCGTATGTAACGAAGTGTATTTTGTTTCAACAGATCCGTGCTTTGAATTTAGATACAAAAGCGATGGATTCTTAATTATTAAATATGTTGTTATCTCTCTCTTTGACGTTCACGTTATTATTCTGCTATTGGACCGGTACCATGTATTATATAGAAGGATCGGTCACTTACAAATATTACAAGGAGACACTTGACTTGGTTGGGTTGCGGCCAAACCCTGCCATTGTACCACAGCAACGAGATGCAAGGATTTATAGAGTAACAAGAGACGTGGGACAGGACACGGGGAACTTGAGCGAATCGTACGGAGGTAAGTGCAACGTAAGGCGGGTAATGCATTCGTTTATT
GCAAGACGGCCCGTATGTAACGAAGTGTATTGTGTTTCAACAGATCCGTGCTTTGAATTTAGATATAAAAGCGATGGATTCTTAGTTAATTAAATATGTTGTTATCTCCCTCTTTGACGTTCACGTTATTATTCTGCTATTGGACCGGTACCATGTATTATATAGAAGGATCGGTCACTTACAAATATTACAAGGAGACACTTGACTTGGTTGGGTTGCGGCCAAACCCTGCCATTGTACCACAGCAACGAGATGCAAGGATTTATAGAGTAACAAGAGACGTGGGACAGGACACGGGGAACTTGAGCGAATCGTACGGAGGTAAGTGCAACGTAAGGCGGGTAATGCATTCGTTTATT
GCAAGACGGCCCGTATGTAACGAAGTGTATTTTGTTTCAACAGATCCGTGCTTTGAATTTAGATACAAAAGCGATGGATTCTTAATTATTAAATATGTTGTTATCTCTCTCTTTGACGTTCACGTTATTATTCTGCTATTGGACCGGTACCATGTATTATATAGAAGGATCGGTCACTTACAAATATTACAAGGAGACACTTGACTTGGTTGGGTTGCGGCCAAACCCTGCCATTGTACCACAGCAACGAGATGCGAGGATATATAGAGTAACAAGAGACGTGGGATAGGACACGGGGAACTTGAGCGAATCGTACGGAGGTAAGTGCAACGTAAGGCGGGTAATGCATTCGTTTATT
GCAAGACGGCCCGTATGTAACGAAGTGTATTGTGTTTCAACAGATCCGTGCTTTGAATTTAGATATAAAAGCGATGGATTCTTAATTATTAAATATGTTGTTATCTCTCTCTTTGACGTTCACGTTATTATTCTGCTATTGGACCGGTACCATGTACTATATAGAAGGGTCGATCACTTACAAATATTACAAGGAGACACTTGACTTGGTTGGGTTGCGGCCAAACCCTGCCATTGTACCACAGCAACGAGATGCGAGGATATATAGAGTAACAAGAGACGTGGGACAGGACACGGGGAACTTGAGCGAATCGTACGGAGGTAAGTGCAACGTAAGGCGGGTAATGCATTCGTTTATT
GCAAGACGGCCCGTATGTAACGAAGTGTATTTTGTTTCAACAGATCCGTGCTCTGAATTTAGATACAAAAGCGATGGATTCTTAATTATTAAATATGTTGTTATCTCTCTCTTTGACGTTCACGTTATTATTCTGCTATTGGACCGGTACCATGTACTATATAGAAGGGTCGATCACTTACAAATATTACAAGGAGACACTTGACTTGTTATATAGAGTAACAAGAGACGTGGGACAGGACACGGGGAACTTGAGCGAATCGTACGGAGGTAAGTGCAACGTAAGGCGGGTAATGCATTCGTTTATT
GCAAGACGGCCCGTATGTAACGAAGTGTATTTTGTTTCAACAGATCCGTGCTTTGAATTTAGATACAAAAGCGATGGATTCTTAATTATTAAATATGTTGTTATCTCTCTCTTTGACGTTCACGTTATTATTCTGCTATTGGACCGGTACCATGTATTATATAGAAGGATCGGTCACTTACAAATATTACAAGGAGACACTTGACTTGGGTTGCGGCCAAACCCTGCCATTGTACCACAGCAACGAGATGCAAGGATTTATAGAGTAACAAGAGACGTGGGACAGGACACGGGGAACTTGAGCGAATCGTACGGAGGTAAGTGCAACGTAAGGCGGGTAATGCATTCGTTTATT
GCAAGACGGCCCGTATGTAACGAAGTGTATTGTGTTTCAACAGATCCGTGCTTTGAATTTAGATATAAAAGCGATGGATTCTTAGTTAATTAAATATGTTGTTATCTCTCTCTTTGACGTTCACGTTATTATTCTGCTATTGGACCGGTACCATGTATTATATAGAAGGATCGGTCACTTACAAATATTACAAGGAGACACTTGACTTGGTTGGGTTGCGGCCAAACCCTGCCATTGTACCACAGCAACGAGATGCGAGGATTTATAGAGTAACAAGAGACGTGGGACAGGACACGGGGAACTTGAGCGAATCGTACGGAGGTCAGTGCAACGTAAGGCGGGTAATGCATTCGTTTATT
GCAAGACGGCCCGTATGTAACGAAGTGTATTGTGTTTCAACAGATCCGTGCTTTGAATTTAGATATAAAAGCGAAGGATTCTTAGTTAATTAAATATGTTGTTATCTCTCTCTTTGACGTTCACGTTATTATTCTGCTATTGGACCGGTACCATGTATTATATAGAAGGATCGGTCACTTACAAATATTACAAGGAGACACTTGACTTGGTTGGGTTGCGGCCAAACCCTGCCATTGTACCACAGCAACGAGATGCAAGGATTTATAGAGTAACAAGAGACGTGGGACAGGACACGGGGAACTTGAGCGAATCGTACGGAGGTAAGTGCAACGTAAGGCGGGTAATGCATTCGTTTATT
GCAAGACGGCCCGTATGTAACGAAGTGTATTGTGTTTCAACAGATCCGTGCTTTGAATTTAGATATAAAAGCGATGGATTCTTAGTTAATTAAATATGTTGTTATCTCTCTCTTTGACGTTCACGTTATTATTCTGCTATTGGACCGGTACCATGTATTATATAGAAGGATCGGTCACTTACAAATATTACAAGGAGACACTTGACTTGGGTTGCGGCCAAACCCTGCCATTGTACCACAGCAACGAGATGCGAGGATATATAGAGTAACAAGAGACGTGGGACAGGACACGGGGAACTTGAGCGAATCGTACGGAGGTAAGTGCAACGTAAGGCGGGTAATGCATTCGTTTATT
GCAAGACGGCCCGTATGTAACGAAGTGTATTTTGTTTCAACAGATCCGTGCTTTGAATTTAGATACAAAAGCGATGGATTCTTAATTATTAAATATGTTGTTATCTCTCTCTTTGACGTTCACGTTATTATTCTGCTATTGGACCGGTACCATGTATAGAGTAACAAGAGACGTGGGACAGGACACGGGGAACTTGAGCGAATCGTACGGAGGTAAGTNCAACGTAAGNCGGGTAATGCATTCGTTTATT
GCAAGACGGCCCGTATGTAACGAAGTGTATTTTGTTTCAACAGATCCGTGCTTTGAATTTAGATATAAAACCGATGGATTCTTAATTATTAAATATGTTGTTATCTCTCTCTTTGACGTTCACGTTATTATTCTGCTATTGGACCGGTACCATGTATTATATAGAAGGATCGGTCACTTACAAATATTACAAGGAGACACTTGACTTGGTTGGGTTGCGGCCAAACCCTGCCATTGTACCACAGCAACGAGATGCAAGGATTTATAGAGTAACAAGAGACGTGGGACAGGACACGGGGAACTTGAGCGAATCGTACGGAGGTAAGTGCAACGTAAGGCGGGTAATGCATTCGTTTATT
GCAAGACGGCCCGTATGTAACGAAGTGTATTGTGTTTCAACAGATCCGTGCTTTGAATTTAGATATAAAAGCGATGGATTCTTAGTTAATTAAATATGTTGTTATCTCTCTCTTTGACGTTCACGTTATTATTCTGCTATTGGACCGGTACCATGTATTATATAGAAGGATCGGTCACTTACAAATATTACAAGGAGACACTTGACTTGGTTGGGTTGCGGCCAAACCCTGCCATTGTACCACAGCAACGAGATGCAAGGATTTATAGAGTAACAAGAGACGTGGGACAGGACACGGGGAACTTGAGCGAATCGTACGGAGGTAAGTGCAAC
GCAAGACGGCCCGTATGTAACGAAGTGTATTTTGTTTCAACAGATCCGTGCTTTGAATTTAGATACAAAAGCGATGGATTCTTAATTATTAAATATGTTGTTATCTCTCTCTTTGACGTTCACGTTATTATTCTGCTATTGGACCGGTACCATGTACTATATAGAAGGGTCGATCACTTACAAATATGCGGCCAAACCCTGCCATTGTACCACAGCAACGAGATGCGAGGATATATAGAGTAACAAGAGACGTGGGACAGGACACGGGGAACTTGAGCGAATCGTACGGAGGTAAGTGCAACGTAAGGCGGGTAATGCATTCGTTTATT
GCAAGTCGGCCCGTATGTAACGAAGTGTATTGTGTTTCAACAGATCCGTGCTTTGAATTTAGATATAAAAGCGATGGATTCTTAGTTAATTAAATATGTTGTTATCTCTCTCTTTGACGTTCACGTTATTATTCTGCTATTGGACCGGTACCATGTATTATATAGAAGGATCGGTCACTTACAAATATTACAAGGAGACACTTGACTTGGTTGGGTTGCGGCCAAACCCTGCCATTGTACCACAGCAACGAGATGCAAGGATTTATAGAGTAACAAGAGACGTGGGACAGGACACGGGGAACTTGAGCGAATCGTACGGAGGTAAGTGCAACGTAAGGCGGGTAATGCATTCGTTTATT
GCAAGACGGCCCGTATGTAACGAAGTGTATTGTGTTTCAACAGATCCGTGCTTTGAATTTAGATATAAAAGCGATGGATTCTTAGTTAATTAAATATGTTGTTATCTCTCTCTTTGACGTTCACGTTATTATTCTGCTATTGGACCGGTACCATGTACTATATAGAAGGGTCGATCACTTACAAATATTACAAGGAGACACTTGACTTGGTTGGGTTGCGGCCAAACCCTGCCATTGTACCACAGCAACGAGATGCGAGGATATATAGAGTAACAAGAGACGTGGGACAGGACAAGGGGAACTTGAGCGAATCGTACGGAGGTAAGTGCAACGTAAGGCGGGTAATGCATTCGTTTATT
GCAAGACGGCCCGTATGTAACGAAGTGTATTGTGTTTCAACAGATCCGTGCTTTGAATTTAGATATAAAACCGATGGATTCTTAGTTAATTAAATATGTTGTTATCTCTCTCTTTGACGTTCACGTTATTATTCTGCTATTGGACCGGTACCATGTATTATATAGAAGGATCGGTCACTTACAAATATTACAAGGAGACACTTGACTTGGTTGGGTTGCGGCCAAACCCTGCCATTGTACCACAGCAACGAGATGCGAGGATTTATAGAGTAACAAGAGACGTGGGACAGGACACGGGGAACTTGAGCGAATCGTACGGAGGTAAGTGCAACGTAAGGCGGGTAATGCATTCGTTTATT
GCAAGACGGCCCGTATGTAACGAAGTGTATTTTGTTTCAACAGATCCGTGCTTTGAATTTAGATACAAAAGCGATGGATTCTTAGTTAATTAAATATGTTGTTATCTCTCTCTTTGACGTTCACGTTATTATTCTGCTATTGGACCGGTACCATGTATTATATAGAAGGATCGGTCACTTACAAATATTACAAGGAGACACTTGACTTGGTTGGGTTGCGGCCAAACCCTGCCATTGTACCACAGCAACGAGATGCAAGGATATATAGAGTAACAAGAGACGTGGGACAGGACACGGGGAACTTGAGCGAATCGTACGGAGGTAAGTGCAACATAAGGCGGGTAATGCATTCGTTTATT
GCAAGACAGCCCGTATGTAACGAAGTGTATTGTGTTTCAACAGATCCGTGCTTTGAATTTAGATATAAAAGCGATGGATTCTTAGTTAATTAAATATGTTGTTATCTCTCTCTTTGACGTTCACGTTATTATTCTGCTATTGGACCGGTACCATGTATTATATAGAAGGATCGGTCACTTACAAATATTACAAGGAGACACTTGACTTGGTTGGGTTGCGGCCAAACCCTGCCATTGTACCACAGCAACGAGATGCAAGGATTTATAGAGTAACAAGAGACGTGGGACAGGACACGGGGAACTTGAGCGAATCGTACGGAGGTAAGTGCAACGTAAGGCGGGTAATGCATTCGTTTATT
GCAAGACGGCCCGTATGTAACGAAGTGTATTGTGTTTCAACAGATCCGTGCTTTGAATTTAGATATAAAAGCGATGGATTCTTAGTTAATTAAATATGTTGTTATCTCTCTCTTTGACGTTCACGTTATTATTCTGCTATNGGACCGGTACCATGTATTATATAGAAGGATCGGTCACTTACAAATATTACAAGGAGACACTTGACTTGGTTGGGTTGCGGCCAAACCCTGCCATTGTACCACAGCAACGAGATGCAAGGATTTATAGAGTAACAAGAGACGTGGGACAGGACACGGGGAACTTGAGCGAATCGTACGGAGGTAAGTGCAACGTAAGGCGGGTAATGCATTCGTTTATT
GCAAGACGGCCCGTATGTAACGAAGTGTATTTTGTTTCAACAGATCCGTGCTTTGAATTTAAATACAAAAGCGATGGATTCTTAATTATTAAATATGTTGTTATCTCTCTCTTTGACGTTCACGTTATTATTCTGCTATTGGACCGGTACCATGTACTATATAGAAGGGTCGATCACTTACAAATATTACAAGGAGACACTTGACTTGGTTGGGTTGCGGCCAAACCCTGCCATTGTACCACAGCAACGAGATGCGAGGATATATAGAGTAACAAGAGACGTGGGACAGGACACGGGGAACTTGAGCGAATCGTACGGAGGTAAGTGCAACGTAAGGCGGGTAATGCATTCGTTTATT
GCAAGACGGCCCGTATGTAACGAAGTGTATTGTGTTTCAACAGATCCGTGCTTTGAATTTAGATATAAAAGCGATGGATTCTTAGTTAATTAAATATGTTGTTATCTCTCTCTTTGACGTTCACGTTATTATTCTGCTATTGGACCGGTACCATGTATTATATAGAAGGATCGGTCACTTACAAATATTACAAGGAGACACTTGACTTGGTTGGGTTGCAGCCAAACCCTGCCATTGTACCACAGCAACGAGATGCAAGGATTTATAGAGTAACAAGAGACGTGGGACAGGACACGGGGAACTTGAGCGAATCGTACGGAGGTAAGTGCAACGTAAGGCGGGTAATGCATTCGTTTATT
GCAAGACGGCCCGTATGTAACGAAGTGTATTTTGTTTCAACAGATCCGTGCTTTGAATTTAGATACAAAAGCGATGGATTCTTAATTATTAAATATGTTGTTATCTCTCTCTTTGACGTTCACGTTATTATTCTGCTATTGGACCGGTACCATGTACTATATAGAAGGGTCGGTCACTTACCAAACCCTGCCATTGTACCACAGCAACGAGATGCGAGGATATATAGAGTAACAAGAGACGTGGGACAGGACACGGGGAACTTGAGCGAATCGTACGGAGGTAAGTGCAACGTAAGGCGGGTAATGCATTCGTTTATT
GCAAGACGGCCCGTATGTAACGAAGTGTATTGTGTTTCAACAGATCCGTGCTTTGAATTTAGATATAAAAGCGATGGATTCTTAATTATTAAATATGTTGTTATCTCTCTCTTTGACGTTCACGTTATTATTCTGCTATTGGACCGGTACCATGTATTATATAGAAGGATCGGTCACTTACAAATATTACAAAGAGACACTTGACTTGGTTGGGTTGCGGCCAAACCCTGCCATTGTACCACAGCAACGAGATGCGAGGATATATAGAGTAACAAGAGACGTGGGACAGGACACGGGGAACTTGAGCGAATCGTACGGAGGTAAGTGCAACGTAAGGCGGGTAATGCATTCGTTTATT
GCAAGACGGCCCGTATGTAACGAAGTGTATTGTGTTTCAACAGATCCGTGCTTTGTATTTAGATATAAAAGCGATGGATTCTTAGTTAATTAAATATGTTGTTATCTCTCTCTTTGACGTTCACGTTATTATTCTGCTATTGGACCGGTACCATGTATTATATAGAAGGATCGGTCACTTACAAATATTACAAGGAGACACTTGACTTGGTTGGGTTGCGGCCAAACCCTGCCATTGTACCACAGCAACGAGATGCAAGGATTTATAGAGTAACAAGAGACGTGGGACAGGACACGGGGAACTTGAGCGAATCGTACGGAGGTAAGTGCAACGTAAGGCGGGTAATGCATTCGTTTATT
GCAAGACGGCCCGTATGTAACGAAGTGTATTTTGTTTCAACAGATCCGTGCTTTGAATTTAGAAACAAAAGCGATGGATTCTTAATTATTAAATATGTTGTTATCTCTCTCTTTGACGTTCACGTTATTATTCTGCTATTGGACCGGTACCATGTACTATATAGAAGGGTCGATCACTTACAAATATTACAAGGAGACACTTGACTTGGTTGGGTTGCGGCCAAACCCTGCCATTGTACCACAGCAACGAGATGCGAGGATATATAGAGTAACAAGAGACGTGGGACAGGACACGGGGAACTTGAGCGAATCGTACGGAGGTAAGTGCAACGTAAGGCGGGTAATGCATTCGTTTATT
GCCGATACGTTTGATGAGCAGATGGCTGACTTCTTTA
GCAAGACGGCCCGTATGTAACGAAGTGTATTGTGTTTCAACAGATCCGTGCTTTGAATTTAGATATAAATGCGATGGATTCTTAGTTAATTAAATATGTTGTTATCTCTCTCTTTGACGTTCACGTTATTATTCTGCTATTGGACCGGTACCATGTATTATATAGAAGGATCGGTCACTTACAAATATTACAAGGAGACACTTGACTTGGTTGGGTTGCGGCCAAACCCTGCCATTGTACCACAGCAACGAGATGCAAGGATTTATAGAGTAACAAGAGACGTGGGACAGGACACGGGGAACTTGAGCGAATCGTACGGAGGTAAGTGCAACGTAAGGCGGGTAATGCATTCGTTTATT
GCAAGACGGCCCGTATGTAACGAAGTGCATTGTGTTTCAACAGATCCGTGCTTTGAATTTAGATATAAAAGCGATGGATTCTTAGTTAATTAAATATGTTGTTATCTCTCTCTTTGACGTTCACGTTATTATTCTGCTATTGGACCGGTACCATGTATTATATAGAAGGATCGGTCACTTACAAATATTACAAGGAGACACTTGACTTGGTTGGGTTGCGGCCAAACCCTGCCATTGTACCACAGCAACGAGATGCAAGGATTTATAGAGTAACAAGAGACGTGGGACAGGACACGGGGAACTTGAGCGAATCGTACGGAGGTAAGTGCAACGTAAGGCGGGTAATGCATTCGTTTATT
GCAAGACGGCCCGTATGTAACGAAGTGTATTTTGTTTCAACAGATCCGTGCTTTGAATTTAGATACAAAAGCGATGGATTCTTAATTATTAAATATGTTGTTATCTCTCTCTTTGACGTTCACGTTATTATTCTGCTATTGGACCGGTACCATGTACTATATAGAAGGGTCGGTCACTTACAAATATTACAAGGAGACACTTGACTTGGTTGGGTTGCGGCCAAACCCTGCCATTGTACCACAACAACGAGATGCAAGGATTTATAGAGTAACAAGAGACGTGGGACAGGACACGGGGAACTTGAGCGAATCGTACGGAGGTAAGTGCAACGTAAGGCGGGTAATGCATTCGTTTATT
GCAAGACGGCCCGTATGTAACGAAGTGTATTATGTTTCAACAGATCCGTGCTTTGAATTTAGATATAAAAGCGATGGATTCTTAGTTAATTAAATATGTTGTTATCTCTCTCTTTGACGTTCACGTTATTATTCTGCTATTGGACCGGTACCATGTATTATATAGAAGGATCGGTCACTTACAAATATTACAAGGAGACACTTGACTTGGTTGGGTTGCGGCCAAACCCTGCCATTGTACCACAGCAACGAGATGCAAGGATTTATAGAGTAACAAGAGACGTGGGACAGGACACGGGGAACTTGAGCGAATCGTACGGAGGTAAGTGCAACGTAAGGCGGGTAATGCATTCGTTTATT
GCAAGACGGCCCGTATGTAACGAAGTGTATTTTGTTTCAACAGATCCGTGCTTTGAATTTAGATATAAAAGCGATGGATTCTTAGTTAATTAAATATGTTGTTATCTCTCTCTTTGACGTTCACGTTATTATTCTGCTATTGGACCGGTACCATGTATTATATAGAAGGATCGGTCACTTACAAATATTACAAGGAAACACTTGACTTGGTTGGGTTGCGGCCAAACCCTGCCATTGTACCACAGCAACGAGATGCGAGGATATATAGAGTAACAAGAGACGTGGGACAGGACACGGGGAACTTGAGCGAATCGTACGGAGGTAAGTGCAACGTAAGGCGGGTAATGCATTCGTTTATT
GCAAGACGGCCCGTATGTAACGAAGTGTATTTTGTTTCAACAGATCCGTGCTTTGAATTTAGATACAAAAGCGATGGATTCTTAATTATTAAATATGTTGTTGTCTCTCTCTTTGACGTTCACGTTATTATTCTGCTATTGGACCGGTACCATGTACTATATAGAAGGGTCGATCACTTACAAATATTACAAGGAGACACTTGACTTGGTTGGGTTGCGGCCAAACCCTGCCATTGTACCACAGCAACGAGATGCGAGGATATATAGAGTAACAAGAGACGTGGGACAGGACACGGGGAACTTGAGCGAATCGTACGGAGGTAAGTGCAACGTAAGGCGGGTAATGCATTCGTTTATT
GCAAGACGGCCCGTATGTAACGAAGTGTATTTTGTTTCAACAGATCCGTGCTTTGAATTTAGATACAAAAGCGATGGATTCTTAATTATTAAATATGTTGTTATCTCTCTCTTTGACGTTCACGTTATTATTCTGCTATTGGACCGGTACCATGTACTATATAGAAGGGTCGATCACTTACAAATATTGGGTTGCGGCCAAACCCTGCCATTGTACCACAGCAACGAGATGCGAGGATATATAGAGTAACAAGAGACGTGGGACAGGACACGGGGAACTTGAGCGAATCGTACGGAGGTAAGTGCAACGTAAGGCGGGTAATGCATTCGTTTATT
GCAAGACGGCCCGTATGTAACGAAGTGTATTTTGTTTCAACAGATCCGTGCTTTGAATTTAGATACAAAAGCGATGGATTCTTAATTATTTAATATGTTGTTATCTCTCTCTTTGACGTTCACGTTATTATTCTGCTATTGGACCGGTACCATGTACTATATAGAAGGGTCGGTCACTTACAAATATTACAAGGAGACACTTGACTTGGTTGGGTTGCGGCCAAACCCTGCCATTGTACCACAGCAACGAGATGCGAGGATATATAGAGTAACAAGAGACGTGGGACAGGACACGGGGAACTTGAGCGAATCGTACGGAGGTAAGTGCAACGTAAGGCGGGTAATGCATTCGTTTATT
GCAAGACGGCCCGTATGTAACGAAGTGTATTGTGTTTCAACAGATCCGTGCTTTGAATTTAGATATAAAAGCGATGGATTCTTAGTTAATTAAATATGTTGTTATCTCTCTCTTTGACGTTCACGTTATTATTCTGCTATTGGACCGGTACCATGTATTATATAGAAGGATCGGTCACTTACAAATATTACAAGGAGACACTTGACTTGGTCGGGTTGCGGCCAAACCCTGCCATTGTACCACAGCAACGAGATGCAAGGATTTATAGAGTAACAAGAGACGTGGGACAGGACACGGGGAACTTGAGCGAATCGTACGGAGGTAAGTGCAACGTAAGGCGGGTAATGCATTCGTTTATT
GCAAGACGGCCCGTATGTAACGAAGTGTATTGTGTTTCAACAGATCCGTGCTTTGAATTTAGATATAAAACCGATGGATTCTTAGTTAATTAAATATGTTGTTATCTCTCTCTTTGACGTTCACGTTATTATTCTGCTATTGGACCGGTACCATGTACTATATAGAAGGATCGGTCACTTACAAATATTACAAGGAGACACTTGACTTGGTTGGGTTGCGGCCAAACCCTGCCATTGTACCACAGCAACGAGATGCAAGGATTTATAGAGTAACAAGAGACGTGGGACAGGACACGGGGAACTTGAGCGAATCGTACGGAGGTAAGTGCAACGTAAGGCGGGTAATGCATTCGTTTATT
GCAAGACGGCCCGTATGTAACGAAGTGTATTGTGTTTCAACAGATCCGTGCTCTGAATTTAGATATAAAAGCGATGGATTCTTAGTTAATTAAATATGTTGTTATCTCTCTCTTTGACGTTCACGTTATTATTCTGCTATTGGACCGGTACCATGTATTATATAGAAGGATCGGTCACTTACAAATATTACAAGGAGACACTTGACTTGGTTGGGTTGCGGCCAAACCCTGCCATTGTACCACAGCAACGAGATGCAAGGATTTATAGAGTAACAAGAGACGTGGGACAGGACACGGGGAACTTGAGCGAATCGTACGGAGGTAAGTGCAACGTAAGGCGGGTAATGCATTCGTTTATT
GCAAAACGGCCCGTATGTAACGAAGTGTATTGTGTTTCAACAGATCCGTGCTTTGAATTTAGATATAAAAGCGATGGATTCTTAGTTAATTAAATATGTTGTTATCTCTCTCTTTGACGTTCACGTTATTATTCTGCTATTGGACCGGTACCATGTATTATATAGAAGGATCGGTCACTTACAAATATTACAAGGAGACACTTGACTTGGTTGGGTTGCGGCCAAACCCTGCCATTGTACCACAGCAACGAGATGCAAGGATTTATAGAGTAACAAGAGACGTGGGACAGGACACGGGGAACTTGAGCGAATCGTACGGAGGTAAGTGCAACGTAAGGCGGGTAATGCATTCGTTTATT
GCAAGACGGCCCGTATGTAACGAAGTGTATTGTGTTTCAACAGATCCGTGCTTTGAATTTAGATATAAAAGCGATGGATTCTTAGTTAATTAAATATGTTGTTATCTCTCTCTTAGACGTTCACGTTATTATTCTGCTATTGGACCGGTACCATGTATTATATAGAAGGATCGGTCACTTACAAATATTACAAGGAGACACTTGACTTGGTTGGGTTGCGGCCAAACCCTGCCATTGTACCACAGCAACGAGATGCAAGGATTTATAGAGTAACAAGAGACGTGGGACAGGACACGGGGAACTTGAGCGAATCGTACGGAGGTAAGTGCAACGTAAGGCGGGTAATGCATTCGTTTATT
GCAAGACGGCCCGTATGTAACGAAGTGTATTTTGTTTCAACAGATCCGTGCTTTGAATTTAGATATAAAAGCGATGGATTCTTAGTTAATTAAATATGTTGTTATCTCTCTCTTTGACGTTCACGTTATTATTCTGCTATTGGACCGGTACTATGTACTATATAGAAGGGTCGATCACTTACAAATATTACAAGGAGACACTTGACTTGGTTGGGTTGCGGCCAAACCCTGCCATTGTACCACAGCAACGAGATGCAAGGATTTATAGAGTAACAAGAGACGTGGGACAGGACACGGGGAACTTGAGCGAATCGTACGGAGGTAAGTGCAACGTAAGGCGGGTAATGCATTCGTTTATT
GCAAGACGGCCCGTATGTAACGAAGTGTATTGTGTTTCAACAGATCCGTGCTTTGATTTTAGATATAAAAGCGATGGATTCTTAGTTAATTAAATATGTTGTTATCTCTCTCTTTGACGTTCACGTTATTATTCTGCTATTGGACCGGTACCATGTACTATATAGAAGGGTCGGTCACTTACAAATATTACAAGGAGACACTTGACTTGGTTGGGTTGCGGCCAAACCCTGCCATTGTACCACAGCAACGAGATGCGAGGATATATAGAGTAACAAGAGACGTGGGACAGGACACGGGGAACTTGAGCGAATCGTACGGAGGTAAGTGCAACGTAAGGCGGGTAATGCATTCGTTTATT
GCAAGACGGCCCGTATGTAACGAAGTGTATTGTGTTTCAACAGATCCGTGCTTTGAATTTAGATATAAAAGCGATGGATTCTTAGTTAATTAAATATGTTGTTATCTCTCTCTTTGACGTTCACGTTATTATTCTGCTATTGGACCGGTACCATGTATTATATAGAAGGATCGGTCACTTACAAATATTACAAGGAGACACTTGACTTGGTTGGGTTGCGGCCAAACCCTGCCATTGTACCACAGCAAAGAGATGCAAGGATATATAGAGTAACAAGAGACGTGGGACAGGACACGGGGAACTTGAGCGAATCGTACGGAGGTAAGTGCAACGTAAGGCGGGTAATGCATTCGTTTATT
GCAAGACGGCCCGTATGTAACGAAGTGTATTTTGTTTCAACAGATCCGTGCTTTGAATTTAGATACAAAAGCGATGGATTCTTAATTATTAAATATGTTGTTATCTCTCTCTTTGACGTTCACGTTATTATTCTGCTATTGGACCGGTACCATGTATTATATAGAAGGATCGGTCACTTACAAATATTACAAGGAGACACTTGACTTGGTTGGGTTGCGGCCAAACCCTGCCATTGTACCACAGCAACGAGATGCAAGGATTTATAGAGTAACAAGAGACGTGGGACAGGACACGGGGAACTTGAGCGAATCGTACGGAGGTGAGTGCAACGTAAGGCGGGTAATGCATTCGTTTATT
GCAAGACGGCCCGTATGTAACGAAGTGTATTTTGTTTCAACAGATCCGTGCTTTGAATTTAGATACAAAAGCGATGGATTCTTAATTATTAAATATGTTGTTATCTCTCTCTTTGACGTTCACGTTATTATTCTGCTATTGGACCGGTACCATGTATTATATAGAAGGATCGGTCACTTACAAATATTACAAGGAGACACTTGACTTGGTTGGGTTGCGGCCAAACCCTGCCATTGTACCACAGCAACGAGATGCAAGGATTTATAGAGTAACAAGAGACGTGGGACAGGACACGGGGAACTTGAGCGAATCGTACGGAGGTAAGTGCAACGTAAGGCGGGTAATGCATTCGCTTATT
GCAAGACGGCCCGTATGTAACGAAGTGTATTTTGTTTCAACAGATCCGTGCTTTGAATTTAGATATAAAAGCGATGGATTCTTAATTATTAAATATGTTGTTATCTCTCTCTTTGACGTTCACGTTATTATTCTGCTATTGGACCGGTACCATGTACTATATAGAAGGATCGGTCACTTACAAATATTACAAGGAGACACTTGACTTGGTTGGGTTGCGGCCAAACCCTGCCATTGTACCACAGCAACGAGATGCAAGGATTTATAGAGTAACAAGAGACGTGGGACAGGACACGGGGAACTTGAGCGAATCGTACGGAGGTAAGTGCAACGTAAGGCGGGTAATGCATTCGTTTATT
GCAAGACGGCCCGTATGTAACGAAGTGTATTGTGTTTCAACAGATCCGTGCTTTGAATTTAGATATAAAAGCGATGGATTCTTAGTTAATTAAATATGTTGTTATCTCTCTCTTTGACGTTCACGTTATTATTCTGCTATTGGACCGGTACCATGTATTATATAGAAGGGTCGATCACTTGCAAATATTACAAGGAGACACTTGACTTGGTTGGGTTGCGGCCAAACCCTGCCATTGTACCACAGCAACGAGATGCGAGGATATATAGAGTAACAAGAGACGTGGGACAGGACACGGGGAACTTGAGCGAATCGTACGGAGGTAAGTGCAACGTAAGGCGGGTAATGCATTCGTTTATT
GCAAGACGGCCCGTATGTAACGAAGTGTATTGTGTTTCAACAGATCCGTGCTTTGAATTTAGATATAAAAGCGATGGATTCTTAATTATTAAATATGTTGTTATCTCTCTCTTTGACGTTCACGTTATTATTCTGCTATTGGACCGGTACCATGTACTATATAGAAGGGTCGGTCACTTACAAATATTACAAGGAGACACTTGACTTGGTTGGGTTGCGGCCAAACCCTGCCATTGTACCACAGCAACGAGATGTGAGGATATATAGAGTAACAAGAGACGTGGGACAGGACACGGGGAACTTGAGCGAATCGTACGGAGGTAAGTGCAACGTAAGGCGGGTAATGCATTCGTTTATT
GCAAGACGGCCCGTATGTAACGAAGTGTATTGTGTTTCAACAGATCCGTGCTTTGAATTTAGATACAAAAGCGATGGATTCTTAATTATTAAATATGTTGTTATCTCTCTCTTTGACGTTCACGTTATTATTCTGCTATTGGACCGGTACCATGTATTATATAGAAGGATCGGTCACTTACAAATATTACAAGGAGACACTTGGCTTGGTTGGGTTGCGGCCAAACCCTGCCATTGTACCACAGCAACGAGATGCAAGGATTTATAGAGTAACAAGAGACGTGGGACAGGACACGGGGAACTTGAGCGAATCGTACGGAGGTAAGTGCAACGTAAGGCGGGTAATGCATTCGTTTATT
GCAAGACGGCCCGTATGTAACGAAGTGTATTTTGTTTCAACAGATCCGTGCTTTGAATTTAGATATAAAAGCGATGGATTCTTAGTTAATTAAATATGTTGTTATCTCTCTCTTTGACGTTCACGTTATTATTCTGCTATTGGACCGGTACCATGTATTATATAGAAGGGTCGGTCACTTACAAATATTACAAGGAGACACTTGACTTGGTTGGGTTGCGGCCAAACCCTGCCATTGTACCACAGCAACGAGATGCAAGGATTTATAGAGTAACAAGAGACGTGGGACAGGACACGGGGAACTTGAGCGAATCGTACGGAGGTAAGTGCAACGTAAGGCGGGTAATGCATTCGTTTATT
GCAAGACGGCCCGTATGTAACGAAGTGTATTGTGTTTCAACAGATCCGTGCTTTGAATTTAGATATAAAAGCGATGGATTCTTAGTTAATTAAATATGTTGTTATCTCTCTCTTTGACGTTCACGTTATTATTCTGCTATTGGACCGGTACCATGTACTATATAGAAGGGTCCGTTTATT
GCAAGACGGCCCGTATGTAACGAAGTGTATTTTGTTTCAACAGATCCGTGCTTTGAATTTAGATACAAAAGCGATGGATTCTTAATTATTAAATATGTTGTTATCTCTCTCTTTGACGTTCACGTTATTATTCTGCTATTGGACCGGTACCATGTATTATATAGAAGGNTCGGTCACTTACAAATATTACAAGGAGACACTTGACTTGGTTGGGTTGCGGCCAAACCCTGCCATTGTACCACAGCAACGAGATGCGAGGATATATAGAGTAACAAGAGACGTGGGACAGGACACGGGGAACTTGAGCGAATCGTACGGAGGTAAGTGCAACGTAAGGCGGGTAATGCATTCGTTTATT
GCAAGACGGCCCGTATGTAACGAAGTGTATTTTGTTTCAACAGATCCGTGCTTTGAATTTAGATACAAAAGCGATGGATTCTTAGTTAATTAAATATGTTGTTATCTCTCTCTTTGACGTTCACGTTATTATTCTGCTATTGGACCGGTACCATGTACTATATAGAAGGGTCGATCACTTACAAATATTACAAGGAGACACTTGACTTGGTTGGGTTGCGGCCAAACCCTGCCATTGTACCACAGCAACGAGATGCAAGGATTTATAGAGTAACAAGAGACGTGGGACAGGACACGGGGAACTTGAGCGAATCGTACGGAGGTAAGTGCAACGTAAGGCGGGTAATGCATTCGTTTATT
GTAAGACGGCCCGTATGTAACGAAGTGTATTTTGTTTCAACAGATCCGTGCTTTGAATTTAGATACAAAAGCGATGGATTCTTAATTATTAAATATGTTGTTATCTCTCTCTTTGACGTTCACGTTATTATTCTGCTATTGGACCGGTACCATGTACTATATAGAAGGATCGGTCACTTACAAATATTACAAGGAGACACTTGACTTGGTTGGGTTGCGGCCAAACCCTGCCATTGTACCACAGCAACGAGATGCAAGGATTTATAGAGTAACAAGAGACGTGGGACAGGACACGGGGAACTTGAGCGAATCGTACGGAGGTAAGTGCAACGTAAGGCGGGTAATGCATTCGTTTATT
ACAAGACGGCCCGTATGTAACGAAGTGTATTGTGTTTCAACAGATCCGTGCTTTGAATTTAGATACAAAAGCGATGGATTCTTAATTATTAAATATGTTGTTATCTCTCTCTTTGACGTTCACGTTATTATTCTGCTATTGGACCGGTACCATGTACTATATAGAAGGGTCGATCACTTACAAATATTACAAGGAGACACTTGACTTGGTTGGGTTGCGGCCAAACCCTGCCATTGTACCACAGCAACGAGATGCGAGGATATATAGAGTAACAAGAGACGTGGGACAGGACACGGGGAACTTGAGCGAATCGTACGGAGGTAAGTGCAACGTAAGGCGGGTAATGCATTCGTTTATT
GCAAGACGGCCCGTATGTAACGAAGTGTATTTTGTTTCAACAGATCCGTGCTTTGAATTTAGATACAAAAGCGATGGATTCTTAATTATTAAATATGTTGTTATCTCTCTCTTTGACGTTCACTTTATTATTCTGCTATTGGACCGGTACCATGTACTATATAGAAGGGTCGGTCACTTACAAATATTACAAGGAGACACTTGACTTGGTTGGGTTGCGGCCAAACCCTGCCATTGTACCACAGCAACGAGATGCGAGGATATATAGAGTAACAAGAGACGTGGGACAGGACACGGGGAACTTGAGCGAATCGTACGGAGGTAAGTGCAAGGTAAGGCGGGTAATGCATTCGTTTATT
GCAAGACGGCCCGTATGTAACGAAGTGTATTTTGTTTCAACAGATCCGTGCTTTGAATTTAGATACAAAAGCGATGGATTCTTAATTATTAGATATGTTGTTATCTCTCTCTTTGACGTTCACGTTATTATTCTGCTATTGGACCGGTACCATGTATTATATAGAAGGATCGGTCACTTACAAATATTACAAGGAGACACTTGACTTGGTTGGGTTGCGGCCAAACCCTGCCATTGTACCACAGCAACGAGATGCAAGGATTTATAGAGTAACAAGAGACGTGGGACAGGACACGGGGAACTTGAGCGAATCGTACGGAGGTAAGTGCAACGTAAGGCGGGTAATGCATTCGTTTATT
GCAAGACGGCCCGTATGTAACGAAGTGTATTGTGTTTCAACAGATCCGTGCTTTGAATTTAGATATAAAAGCGATGGATTCTTAGTTAATTAAATATGTTGTTATCTCTCTCTTTGACGTTCACGTTATTATTCTGCTATTGGACCGGTACCATGTATTATATAGAAGGATCGGTCACTTACAAATATTACAAGAAGACACTTGACTTGGTTGGGTTGCGGCCAAACCCTGCCATTGTACCACAGCAACGAGATGCAAGGATTTATAGAGTAACAAGAGACGTGGGACAGGACACGGGGAACTTGAGCGAATCGTACGGAGGTAAGTGCAACGTAAGGCGGGTAATGCATTCGTTTATT
GCAAGACGGCCCGTATGTAACGAAGTGTATTGTGTTTCAACAGATCCGTGCTTTGAATTTAGATACAAAAGCGATGGATTCTTAGTTAATTAAATATGTTGTTATCTCTCTCTTTGACGTTCACGTTATTATTCTGCTATTGGACCGGTACCATGTATTATATAGAAGGATCGGTCACTTACAAATATTACAAGGAGACACTTGACTTGGTTGGGTTGCGGCCAAACCCTGCCATTGTACCACAGCAACGAGATGCAAGGATTTATAGAGTAACAAGAGACGTGGGACAGGACACGCGGAACTTGAGCGAATCGTACGGAGGTAAGTGCAACGTAAGGCGGGTAATGCATTCGTTTATT
GCAAGACGGCCCGTATGTAACGAAGTGTATTGTGTTTCAACAGATCCGTGCTTTGAATTTAGATATAAAAGCGATGGATTCTTAATTATTAAATATGTTGTTATCTCTCTCTTTGACGTTCACGTTATTATTCTGCTATTGGACCGGTACCATGTACTATATAGAAGGATCGGTCACTTACAAATATTACAAGGAGACACTTGACTTGGTTGGGTTGCGGCCAAACCCTGCCATTGTACCACAGCAACGAGATGCAAGGATTTATAGAGTAACAAGAGACGTGGGACAGGACACGGGGAACTTGAGCGAATCGTACGGAGGTAAGTGCAACGTAAGGCGGGTAATGCATTCGTTTATT
GCAAGACGGCCCGTATGTAACGAAGTGTATTGTGTTTCAACAGATCCGTGCTTTGAATTTAGATATAAAAGCGATGGATTCTTAGTTAATTAAATATGTTGTTATCTCTCTCTTTGACGTTCACGTTATTATTCTGCTATTGGACCGGTACCATGTATTATATAGAAGGATCGGTCACTTACAAATATTACAAGGAGACACTTGACTTGTTGGGTTGCGGCCAAACCCTGCCATTGTACCACAGCAACGAGATGCTAGGATTTATAGAGTAACAAGAGACGTGGGACAGGACACGGGGAACTTGAGCGAATCGTACGGAGGTAAGTGCAACGTAAGGCGGGTAATGCATTCGTTTATT
GCAAGACGGCCCGTATGTAACGAAGTGTATTTTGTTTCAACAGATCCGTGCTTTGAATTTAGATACAAAAGCGATGGATTCTTAATTATTAAATATGTTGTTATCTCTCTCTTTGACGTTCACGTTATTATTCTGCTATTGGACCGGTACCATGTACTATATAGAAGGGTCGGTCACTTACAAATATTACAAGGAGACACTTGACTTGGTTGGGTTGCGGCCAAACCCTGCCATTGTACCACAGCAACGAGATGCGAGGATATATAGAGTAACAAGAGACGTGGGACAGGACACGGGGAACTTGAGCGAATCGTACGGAGGTAAGTGCAACGTAAGGCGGGTAATGCATTCGGTTATT
GCAAGACGGCCCGTATGTAACGAAGTGTATTGTGTTTCAACAGATCCGTGCTTTGAATTTAGATATAAAAGCGATGGATTCTTAGTTAATTAAATATGTTGTTATCTCTCTCTTTGACGTTCACGTTATTATTCTGCTATTGGACCGGTACCATGTATTATATAGAAGGATCGGTCACTTACAAATATTACAAGGAGACACTTGACTTGGTTGGGTTGCGGCCAAACCCTGCCATTGTACCACAGCAACGAGATGCGAGGATATATAGAGTAACAAGAGACGTGGGACAGGACACGGGGAACTTGAGCGAATGGTACGGAGGTAAGTGCAACGTAAGGCGGGTAATGCATTCGTTTATT
GCAAGACGGCCCGTATGTAACGAAGTGTATTGTGTTTCAACAGATCCGTGCTTTGAATTTAGATATAAAAGCGATGGATTCTTAGTTAATTAAATATGTTGTTATCTCTCTCTTTGACGTTCACGTTATTATTCTGCTATTGGACCGGTACCATGTATTATATAGAAGGATCGGTCACTTACAAATATTACAAGGAGACACTTGACTTGGTTGGGTTGCGGCCAAACCCTGCCATTGTACCACAGCAACGAGATGCTAGGATTTATAGAGTAACAAGAGACGTGGGACAGGACACGGGGAACTTGAGCGAATCGTACGGAGGTAAGTGCAACGTAAGGCGGGTAATGCATTCGTTTATT
GCAAGACGGCCCGTATGTAACGAAGTGTATTGTGTTTCAACAGATCCGTGATTTGAATTTAGATATAAAAGCGATGGATTCTTAGTTAATTAAATATGTTGTTATCTCTCTCTTTGACGTTCACGTTATTATTCTGCTATTGGACCGGTACCATGTATTATATAGAAGGATCGGTCACTTACAAATATTACAAGGAGACACTTGACTTGGTTGGGTTGCGGCCAAACCCTGCCATTGTACCACAGCAACGAGATGCAAGGATTTATAGAGTAACAAGAGACGTGGGACAGGACACGGGGAACTTGAGCGAATCGTACGGAGGTAAGTGCAACGTAAGGCGGGTAATGCATTCGTTTATT
GCAAGACGGCCCGTATGTAACGAAGTGTATTGTGTTTCAACAGATCCGTGCTTTGAATTTAGATATAAAAGCGATGGATTCTTAGTTAATTAAATATGTTGTTATCTCTCTCTTTGACGTTCACGTTATTATTCTGCTATTGGACCGGTACCATGTATTATATAGAAGGATCGGTCACTTACAAATATTACAAGGAGACAATTGACTTGGTTGGGTTGCGGCCAAACCCTGCCATTGTACCACAGCAACGAGATGCAAGGATTTATAGAGTAACAAGAGACGTGGGACAGGACACGGGGAACTTGAGCGAATCGTACGGAGGTAAGTGCAACGTAAGGCGGGTAATGCATTCGTTTATT
GCAAGACGGCCCGTATGTAACGAAGTGTATTTTGTTTCAACAGATCCGTGCTTTGAATTTAGATATAAAAGCCATGGATTCTTAGTTAATTAAATATGTTGTTATCTCTCTCTTTGACGTTCACGTTATTATTCTGCTATTGGACCGGTACCATGTATTATATAGAAGGATCGGTCACTTACAAATATTACAAGGAGACACTTGACTTGGTTGGGTTGCGGCCAAACCCTGCCATTGTACCACAGCAACGAGATGCAAGGATTTATAGAGTAACAAGAGACGTGGGACAGGACACGGGGAACTTGAGCGAATCGTACGGAGGTAAGTGCAACGTAAGGCGGGTAATGCATTCGTTTATT
GCAAGACGGCCCGTATGTAACGAAGTGTATTGTGTTTCAACAGATCCCTGCTTTGAATTTAGATACAAAAGCGATGGATTCTTAGTTAATTAAATATGTTGTTATCTCTCTCTTTGTCGTTCACGTTATTATTCTGCTATTGGACCGGTACCATGTATTATATAGAAGGATCGGTCACTTACAAATATTACAAGGAGACACTTGACTTGGTTGGGTTGCGGCCAAACCCTGCCATTGTACCACAGCAACGAGATGCGAGGATATATAGAGTAACAAGAGACGTGGGACAGGACACGGGGAACTTGAGCGAATCGTACGGAGGTAAGTGCAACGTAAGGCGGGTAATGCATTCGTTTATT
GCAAGACGGCCCGTATGTAACGAAGTGTATTTTGTTTCAACAGATCCGTGCTTTGAATTTAGATACAAAAGCGATGGATTCTTAATTATTAAATATGTTGTTATCTCTCTCTTTGACGTTCACGTTATTATTCTGCTATTGGACCGGTACCATGTACTATATAGAAGGGTCGGTCACTTACAAATATTACAAGGAGACACTTGACTTGGTTGGGTTGCGGCCAAACCCTGCCATTGTACCACAACAACGAGATGCGAGGATATATAGAGTAACAAGAGACGTGGGACAGGACACGGGGAACTTGAGCGAATCGTACGGAGGTAAGTGCAACGTAAGGCGGGTAATGCATTCGTTTATT
GCAAGACGGCCCGTATGTAACGAAGTGTATTTTGTTTCAACAGATCCGTGCTTTGAATTTAGATGCAAAAGCGATGGATTCTTAATTATTAAATATGTTGTTATCTCTCTCTTTGACGTTCACGTTATTATTCTGCTATTGGACCGGTACCATGTACTATATAGAAGGGTCGATCACTTACAAATATTACAAGGAGACACTTGACTTGGTTGGGTTGCGGCCAAACCCTGCCATTGTACCACAGCAACGAGATGCAAGGATTTATAGAGTAACAAGAGACGTGGGACAGGACACGGGGAACTTGAGCGAATCGTACGGAGGTAAGTGCAACGTAAGGCGGGTAATGCATTCGTTTATT
GCAAGACGGCCCGTATGTAACGAAGTGTATTGTGTTTCAACAGATCCGAGCTTTGAATTTAGATATAAAAGCGATGGATTCTTAGTTAATTAAATATGTTGTTATCTCTCTCTTTGACGTTCACGTTATTATTCTGCTATTGGACCGGTACCATGTATTATATAGAAGGATCGGTCACTTACAAATATTACAAGGAGACACTTGACTTGGTTGGGTTGCGGCCAAACCCTGCCATTGTACCACAGCAACGAGATGCAAGGATTTATAGAGTAACAAGAGACGTGGGACAGGACACGGGGAACTTGAGCGAATCGTACGGAGGTAAGTGCAACGTAAGGCGGGTAATGCATTCGTTTATT
GCAAGACGGTCCGTATGTAACGAAGTGTATTGTGTTTCAACAGATCCGTGCTTTGAATTTAGATATAAAAGCGATGGATTCTTAGTTAATTAAATATGTTGTTATCTCTCTCTTTGACGTTCACGTTATTATTCTGCTATTGGACCGGTACCATGTATTATATAGAAGGATCGGTCACTTACAAATATTACAAGGAGACACTTGACTTGGTTGGGTTGCGGCCAAACCCTGCCATTGTACCACAGCAACGAGATGCAAGGATTTATAGAGTAACAAGAGACGTGGGACAGGACACGGGGAACTTGAGCGAATCGTACGGAGGTAAGTGCAACGTAAGGCGGGTAATGCATTCGTTTATT
GCAAGACGGCCCGTATGTAACGAAGTGTATTGTGTTTCAACAGATCCGTGCTTTGAATTTAGATATAAAAGCGATGGATTCTTAATTATTAAATATGTTGTTATCTCTCTCTTTGACGTTCACGTTATTATTCTGCTATTGGACCGGTACCATGTATTATATAGAAGGGTCGGTCACTTACAAATATTACAAGGAGACACTTGACTTGGTTGGGTTGCGGCCAAACCCTGCCATTGTACCACAGCAACGAGATGCAAGGATTTATAGAGTAACAAGAGACGTGGGACAGGACACGGGGAACTTGAGCGAATCGTACGGAGGTAAGTGCAACGTAAGGCGGGTAATGCATTCGTTTATT
GCAAGACGGCCCGTATGTAACGAAGTGTATTTTGTTTCAACAGATCCGTGCTTTGAATTTAGATATAAAAGCGATGGATTCTTAGTTAATTAAATATGTTGTTATCTCTCTCTTTGACGTTCACGTTATTATTCTGCTATTGGACCGGTACCATGTATTATATAGAAGGATCGGTCACTTACAAATATTACAAGGAGACACTTGACTTGGTTGGGTTGCGGCCAAACCCTGCCATTGTACCACAGCAACGAGATGCAAGGATTTATAGAGTAACAAGAGACGTGGGACAGGACACGGGGAACTTGAGCGAATCGTACGGAGGTAAGTGCAACGTAAG
GCAAGACGGCCCGTATGTAACGAAGTGTATTGTGTTTCAACAGATCCGTGCTTTGAATTTAGATATAAAAGCGATGGATTCTTAATTATTAAATATGTTGTTATCTCTCTCTTTGACGTTCACGTTATTATTCTGCTATTGGACCGGTACCATGTATTATATAGAAGGGTCGGTCACTTACAAATATTACAAGGAGACACTTGACTTGATT
ACAAGAGCTCCAGTCA
GCCGATACGTTTGATGTTGACTTCTTTAGAAGACAGCAAACTAGAGTAAGGAT
GCAAGACGGCCCGTATGTAACGAAGTGTATTGTGTTTCAACAGATCCGTGCTTTGAATTTAGATATAAAAGCGATGGATTCTTAGTTAATTAAATATGTTGTTATCTCTCTCTTTGACGTTCACGTTATTATTCTGCTATTGGACCGGTACCATGTATTATANAGAAGGATCGGTCACTTACAAATATTACAAGGAGACACTTGACTTGGTTGGGTTGCGGCCAAACCCTGCCATTGTACCACAGCAACGAGATGCAAGGATTTATAGAGTAACAAGAGACGTGGGACAGGACACGGGGAACTTGAGCGAATCGTACGGAGGTAAGTGCAACGTAAGGCGGGTAATGCATTCGTTTATT
GCAAGACGGCCCGTATGTAACGAAGTGTATTGTGTTTCAACAGATCCGTACTTTGAATTTAGATATAAAAGCGATGGATTCTTAATTATTAAATATGTTGTTATCTCTCTCTTTGACGTTCACGTTATTATTCTGCTATTGGACCGGTACCATGTACTATATAGAAGGGTCGATCACTTACAAATATTACAAGGAGACACTTGACTTGGTTGGGTTGCGGCCAAACCCTGCCATTGTACCACAGCAACGAGATGCGAGGATATATAGAGTAACAAGAGACGTGGGACAGGACACGGGGAACTTGAGCGAATCGTACGGAGGTAAGTGCAACGTAAGGCGGGTAATGCATTCGTTTATT
GCAAGACGGCCCGTATGTAACGAAGTGTATTTTGTTTCAACAGATCCGTGCTTTGAATTTAGATACAAAAGCGATGGATTCTTAATTATTAAATATGTTGTTATCTCTCTCTTTGACGTTCACGTTATTATTCTGCTATTGGACCGGTACCATGTACTATATAGAAGGGTCGGTCACTTACAAATATTACAAGGAGACACTTGACTTGGTTGGGTTGCGGCCAAACCCTGTCATTGTACCACAGCAACGAGATGCAAGGATTTATAGAGTAACAAGAGACGTGGGACAGGACACGGGGAACTTGAGCGAATCGTACGGAGGTAAGTGCAACGTAAGGCGGGTAATGCATTCGTTTATT
GCAAGACGGCCCGTATGTAACGAAGTGTATTGTGTTTCAACAGATCCGTGCTTTGAATTTAGATATAAAAGCGATGGATTCTTAGTTAATTAAATATGTTGTTATCTCTCTCTTTGACGTTCACGTTATTATTCTGCTATTGGACCGGTACCATGTATTATATAGAAGNATCGGTCACTTACAAATATTACAAGGAGACACTTGACTTGGTTGGGTTGCGGCCAAACCCTGCCATTGTACCACAGCAACGAGATGCGAGGATATATAGAGTAACAAGAGACGTGGGACAGGACACGGGAACTTGAGCGAATCGTACGGAGGTAAGTGCAACGTAAGGCGGGTAATGCATTCGTTTATT
GCAAGACGGCCCGTATGTAACGAAGTGTATTTTGTTTCAACAGATCCGTGCTTTGAATTTAGATATAAAAGCGATGGATTCTTAGTTAATTAAATATGTTGTTATCTCTCTCTTTGACGTTCACGTTATTATTCTGCTATTGGACCGGTACCATGTACTATATAGAAGGGTCGATCACTTACAAATATTACAAGGAGACACTTGACTTTTGGGTTGCGGCCAAACCCTGCCATTGTACCACAGCAACGAGATGCGAGGATATATAGAGTAACAAGAGACGTGGGACAGGACACGGGGAACTTGAGCGAATCGTACGGAGGTAAGTGCAACGTAAGGCGGGTAATGCATTCGTTTATT
GCAAGACGGCCCGTATGTAACGAAGTGTATTGTGTTTCAACAGATCCGTGCTTTGAATTTAGATATAAAAGCGATGGATTCTTAGTTAATTAAATATGTTGTTATCTCTCTCTTTGACGTTCACGTTATTATTCTGCTATTGGACCGGTACCATGTATTATATAGAAGGATCGGTCACTTACAAATATTACAAGGAGACACTTGACTTGGTTGGGTTGCGGCCAAACCCTGCCATTGTACCACAGCAACGAGATGCAAGGATTTATAGAGTAACAAGAGACGTGGGACAGGACACGGGGAACTTAAGCGAATCGTACGGAGGTAAGTGCAACGTAAGGCGGGTAATGCATTCGTTTATT
GCAAGACGGCCCGTATGTAACGAAGTGTATTGTGTTTCAACAGATCCGTGCTTTGAATTTAGATATAAAAGCGATGGATTCTTAGTTAATTAAATATGTTGTTATCTCTCTCTTTGACGTTCACGTTATTATTCTGCTATTGGACCGGTACCATGTACTATATAGAAGGATCGGTCACTTACAAATATTACAAGGAGACACTTGACTTGGTTGGGTTGCGGCCAAACCCTGCCATTGTACCACAGCAACGAGATGCGAGGATATATAGAGTAACAAGAGACGTGGGACAGGACACGGGGAACTTGAGCGAATCGTACGGAGGTAAGTGCAACGTAAGGCGGGTAATGCATTCGTTTATT
GCAAGACGGCCCGTATGTAACGAAGTGTATTGTGTTTCAACAGATCCGTGCTTTGAATTTAGATATAAAAGCGATGGATTCTTAGTTAATTAAATATGTTGTTATCTCTCTCTTTGACGTTCACGTTATTATTCTGCTATTGGACCGGTACCATGTATTATATAGAAGGATCGGTCACTTACAAATATTACAAGGAGACACTTGACTTGGTTGGGTTGCGGCCAAACCCTGCCATTGTACCACAGCAAGGAGATGCAAGGATTTATAGAGTAACAAGAGACGTGGGACAGGACACGGGGAACTTGAGCGAATCGTACGGAGGTAAGTGCAACGTAAGGCGGGTAATGCATTCGTTTATT
TACGCCGATACGTTTGATGTGCAGATGGCTGACTCCTTTAAGTTCCTACGCCGATACGTTTGAT
GCAAGATGGCCCGTATGTAACGAAGTGTATTTTGTTTCAACAGATCCGTGCTTTGAATTTAGATATAAAAGCGATGGATTCTTAGTTAATTAAATATGTTGTTATCTCTCTCTTTGACGTTCACGTTATTATTCTGCTATTGGACCGGTACCATGTATTATATAGAAGGATCGGTCACTTACAAATATTACAAGGAGACACTTGACTTGGTTGGGTTGCGGCCAAACCCTGCCATTGTACCACAGCAACGAGATGCAAGGATTTATAGAGTAACAAGAGACGTGGGACAGGACACGGGGAACTTGAGCGAATCGTACGGAGGTAAGTGCAACGTAAGGCGGGTAATGCATTCGTTTATT
GCAAGACGGCCCGTATGTAACGAAGTGTATTTTGTTTCAACAGATCCGTGCTTCGAATTTAGATACAAAAGCGATGGATTCTTAATTATTAAATATGTTGTTATCTCTCTCTTTGACGTTCACGTTATTATTCTGCTATTGGACCGGTACCATGTATTATATAGAAGGATCGGTCACTTACAAATATTACAAGGAGACACTTGACTTGGTTGGGTTGCGGCCAAACCCTGCCATTGTACCACAGCAACGAGATGCAAGGATTTATAGAGTAACAAGAGACGTGGGACAGGACACGGGGAACTTGAGCGAATCGTACGGAGGTAAGTGCAACGTAAGGCGGGTAATGCATTCGTTTATT
GCAAGACGGCCCGTATGTAACGAAGTGTATTTTGTTTCAACAGATCCGTGCTTTGAATTTAGATATAAAAGCGATGGATTCTTAATTATTAAATATGTTGTTATCTCTCTCTTTGACGTTCACGTTATTATTCTGCTATTGGACCGGTACCATGTACTATATAGAAGGGTCGATCACTTACAAATATTACAAGGAGACACTTGACTTGGTTGGGTTGCGGCCAAACCCTGCCATTGTACCACAGCAACGAGATGCGAGGATATATAGAGTAACAAGAGACGTGGGACAGGACACGGGGAACTTGAGCGAATCGTACGGAGGTAAGTGCAACGTAAG
GCAAGACGGCCCGTATGTAACGAAGTGTATTGTGTTTCAACAGATCCGTGCTTTGAATTTAGATATAAAAGCGATGGATTCTTAGTTAATTAAATATGTTATTATCTCTCTCTTTGACGTTCACGTTATTATTCTGCTATTGGACCGGTACCATGTATTATATAGAAGGATCGGTCACTTACAAATATTACAAGGAGACACTTGACTTGGTTGGGTTGCGGCCAAACCCTGCCATTGTACCACAGCAACGAGATGCGAGGATATATAGAGTAACAAGAGACGTGGGACAGGACACGGGGAACTTGAGCGAATCGTACGGAGGTAGGTGCAACGTAAGGCGGGTAATGCATTCGTTTATT
GCAAGACGGCCCGTATGTAACGAAGTGTATTGTGTTTCAACAGATCCGTGCTTTGAATTTAGATATAAAAGCGATGGATTCTTAGTTAATTAAATATGTTGTTATCTCTCTCTTTGACGTTCACGTTATTATTCTGCTATTGGACCGGTGCCATGTATTATATAGAAGGATCGGTCACTTACAAATATTACAAGGAGACACTTGACTTGGTTGGGTTGCGGCCAAACCCTGCCATTGTACCACAGCAACGAGATGCAAGGATTTATAGAGTAACAAGAGACGTGGGACAGGACACGGGGAACTTGAGCGAATCGTACGGAGGTAAGTGCAACGTAAGGCGGGTAATGCATTCGTTTATT
GCAAGACGGCCCGTATGTAACGAAGTGTATTTTGTTTCAACAGATCCGTGCTTTGAATTTAGATACAAAAGCGATGGATTCTTAATTATTAAATATGTTGTTATCTCTCTCTTTGACGTTCACGTTATTATTCTGCTATTGGACCGGTACCATGTATTATATAGAAGGGTCGGTCACTTACAAATATTACAAGGAGACACTTGACTTGGTTGGGTTGCGGCCAAACCCTGCCATTGTACCACAGCAACGAGATGCAAGGATTTATAGAGTAACAAGAGACGTGGGACAGGACACGGGGAACTTGAGCGAATCGTACGGAGGTAAGTGCAACGTAAGGCGGGTAATGCATTCGTTTATT
GCAAGACGGCCCGTATGTAACGAAGTGTATTGTGTTTCAACAGATCCGTGCTTTGAATTTAGATATAAAAGCGATGGATTCTTAGTTAATTAAATATGTTGTTATCTCTCTCTTTGACGTTCACGTTATTATTCTGCTATTGGACCGGTACCATGTATTATATAGAAGGATCGGTCACTTACAAATATTACAAGGAGACACTTGACTTGGTTGGGTTGCGGCCAAACCCTGCCATTGTACCACAGCAACGAGATGCAAGGATTTATAGAGTAACAAGAGACGTGGGACAGGACACGGGGAACTTGAGCGAATCGTATGGAGGTAAGTGCAACGTAAGGCGGGTAATGCATTCGTTTATT
TACGCCGATACGTTTGATGAGATCGGAAGAGCGT
GCAAGACGGCCCGTATGTAACGAAGTGTATTGTGTTTCAACAGATCCGTGCTTTGAATTTAGATATAAAAGCGATGGATTCTTAGTTAATTAAATATGTTTTTATCTCTCTCTTTGACGTTCACGTTATTATTCTGCTATTGGACCGGTACCATGTATTATATAGAAGGATCGGTCACTTACAAATATTACAAGGAGACACTTGACTTGGTTGGGTTGCGGCCAAACCCTGCCATTGTACCACAGCAACGAGATGCAAGGATTTATAGAGTAACAAGAGACGTGGGACAGGACACGGGGAACTTGAGCGAATCGTACGGAGGTAAGTGCAACGTAAGGCGGGTAATGCATTCGTTTATT
GCAAGACGGCCCGTATGTAACGAAGTGTATTGTGTTTCAACAGATCCGTGCTTTGAATTTAGATATAAAAGCGATGGATTCTTAATTATTAAATATGTTGTTATCTCTCTCTTTGACCTTCACGTTATTATTCTGCTATTGGACCGGTACCATGTACTATATAGAAGGGTCGATCACTTACAAATATTACAAGGAGACACTTGACTTGGTTGGGTTGCGGCCAAACCCTGCCATTGTACCACAGCAACGAGATGCGAGGATATATAGAGTAACAAGAGACGTGGGACAGGACACGGGGAACTTGAGCGAATCGTACGGAGGTAAGTGCAACGTAAGGCGGGTAATGCATTCGTTTATT
GCAAGACGGCCCGTATGTAACGAAGTGTATTTTGTTTCAACAGATCCGTGCTTTGAATTTAGATACAAAAGCGATGGATTCTTAATTATTAAATATGTTGTTATCTCTCTCTTCGACGTTCACGTTATTATTCTGCTATTGGACCGGTACCATGTACTATATAGAAGGGTCGATCACTTACAAATATTACAAGGAGACACTTGACTTGGTTGGGTTGCGGCCAAACCCTGCCATTGTACCACAGCAACGAGATGCGAGGATATATAGAGTAACAAGAGACGTGGGACAGGACACGGGGAACTTGAGCGAATCGTACGGAGGTAAGTGCAACGTAAGGCGGGTAATGCATTCGTTTATT
GCAAGACGGCCCGTATGTAACGAAGTGTATTGTGTTTCAACAGATCCGTGCTTTGAATTTAGATATAAAAGCGATGGATTCTTAGTTAATTAAATATGTTGTTATCTCACTCTTTGACGTTCACGTTATTATTCTGCTATTGGACCGGTACCATGTATTATATAGAAGGATCGGTCACTTACAAATATTACAAGGAGACACTTGACTTGGTTGGGTTGCGGCCAAACCCTGCCATTGTACCACAGCAACGAGATGCAAGGATTTATAGAGTAACAAGAGACGTGGGACAGGACACGGGGAACTTGAGCGAATCGTACGGAGGTAAGTGCAACGTAAGGCGGGTAATGCATTCGTTTATT
GCAAGACGGCCCGTATGTAACGAAGTGTATTGTGTTTCAACAGATCCGTGCTTTGAATTTAGATATAAAAGCGATGGATTCTTAGTTAATTAAATATGTTGTTATCTCTCTCTTTGACGTTCACGTTATTATTCTGCTATTGGACCGGTACCATGTATTATATAGAAGGATCGGTCACTTACAAATATTACAAGGAGACACTTGACTTGGTTGGGTTGCGGCCAAACCCCGCCATTGTACCACAGCAACGAGATGCAAGGATTTATAGAGTAACAAGAGACGTGGGACAGGACACGGGGAACTTGAGCGAATCGTACGGAGGTAAGTGCAACGTAAGGCGGGTAATGCATTCGTTTATT
GCAAGACGGCCCGTATGTAACGAAGTGTATTGTGTTTCAACAGATCCGTGCTTTGAATTTAGATACAAAAGCCATGGATTCTTAATTATTAAATATGTTGTTATCTCTCTCTTTGACGTTCACGTTATTATTCTGCTATTGGACCGGTACCATGTACTATATAGAAGGGTCGATCACTTACAAATATTACAAGGAGACACTTGACTTGGTTGGGTTGCGGCCAAACCCTGCCATTGTACCACAGCAACGAGATGCGAGGATATATAGAGTAACAAGAGACGTGGGACAGGACACGGGGAACTTGAGCGAATCGTACGGAGGTAAGTGCAACGTAAGGTGGGTAATGCATTCGTTTATT
GCAAGACGGCCCGTATGTAACGAAGTGTATTTTGTTTCAACAGATCCGTGCTTTGAATTTAGATATAAAAGCGATGGATTCTTAGTTAATTAAATATGTTGTTATCTCTCTCTTTGACGTTCACGTTATTATTCTGCTATTGGACCGGTACCATGTACTATATAGAAGGGTCGGTCACTTACAAATATTACAAGGAGACACTTGACTTGGTTGGGTTGCGGCCAAACCCTGCCATTGTACCACAGCAACGAGATGCAAGGATTTATAGAGTAACAAGAGACGTGGGACAGGACACGGGGAACTTGAGCGAATCGTACGGAGGTAAGTGCAACGTAAGGCGGGTAATGCATTCGTTTATT
GCAAGACGGCCCGTATGTAACGAAGTGTATTGTGTTTCAACAGATCCGTGCTTTGAATTTAGATATAAAAGCGATGGATTCTTAGTTAATTAAATATGTTGTTATCTCTCTCTTTGACGTTCACGTTATTATTCTGCTATTGGACCGGTACCATGTATTATATAGAAGGGTCGATCACTTACNAATATTACAAGGAGACACTTGACTTGGTTGGGTTGCGGCCAAACCCTGCCATTGTACCATAGCAACGAGATGCGAGGATATATAGAGTAACAAGAGACGTGGGACAGGACACGGGGAACTTGAGCGAATCGTACGGAGGTAAGTGCAACGTAAGGCGGGTAATGCATTCGTTTATT
GCAAGACGGCCCGTATGTAACGAAGTGTATTGTGTTTCAACAGATCTGTGCTTTGAATTTAGATATAAAAGCGATGGATTCTTAGTTAATTAAATATGTTGTTATCTCTCTCTTTGACGTTCACGTTATTATTCTGCTATTGGACCGGTACCATGTATTATATAGAAGGATCGGTCACTTACAAATATTACAAGGAGACACTTGACTTGGTTGGGTTGCGGCCAAACCCTGCCATTGTACCACAGCAACGAGATGCAAGGATTTATAGAGTAACAAGAGACGTGGGACAGGACACGGGGAACTTGAGCGAATCGTACGGAGGTAAGTGCAACGTAAGGCGGGTAATGCATTCGTTTATT
GCAAGACGGCCCGTATGTAACGAAGTGTATTTTGTTTCAACAGATCCGTGCTTTGAATTTAGATACAAAAGCGATGGATTCTTAAATATTAAATATGTTGTTATCTCTCTCTTTGACGTTCACGTTATTATTCTGCTATTGGACCGGTACCATGTACTATATAGAAGGGTCGATCACTTACAAATATTACAAGGAGACACTTGACTTGGTTGGGTTGCGGCCAAACCCTGCCATTGTACCACAGCAACGAGATGCGAGGATATATAGAGTAACAAGAGACGTGGGACAGGACACGGGGAACTTGAGCGAATCGTACGGAGGTAAGTGCAACGTAAGGCGGGTAATGCATTCGTTTATT
GCAAGACGGCCCGTATGTAACGAAGTGTATTGTGTTTCAACAGATCCGTGCTTTGAATTTAGATATAAAAGCGATGGATTCTTGGTTAATTAAATATGTTGTTATCTCTCTCTTTGACGTTCACGTTATTATTCTGCTATTGGACCGGTACCATGTATTATATAGAAGGATCGGTCACTTACAAATATTACAAGGAGACACTTGACTTGGTTGGGTTGCGGCCAAACCCTGCCATTGTACCACAGCAACGAGATGCAAGGATTTATAGAGTAACAAGAGACGTGGGACAGGACACGGGGAACTTGAGCGAATCGTACGGAGGTAAGTGCAACGTAAGGCGGGTAATGCATTCGTTTATT
GCAAGACGGCCCGTATGTAACGAAGTGTATTTTGTTTCAACAGATCCGTGCTTTCAATTTAGATACAAAAGCGATGGATTCTTAGTTAATTAAATATGTTGTTATCTCTCTCTTTGACGTTCACGTTATTATTCTGCTATTGGACCGGTACCATGTATTATATAGAAGGATCGGTCACTTACAAATATTACAAGGAGACACTTGACTTGGTTGGGTTGCGGCCAAACCCTGCCATTGTACCACAGCAACGAGATGCAAGGATTTATAGAGTAACAAGAGACGTGGGACAGGACACGGGGAACTTGAGCGAATCGTACGGAGGTAAGTGCAACGTAAGGCGGGTAATGCATTCGTTTATT
GCAAGACGGCCCGTATGTAACGAAGTGTATTGTGTTTCAACAGATCCGTGCTTTGAATTTAGATATAAAAGCGATGGATTCTTAGTTAATTAAATATGTTGTTATCTCTCTCTTTGACGTTCACGTTATTATTCTGCTATTGGACCGGTACCATGTACTATATAGAAGGGTCGATCACTTACAAATATTACAAGGAGACACTTGACTTGGTTGGGTTGCGACCAAACCCTGCCATTGTACCACAGCAACGAGATGCGAGGATATATAGAGTAACAAGAGACGTGGGACAGGACACGGGGAACTTGAGCGAATCGTACGGAGGTAAGTGCAACGTAAGGCGGGTAATGCATTCGTTTATT
GCAAGACGGCCCGTATGTAACGAAGTGTATTGTGTTTCAACAGATCCGTGCTCTGAATTTAGATATAAAAGCGATGGATTCTTAGTTAATTAAATATGTTGTTATCTCTCTCTTTGACGTTCACGTTATTATTCTGCTATTGGACCGGTACCATGTATTATATAGAAGGGTCGATCACTTACAAATATTACAAGGAGACACTTGACTTGGTTGGGTTGCGGCCAAACCCTGCCATTGTACCACAGCAACGAGATGCGAGGATATATAGAGTAACAAGAGACGTGGGACAGGACACGGGGAACTTGAGCGAATCGTACGGAGGTAAGTGCAACGTAAGGCGGGTAATGCATTCGTTTATT
GCAAGACGGCCCGTATGTAACGAAGTGTATTGTGTTTCAACAGATCCGTGCTTTGAATTTAGATATAAAAGCGATGGATTCTTAGTTAATTAAATATGTTGTTATCTCTCTCTTTGACGTTCACGTTATTATTCTGCTATTGGACCGGTACCATGTATTATATAGAAGGATCAGTCACTTACAAATATTACAAGGAGACACTTGACTTGGTTGGGTTGCGGCCAAACCCTGCCATTGTACCACAGCAACGAGATGCAAGGATTTATAGAGTAACAAGAGACGTGGGACAGGACACGGGGAACATGAGCGAATCGTACGGAGGTAAGTGCAACGTAAGGCGGGTAATGCATTCGTTTATT
GCAAGACGGCCCGTATGTAACGAAGTGTATTTTGTTCCAACAGATCCGTGCTTTGAATTTAGATACAAAAGCGATGGATTCTTAATTATTAAATATGTTGTTATCTCTCTCTTTGACGTTCACGTTATTATTCTGCTATTGGACCGGTACCATGTATTATATAGAAGGATCGGTCACTTACAAATATTACAAGGAGACACTTGACTTGGTTGGGTTGCGGCCAAACCCTGCCATTGTACCACAGCAACGAGATGCAAGGATTTATAGAGTAACAAGAGACGTGGGACAGGACACGGGGAACTTGAGCGAATCGTACGGAGGTAAGTGCAACGTAAGGCGGGTAATGCATTCGTTTATT
GCAAGACGGCCCGTATGTAACGAAGTGTATTGTGTTTCAACAGATCCGTGCTTTGAATTTAGATACAAAAGCGATGGATTCTTAATTATTAAATATGTTGTTATCTCTCTCTTTGACGTTCACGTTATTATTCTGCTATTGGACCGGTACCATGTACTATATAGAAGGGTCGATCACTTACAAATATTACAAGGAGACACTTGACTTGGTTGGGTTGCGGCCAAACCCTGCCATTGTACCACAGCAACGAGATGCAAGGATTTATAGAGTAACAAGAGACGTGGGAGAGGACACGGGGAACTTGAGCGAATCGTACGGAGGTAAGTGCAACGTAAGGCGGGTAATGCATTCGTTTATT
GCAAGACGGCCCGTATGTAACGAAGTGTATTGTGTTTCAACAGATCCGTGCTTTGAATTTAGATACAAAAGCGATGGATTCTTAATTATTAAATATGTTGTTATCTCTCTCTTTGACGTTCACGTTATTATTCTGCTATTGGACCGGTACCATGTACTATATAGAAGGGTCGANCACTTACAAATATTACAAGGAGACACTTGACTTGGTTGGGTTGCGGCCAAACCCTGCCATTGTACCACAGCAACGAGATGCGAGGATATATAGAGTAACAAGAGACGTGGGACAGGACACGGGGAACTTGAGCGAATCGTACGGAGGTAAGTGCAACGTAAGGCGGGTAATGCATTCGTTTATT
GCAAGACGGCCCGTATGTAACGAAGTGTATTTTGTTTCAACAGATCCGTGCTTTGAATTTAGATACAAAAGCGATGGATTCTTAATTATTAAATATGTTGTTATCTCTCTCTTTGACGTTCACGTTATTATTCTGCTATTGGACCGGTACCATGTACTATATAGAAGGGTCGATCACTTACAAATATTACAAGGAGACACTTGACTTGGTTGGGTTGCGGCCAAACCCTGCCATTGTACCACAGCAACGAGATGCGAGGATATATAGAGTAACAAGAGACGTGGGACAGGACACGGGAACTTGAGCGAATCGTACGGAGGTAAGTGCAACGTAAGGCGGGTAATGCATTCGTTTATT
GCAAGACGGCCCGTATGTAACGAAGTGTATTTTGTTTCAACAGATCCGTGCTTTGAATTTAGATATAAAAGCGATGGATTCTTAATTATTAAATATGTTGTTATCTCTCTCTTTGACGTTCACGTTATTATTCTGCTATTGGACCGGTACCATGTATTATATAGAAGGATCGGTCACTTACAAATATTACAAGGAGACAATTGACTTGATT
GCAAGACGGCCCGTATGTAACGAAGTGTATTGTGTTTCAACAGATCCGTGCTTTGAATTTAGATATAAAAGCGATGGATTCTTAGTTAATTAAATATGTTGTTATCTCTCTCTTTGACGTTCACGTTATTATTCTGCTATTGGACCGGTACCATGTATTATATAGAAGGATCGGTCACTTACAAATATTACAAGGAGACACTTGACTTGGTTGGGTTGCGGCCAAACCCTGCCATTGTACCACAGCAACGAGATGCAAGGATTTATAGAGTAACAAGAGACGTTGGACAGGACACGGGGAACTTGAGCGAATCGTACGGAGGTAAGTGCAACGTAAGGCGGGTAATGCATTCGTTTATT
GCAAGACGGCCCGTATGTAACGAAGTGTATTGTGTTTCAACAGATCCGTGCTTTGAATTTAGATATAAAAGCGATGGATTCTTAGTTAATTAAATATGTTGTTATCTCTCTCTTTGACGTTCACGTTATTATTCTGCTATTGGACCGGTACCATGTATTATATAGAAGGATCGGTCACTTACAAATATTACAAGGAGACACTTGACTTGGTTGGGTTGCGGCCAAACCCTGCCATTGTACCACAGCAACGAGATGCGAGGATTTATAGAGTAACAAGAGACGTGGGACAGGACACGGGGAACTTGAGCGAATCGTACGGAGGTAAGTGCAAACGTAAGGCGGGTAATGCATTCGTTTATT
GCAAGACGGCCCGTATGTAACGAAGTGTGTTGTGTTTCAACAGATCCGTGCTTTGAATTTAGATATAAAAGCGATGGATTCTTAGTTAATTAAATATGTTGTTATCTCTCTCTTTGACGTTCACGTTATTATTCTGCTATTGGACCGGTACCATGTATTATATAGAAGGATCGGTCACTTACAAATATTACAAGGAGACACTTGACTTGGTTGGGTTGCGGCCAAACCCTGCCATTGTACCACAGCAACGAGATGCAAGGATTTATAGAGTAACAAGAGACGTGGGACAGGACACGGGGAACTTGAGCGAATCGTACGGAGGTAAGTGCAACGTAAGGCGGGTAATGCATTCGTTTATT
GCAAGACGGCCCGTATGTAACGAAGTGTATTGTGTTTCAACAGATCCGTGCTTTGAATTTAGATATAAAAGCGATGGATTCTTAATTATTAAATATGTTGTTATCTCTCTCTTTGACGTTCACGTTATTATTCTGCTATTGGACCGGTACCATGTATTATATAGAAGGATCGGTCACTTACAAATATTACAAGGAGACACTTGACTTGGTTGGGTTGCGGCCAAACCCTGCCATTGTACCACAGCAACGAGATGCAAGGATTTATAGTGTAACAAGAGACGTGGGACAGGACACGGGGAACTTGAGCGAATCGTACGGAGGTAAGTGCAACGTAAGGCGGGTAATGCATTCGTTTATT
GCAAGACGGCCCGTATGTAACGAAGTGTATTGTGTTTCAACAGATCCGTGCTTTGAATTTAGATATAAAAGCGATGGATTCTTAGTTAATTAAATATGTTGTTATCTCTCTCTTTGACGTTCACGTTATTATTCTGCTATTGGACCGGTACCATGTATTATATAGAAGGGTCGATCACTTACAAATATTACAAGGAGACACTTGACTTGATT
GCAAGACGGCCCGTATGTAACGAAGTGTATTTTGTTTCAACAGATCCGTGCTTTGAATTTAGATACAAAAGCGATGGATTCTTAGTTAATTAAATATGTTGTTATCTCTCTCTTTGACGTTCACGTTATTATTCTGCTATTGGACCGGTACCATGTATTATATAGAAGGATCGGTCACTTACAAATATTACAAGGAGACACTTGACTTGGTTGGGTTGCGGCCAAACCCTGCCATTGTACCACAGCAACGAGATGCAAGGATTTATAGAGTAACAAGAGACGTGGACAGGACACGGGGAACTTGAGCGAATCGTACGGAGGTAAGTGCAACGTAAGGCGGGTAATGCATTCGTTTATT
GCAAGACGGCCCGTATGTAACGAAGTGTATTTTGTTTCAACAGATCCGTGCTTTGAATTTAGATACAAAAGCGATGGATTCTTAATTATTAAATATGTTGTTATCTCTCTCTTTGACGTTCACGTTATTATTCTGCTATTGGACCGGTACCATGTACTATATAGAAGGGTCGATCACTTACAAATATTACAAGGAGACACTTGACTTGGTTGGGTTGCGGCCAAACCCTGCCATTGTACCACAGCAACGAGATGCGAGGATATATAGAGTAACATGAGACGTGGGACAGGACACGGGGAACTTGAGCGAATCGTACGGAGGTAAGTGCAACGTAAGGCGGGTAATGCATTCGTTTATT
GCAAGACGGCCCGTATGTAACGAAGTGTATTGTGTTTCAACAGATCCGTGCTTTGAATTTAGATATAAAAGCGATGGATTCTTAGTTAATTAAATATGTTGTTATCTCTCTCTTTGACGTTCACGTTATTATTCTGCTATTGGACCGGTACCATGTATTATATAGAAGGATCGGTCACTTACAAATATTACAAGGAGACACTTGACTTGGTTGGGTTGCGGCCAAACCCTGCCATTGTACCACAGCAACGAGATGCAAGGATTTATAGAGTAACAAGAGACGTGAGACAGGACACGGGGAACTTGAGCGAATCGTACGGAGGTAAGTGCAACGTAAGGCGGGTAATGCATTCGTTTATT
GCAAGACGGCCCGTATGTAACGAAGTGTATTGTGTTTCAACAGATCCGTGCTTTGAATTTAGATATAAAAGCGATGGATTCTTAGTTAATTAAATATGTTGTTATCTCTCTCTTTGACGTTCACGTTATTATTCTGCTATTGGACCGGTACCATGTATTATATAGAAGGATCGGTCACTTACAAATATTACAAGGNGACACTTGACTTGGTTGGGTTGCGGCCAAACCCTGCCATTGTACCACAGCAACGAGATGCGAGGATATATAGAGTAACAAGAGACGTGGGACAGGACACGGGGAACTTGAGCGAATCGTACGGAGGTAAGTGCAACGTAAGGCGGGTAATGCATTCGTTTATT
GCAAGACGGCCCGTATGTAACGAAGTGTATTTTGTTTCAACAGATCCGTGCTTTGAATTTAGATACAAAAGCGATGGATTCTTAATTATTAAATATGTTGTTATCTCTCTCTTTGACGTTCACGTTATTATTCTGCTATTGGACCGGTACCATGTACTATATAGAAGGGTCGATCACTTACAAATATTACAAGGAGAGAGGAGTTGGGTTGCGGCCAAACCCTGCCATTGTACCACAGCAACGAGATGCGAGGATATATAGAGTAACAAGAGACGTGGGACAGGACACGGGGAACTTGAGCGAATCGTACGGAGGTAAGTGCAACGTAATGCGGGTAATGCATTCGTTTATT
GCAAGACGGCCCGTATGTAACGAAGTGTATTGTGTTTCAACAGATCCGTGCTTTGAATTTAGATACAAAAGCGATGGATTCCTAATTATTAAATATGTTGTTATCTCTCTCTTTGACGTTCACGTTATTATTCTGCTATTGGACCGGTACCATGTACTATATAGAAGGGTCGATCACTTACAAATATTACAAGGAGACACTTGACTTGGTTGGGTTGCGGCCAAACCCTGCCATTGTACCACAGCAACGAGATGCGAGGATATATAGAGTAACAAGAGACGTGGGACAGGACACGGGAAACTTGAGCGAATCGTACGGAGGTAAGTGCAACGTAAGGCGGGTAATGCATTCGTTTATT
GCAAGACGGCCCGTATGTAACGAAGTGTATTTTATTTCAACAGATCCGTGCTTTGAATTTAGATATAAAAGCGATGGATTCTTAGTTAATTAAATATGTTGTTATCTCTCTCTTTGACGTTCACGTTATTATTCTGCTATTGGACCGGTACCATGTATTATATAGAAGGATCGGTCACTTACAAATATTACAAGGAGACACTTGACTTGGTTGGGTTGCGGCCAAACCCTGCCATTGTACCACAGCAACGAGATGCAAGGATTTATAGAGTAACAAGAGACGTGGGACAGGACACGGGGAACTTGAGCGAATCGTACGGAGGTAAGTGCAACGTAAGGCGGGTAATGCATTCGTTTATT
GCAAGACGGCCCGTATGTAACGAAGTGTATTTTGTTTCAACAGATCCGTGCTTTGAATTTAGATACAAAAGCGATGGATTCTTAGTTAATTAAATATGTTGTTATCTCTCTCTTTGACGTTCACGTTATTATTCTGCTATTGGACCGGTACCATGTATTATATAGAAGGATCGGTCACTTACAAATATTACAAGGAGACACTTGACTTGGTTGGGTTGCGGCCAAACCCTGCCATTGTACCACAGCAACGAGATGCAAGGATTTATAGAGTAACAAGAGACGTGGGACAGGACACGGGGAACTTGAGCGAATCGTACGGAGGTAAGTGCAACGTAAGGCGGGTAATGCATTCGTTTATT
GCAAGACGGCCCGTATGTAACGAAGTGTATTTTGTTTCAACAGATCCGTGCTTTGAATTTAGATACAAAAGCGATGGATTCTTAATTATTAAATATGTTGTTATCTCTCTCTTTGACGTTCACGTTATTATTCTGCTATTGGACCGGTACCATGTACTATATAGAAGGGTCGATCACTTACAAATATTACAAGGAGACACTTGACTTGGTTGGGTTGCGGCCAAACCCTGCCATTGTACCACAGCAACGAGATGCGAGGATATATAGAGTAACAAGAGACGTGGGACAGGACACGGGGAACTTGAGCGAATCGTCCGGAGGTAAGTGCAACGTAAGGCGGGTAATGCATTCGTTTATT
GCAAGACGGCCCGTATGTAACGAAGTGTATTGTGTTTCAACAGATCCGTGCTTTGAATTTAGATATAAAAGCGATGGATTCTTAATTAATTAAATATGTTGTTATCTCTCTCTTTGACGTTCACGTTATTATTCTGCTATTGGACCGGTACCATGTATTATATAGAAGGATCGGTCACTTACAAATATTACAAGGAGACACTTGACTTGGTTGGGTTGCGGCCAAACCCTGCCATTGTACCACAGCAACGAGATGCAAGGATTTATAGAGTAACAAGAGACGTGGGACAGGACACGGGGAACTTGAGCGAATCGTACGGAGGTAAGTGCAACGTAAGGCGGGTAATGCATTCGTTTATT
GCAAGACGGCCCGTATGTAACGAAGTGTATTGTGTTTCAACAGATCCGTGCTTTGAATTTAGATATAAAAGCGATGGATTCTTAGTTAATTAAATATGTTGTTATCTCTCTCTTTGACGTTCACGTTATTATTCTGCTATTGGACCGGTACCATGTACTATATAGAAGGGTCGATCACTTACAAATATTACAAGGAGACACTTGACTTGGTTGGGTTGCGGCCAAACCCTGCCATTGTACCACAGCAACGAGATGCGAGGATATATAGAGTAACAAGAGACGTGGGACAGGACACGGGAAACTTGAGCGAATCGTACGGAGGTAAGTGCAACGTAAGGCGGGTAATGCATTCGTTTATT
GCAAGACGGCCCGTATGTAACGAAGTGTATTGTGTTTCAACAGATCCGTGCTTTGAATTTAGATATAAAAGCGATGGATTCTTAGTTAATTAAATATGTTGTTATCTCTCTCTTTGACGTTCACGTTATTATTCTGCTATTGGACCGGTACCATGTATTATATAGAAGGATCGGTCACTTACAAATATTACAAGGAGACACTTGACTTGGGTTGCGGCCAAACCCTGCCATTGTACCACAGCAACGAGATGCAAGGATTTATAGAGTAACAAGAGACGTGGGACAGGACACGGGGAACTTGAGCGAATCGTACGGAGGTAAGTGCAACGTAAGGCGGGTAATGCATTCGTTTATT
GCAAGACGTCCCGTATGTAACGAAGTGTATTGTGTTTCAACAGATCCGTGCTTTGAATTTAGATATAAAAGCGATGGATTCTTAGTTAATTAAATATGTTGTTATCTCTCTCTTTGACGTTCACGTTATTATTCTGCTATTGGACCGGTACCATGTACTATATAGAAGGGTCGATCACTTACAAATATTACAAGGAGACACTTGACTTGGTTGGGTTGCGGCCAAACCCTGCCATTGTACCACAGCAACGAGATGCGAGGATATATAGAGTAACAAGAGACGTGGGACAGGACACGGGGAACTTGAGCGAATCGTACGGAGGTAAGTGCAACGTAAGGCGGGTAATGCATTCGTTTATT
GCAAGACGGCCCGTATGTAACGAAGTGTATTGTGTTTCAACAGATCCGTGCTTTGAATTTAGATATAAAAGCGATGGATTCTTAGTTAATTAAATATGTTGTTATCTCTCTCTTTGACGTTCACGTTATTATTCTGCTATTGGACCGGTACCATGTACTATATAGAAGGGTCGATCACTTACAAATATTACAAGGAGACACTTGACTTGGTTGGGTTGCGGCCAAACCCTGCCATTGTACCACAGCAACGAGATGCAAGGATTTATAGAGTAACAAGAGACGTGGGACAGGACACGGGGAACTTGAGCGAATCGTACGGAGGTAAGTGCAACGTAAGGCGGGTAATGCATTCGTTTATT
GCAAGACGGCCCGTATGTAACGAAGTGTATTGTGTTTCAACAGATCCGTGCTTTGAATTTAGATATAAAAGCGATGGATTCTTAGTTAATTAAATATGTTGTTATCTCTCTCTTTGACGTTCACGTTATTATTCTGCTATTGGACCGGTACCATGTATTATATAGAAGGATCGGTCACTTACAAATATTACAAGGAGACACTTGACTTGGTTGGGTTGCGGCCAAACCCTGCCATTGTACCACAGCAACGTGATGCAAGGGTTTATAGAGTAACAAGAGACGTGGGACAGGACACGGGGAACTTGAGCGAATCGTACGGAGGTAAGTGCAACGTAAGGCGGGTAATGCATTCGTTTATT
GCAAGACGGCCCGTATGTAACGAAGTGTATTTTGTTTCAGCAGATCCGTGCTTTGAATTTAGATACAAAAGCGATGGATTCTTAATTATTAAATATGTTGTTATCTCTCTCTTTGACGTTCACGTTATTATTCTGCTATTGGACCGGTACCATGTACTATATAGAAGGGTCGATCACTTACAAATATTACAAGGAGACACTTGACTTGGTTGGGTTGCGGCCAAACCCTGCCATTGTACCACAGCAACGAGATGCGAGGATATATAGAGTAACAAGAGACGTGGGACAGGACACGGGGAACTTGAGCGAATCGTACGGAGGTAAGTGCAACGTAAGGCGGGTAATGCATTCGTTTATT
GCAAGACGGCCCGTATGTAACGAAGTGTATTGTGTTTCAACAGATCCGTGCTTTGAATTTTGATATAAAAGCGATGGATTCTTAGTTAATTAAATATGTTGTTATCTCTCTCTTTGACGTTCACGTTATTATTCTGCTATTGGACCGGTACCATGTATTATATAGAAGGATCGGTCACTTACAAATATTACAAGGAGACACTTGACTTGGTTGGGTTGCGGCCAAACCCTGCCATTGTACCACAGCAACGAGATGCAAGGATTTATAGAGTAACAAGAGACGTGGGACAGGACACGGGGAACTTGAGCGAATCGTACGGAGGTAAGTGCAACGTAAGGCGGGTAATACATTCGTTTATT
GCAAGACGGCCCGTATGTAACGAAGTGTATTGTGTTTCAACAGATCCGTGCTTTGAATTTAGATATAAAAGCGATGGATTCTTAGTTAATTAAATATGTTGTTATCTCTCTCTTTGACGTTCACGTTATTATTCTGCTATTGGACCGGTACCATGTATTATATAGAAGGATCGGTCACTTACAAATATTACAAGGAGACACTTGACTTGGTTGGGTTGCGGCCAAACCCTGCCATTGTACCACAGCAACGAGATGCAAGGATTTATAGAGTAACAAGAGGCGTGGGACAGGACACGGGGAACTTGAGCGAATCGTACGGAGGTAAGTGCAACGTAAGGCGGGTAATGCATTCGTTTATT
GCAAGACGGCCCGTATGTAACGAAGTGTATTGTGTTTCAACAGATCCGTGCTTTGAATTTAGATATAAAACCGATGGATTCTTAGTTAATTAAATATGTTGTTATCTCTCTCTTTGACGTTCACTTTATTATTCTGCTATTGGACCGGTACCATGTATTATATAGAAGGATCGGTCACTTACAAATATTACAAGGAGACACTTGACTTGGTTGGGTTGCGGCCAAACCCTGCCATTGTACCACAGCAACGAGATGCAAGGATTTATAGAGTAACAAGAGACGTGGGACAGGACACGGGGAACTTGAGCGAATCGTACGGAGGTAAGTGCAACGTAAGGCGGGTAATGCATTCGTTTATT
GCAAGACGGCCCGTATGTAACGAAGTGTATTTTGTTTCAACAGATCCGTGCTTTGAATTTAGATATAAAAGCGATGGATTCTTAGTTAATTAAATATGTTGTTATCTCTCTCTTTGACGTTCACGTTATTATTCTGCTATTGGACCGGTACCATGTATTATATAGAAGGATCGGTCACTTACAAATATTACAAGGAGACACTTGACTTGGTTGGGTTGCGGCCAAACCCTGCCATTGTACCACAGCAACGAGATGCAAGGATTTATAGAGTAACAAGAGACGTGGGACAGAACACGGGGAACTTGAGCGAATCGTACGGAGGTAAGTGCAACGTAAGGCGGGTAATGCATTCGTTTATT
GCAAGACGGCCCGTATGTAACGAAGTGTATTGTGTTTCAACAGATCCGTGCTTTGAATTTAGATATAAAAGCGATGGATTCTTAATTATTAAATATGTTGTTATCTCTCTCTTTGACGTTCACGTTATTATTCTGCTATTGGACCGGTACCATGTATTATATAGAAGGATCGGTCACTTACAAATATTACAAGGAGACACTTGACTTGGTTGGGTTGCGGCCAAACCCTGCCATTGTACCACAGCAACGAGATGCAAGGATATATAGAGTAACAAGAGACGTGGGACAGGACACGGGGAACTTGAGCGAATCGTACGGAGGTAAGTGCAACGTAAGGCGGGTAATGCATTCGTTTATT
GCAAGACGGCCCGTATGTAACGAAGTGTATTTTGTTTCAACAGATCCGTGCTTTGAATTTAGATACAAAAGCGATGGATTCTTAATTATTAAATATGTTGTTATCTCTCTCTTTGACGTTCACGTTATTATTCTGCTATTGGACCGGTACCATGTATTATATAGAAGGATCGGTCACTTACAAATATTACAAGGAGACACTTGACTTGGTTGGGTTGCGGCCAAACCCTGCCATTGTACCACAGCAACGAGATGCAAGGATTTATAGAGTAACAAGAGACGTGGGACAGGACACGGGGAACTTGAGCGAATCGTACGGAGGTAAGTGCAACGTAAGGCGGGTAATGTATTCGTTTATT
GCAAGACGGCCCGTATGTAACGAAGTGTATTGTGTTTCAACAGATCCGTGCTTTGAATTTAGATATAAAAGCGATGGATTCTTAGTTAATTAAATATGTTGTTATCTATCTCTTTGACGTTCACGTTATTATTCTGCTATTGGACCGGTACCATGTATTATATAGAAGGATCGGTCACTTACAAATATTACAAGGAGACACTTGACTTGGTTGGGTTGCGGCCAAACCCTGCCATTGTTCCACAGCAACGAGATGCGAGGATATATAGAGTAACAAGAGAAGTGGGACAGGACACGGGGAACTTGAGCGAATCGTACGGAGGTAAGTGCAACGTAAGGCGGGTAATGCATTCGTTTATT
GCAAGACGGCCCGTATGTAACGAAGTGTATTTTGTTTCAACAGATCCGTGCTTTGAATTTAGATACAAAAGCGATGGATTCTTAATTATTAAATATGTTGTTATCTCTCTCTTTGACGTTCACGTTATTATTCTGCTATTGGACCGGTACCATGTACTATATAGAAGGGTCGATCACTTACAAATATTACAAGGAGACACTTGACTTGGTTGGGTTGCGGCCAAACCCTGCCATTGTACCACAGCAACGAGATGCGAGGATATATAGAGTAACAAGAGACGTGGGACAGGACACGGGGAACTTGAGCGAATCGTACGGGGGTAAGTGCAACGTAAGGCGGGTAATGCATTCGTTTATT
GCAAGACGGCCCGTATGTAACGAAGTGTATTGTGTTTCAACAGATCCGTGCTTTGAATTTAGATATAAAAGCGATGGATTCTTAGTTAATTAAATATGTTGTTATCTCTCTCTTTGACGTTCACGTTATTATTCTGCTATTGGACCGGTACCATGTATTATATAGAAGGATCGGTCACTTACAAATATTACAAGGAGATACTTGACTTGGTTGGGTTGCGGCCAAACCCTGCCATTGTACCACAGCAACGAGATGCAAGGATTTATAGAGTAACAAGAGACGTGGGACAGGACACGGGGAACTTGAGCGAATCGTACGGAGGTAAGTGCAACGTAAGGCGGGTAATGCATTCGTTTATT
ACAAGAGCTCCGGCCA
GTAAGACGGCCCGTATGTAACGAAGTGTATTGTGTTTCAACAGATCCGTGCTTTGAATTTAGATATAAAAGCGATGGATTCTTAATTATTAAATATGTTGTTATCTCTCTCTTTGACGTTCACGTTATTATTCTGCTATTGGACCGGTACCATGTACTATATAGAAGGGTCGATCACTTACAAATATTACAAGGAGACACTTGACTTGGTTGGGTTGCGGCCAAACCCTGCCATTGTACCACAGCAACGAGATGCGAGGATATATAGAGTAACAAGAGACGTGGGACAGGACACGGGGAACTTGAGCGAATCGTACGGAGGTAAGTGCAACGTAAGGCGGGTAATGCATTCGTTTATT
GCAAGACGGCCCGTATGTAACGAAGTGTATTGTGTTTCAACAGATCCGTGCTTTGAATTTAGATATAAAAGCGATGGATTCTTAGTTAATTAAATATGTTGTTATCTCTCTCTTTGACGTTCACGTTATTATTCTGCTATTGGACCGGTACCATGTATTATATAGATGGATCGGTCACTTACAAATATTACAAGGAGACACTTGACTTGGTTGGGTTGCGGCCAAACCCTGCCGTTGTACCACAGCAACGAGATGCAAGGATTTATAGAGTAACAAGAGACGTGGGACAGGACACGGGGAACTTGAGCGAATCGTACGGAGGTAAGTGCAACGTAAGGCGGGTAATGCATTCGTTTATT
GCAAGACGGCCCGTATGTAACGAAGTGTATTTTGTTTCAACAGATCCGTGCTTTGAATTTAGATACAAAAGCGATGGGTTCTTAATTATTAAATATGTTGTTATCTCTCTCTTTGACGTTCACGTTATTATTCTGCTATTGGACCGGTACCATGTACTATATAGAAGGGTCGATCACTTACAAATATTACAAGGAGACACTTGACTTGGTTGGGTTGCGGCCAAACCCTGCCATTGTACCACAGCAACGAGATGCGAGGATATATAGAGTAACAAGAGACGTGGGACAGGACACGGGGAACTTGAGCGAATCGTACGGAGGTAAGTGCAACGTAAGGCGGGTAATGCATTCGTTTATT
GCAAGACGGCCCGTATGTAACGAAGTGTATTGTGTTTCAACAGATCCGTGCTTTGAATTTAGATACAAAAGCGATGGATTCTTAATTATTAAATATGTTGTTATCTCTCTCTTTGACGTTCACGTTATTATTCTGCTATTGGACCGGTACCATGTACTATATAGAAGGGTCGATCACTTACAAATATTACAAGGAGACACTTGACTTGATT
GCAAGACGGCCCGTATGTAACGAAGTGTATTTTGTTTCAACAGATCCGTGCTTTGAATTTAGATACAAAAGCGATGGATTCTTAATTATTAAATATGTTGTTATCTCTCTCTTTGACGTTCACGTTATTATTCTGCTATTGGACCGGTACCATGTACTATATAGAAGGGTCGATCACTTACAAATATTACAAGGAGACACTTGTTGGGTTGCGGCCAAACCCTGCCATTGTACCACAGCAACGAGATGCGAGGATATATAGAGTAACAAGAGACGTGGGACAGGACACGGGGAACTTGAGCGAATCGTACGGAGGTAAGTGCAACGTAAGGCGGGTAATGCATTCGTTTATT
GCAAGACGGCCCGTATGTAACGAAGTGTATTTTGTTTCAACAGATCCGTGCTTTGAATTTAGATACAAAAGCGATGGATTCTTAATTATTAAATATGTTGTTATCTCTCTCTTTGACGTTCACGTTATTATTCTGCTATTGGACCGGTACCATGTACTATATAGAAGGGTCGATCACTTACAAATATTACAAGGAGACACTTGACTTGGTTGGGTTGCGGCCAAACCCTGCCATTGTACCACAGCAACGAGATGCAAGGATTTATAGAGTAACAAGAGACGTGGGACAGGACACGGGGAACTTGAGCGAATCGTGCGGAGGTAAGTGCAACGTAAGGCGGGTAATGCATTCGTTTATT
GCAAGACGGCCCGTATGTAACGAAGTGTATTGTGTTTCAACAGATCCGTGCTTTGAATTTAGATATAAAAGCGATGGATTCTTAGTTAATTAAATATGTTGTTATCTCTCTCTTTGACGTTCACGTTATTATTCTGCTATTGGACCGGTACCATGTATTATATAGAAGGATCGATCACTTACAAATATTACAAGGAGACACTTGACTTGGTTGGGTTGCGGCCAAACCCTGCCATTGTACCACAGCAACGAGATGCGAGGATATATAGAGTAACAAGAGACGTGGGACAGGACACGGGGAACTTGAGCGAATCGTACGGAGGTAAGTGCAACGTAAGGCGGGTAATGCATTCGTTTATT
GCAAGACGGCCCGTATGTAACGAAGTGTTTTTTGTTTCAACAGATCCGTGCTTTGAATTTAGATACAAAAGCGATGGATTCTTAATTATTAAATATGTTGTTATCTCTCTCTTTGACGTTCACGTTATTATTCTGCTATTGGACCGGTACCATGTACTATATAGAAGGGTCGATCACTTACAAATATTACAAGGAGACACTTGACTTGGTTGGGTTGCGGCCAAACCCTGCCATTGTACCACAGCAACGAGATGCAAGGATTTATAGAGTAACAAGAGACGTGGGACAGGACACGGGAAACTTGAGCGAATCGTACGGAGGTAAGTGCAACGTAAGGCGGGTAATGCATTCGTTTATT
GCAAGACGGCCCGTATGTAACGAAGTGTATTTTGTTTCAACAGATCCGTGCTTTGAATTTAGATACAAAAGCGATGGATTCTTAATTATTAAATATGTTGTTATCTCTCTCTTTGACGTTCACGTTATTATTCTGCTATTGGACCGGTACCATGTACTATATAGAAGGGTCGATCACTTACAAATATTACAAGGAGACACTTGACTTGGTTGGGTTGCGGCCAAACCCTGCCATTGTACCACAGCAACGAGATGCGAGGATATATAGAGTAACAAGAGACGTGGGACAGGACACGGGGAACTTGAGCGAATCGTACGGAGGTAAGTGCAACGTAAGGCGGGCAATGCATTCGTTTATT
GCAAGACGGCCCGTATGTAACGAAGTGTATTTTGTTTCAACAGATCCGTGCTTTGAATTTAGATACAAAAGCGATGGATTCTTAATTATTAAATATGTTGTTATCTCTCTCTTTGACGTTCACGTTATTATTCTGCTATTGGACCGGTACCATGTACTATATAGAAGGGTCGATCACTTACAAATATTACAAGGAGACACTTGACTTGGTTGGGTTGCGGCCAAACCCTGCCATTGTACCACAGCAACGAGATGCAAGGATTTATAGAGTAACTAGAGACGTGGGACAGGACACGGGGAACTTGAGCGAATCGTACGGAGGTAAGTGCAACGTAAGGCGGGTAATGCATTCGTTTATT
GCAAGACGGCCCGTATGTAACGAAGTGTATTGTGTTTCAACAGATCCGTGCTTTGAATTTAGATACAAAAGCGATGGATTCTTAATTATTAAATATGTTGTTATCTCTCTCTTTGACGTTCACGTTATTATTCTGCTATTGGACCGGTACCATGTACTATATAGAAGGGTCGGTCACTTACAAATATTACAAGGAGACACTTGACTTGGTTGGGTTGCGGCCAAACCCTGCCATTGTACCACAGCAACGAGATGCGAGGATATATAGAGTAACAAGAGACGTGGGACAGGACACGGGGAACTTGAGCGAATCGTACGGAGGTAAGTGCAACGTAAGGCGGGTAATGCATTCGTTTATT
GCAAGACGGCCCGTATGTAACGAAGTGTATTGTGTTTCAACAGATCCGTGCTTTGAATTTAGATATAAAACCGATGGATTCTTAGTTAATTAAATATGTTGTTATCTCTCTCTTTGACGTTCACGTTATTATTCTGCTATTGNACCGGTACCATGTATTATATAGAAGGATCGGTCACTTACAAATATTACAAGGAGACACTTGACTTGGTTGGGTTGCGGCCAAACCCTGCCATTGTACCACAGCAACGAGATGCGAGGATATATAGAGTAACAAGAGACGTGGGACAGGACACGGGGAACTTGAGCGAATCGTACGGAGGTAAGTGCAACGTAAGGCGGGTAATGCATTCGTTTATT
GCAAGACGGCCCGTATGTAACGAAGTGTATTGTGTTTCAACAGATCCGTGCTTTGAATTTAGATATAAAAGCGATGGATTCTTAGTTAATTAAATATGTTGTTATCTCTCTCTTTGACGTTCACGTTATTATTCTGCTATTGGACCGGTACCATGTACTATATAGAAGGATCGGTCACTTACAAATATTACAAGGAGACACTTGACTTGGTTGGGTTGCGGCCAAACCCTGCCATTGTACCACAGCAACGAGATGCAAGGATTTATAGAGTAACAAGAGACGTGGGACAGGACACGGGGAACTTGAGCGAATCGTACGGAGGTAAGTGCAACGTAAGGCGGGTAATGCATTCGTTTATT
GTAAGACGGCCCGTATGTAACGAAGTGTATTGTGTTTCAACAGATCCGTGCTTTGAATTTAGATATAAAAGCGATGGATTCTTAGTTAATTAAATATGTTGTTATCTCTCTCTTTGACGTTCACGTTATTATTCTGCTATTGGACCGGTACCATGTNTTATATAGAAGGATCGGTCACTTACAAATATTACAAGGAGACACTTGACTTGGTTGGGTTGCGGCCAAACCCTGCCATTGTACCACAGCAACGAGATGCAAGGATTTATAGAGTAACAAGAGACGTGGGACAGGACACGGGGAACTTGAGCGAATCGTACGGAGGTAAGTGCAACGTAAGGCGGGTAATGCATTCGTTTATT
GCAAGACGGCCCGTATGTAACGAAGTGTATTTTGTTTCAACAGATCCGTGCTTTGAATTTAGATACAAAACCGATGGATTCTTAGTTAATTAAATATGTTGTTATCTCTCTCTTTGACGTTCACGTTATTATTCTGCTATTGGACCGGTACCATGTATTATATAGAAGGATCGGTCACTTACAAATATTACAAGGAGACACTTGACTTGGTTGGGTTGCGGCCAAACCCTGCCATTGTACCACAGCAACGAGATGCGAGGATATATAGAGTAACAAGAGACGTGGGACAGGACACGGGGAACTTGAGCGAATCGTACGGAGGTAAGTGCAACGTAAGGCGGGTAATGCATTCGTTTATT
GCAAGACGGCCCGTATGTAACGAAGTGTATTTTGTTTCAACAGATCCGTGCTTTGAATTTAGATATAAAAGCGATGGATTCTTAGTTAATTAAATATGTTGTTATCTCTCTCTTTGACGTTCACGTTATTATTCTGCTATTGGACCGGTACCATGTATTATATAGAAGGATCGGTCACTTACAAATATTACAAGGAGACACTTGACTTGGTTGGGTTGCGGCCAAACCCTGCCATTGTACCACAGCAACGAGATGCAAGGATTTATAGAGTAGCAAGAGACGTGGGACAGGACACGGGGAACTTGAGCGAATCGTACGGAGGTAAGTGCAACGTAAGGCGGGTAATGCATTCGTTTATT
GCAAGACGGCCCGTATGTAACGAAGTGTATTTTGTTTCAACAGATCAGTGCTTTGAATTTAGATACAAAAGCGATGGATTCTTAATTATTAAATATGTTGTTATCTCTCTCTTTGACGTTCACGTTATTATTCTGCTATTGGACCGGTACCATGTACTATATAGAAGGATCGGTCACTTACAAATATTACAAGGAGACACTTGACTTGGTTGGGTTGCGGCCAAACCCTGCCATTGTACCACAGCAACGAGATGCAAGGATTTATAGAGTAACAAGAGACGTGGGACAGGACACGGGGAACTTGAGCGAATCGTACGGAGGTAAGTGCAACGTAAGGCGGGTAATGCATTCGTTTATT
GCAAGACGGCCCGTATGTAACGAAGTGTATTGTGTTTCAACAGATCCGTGCTTTGAATTTAGATATAAAAGCGATGGATTCTTAGTTAATTAAATATGTTGTTATCTCTCTCTTTGACGTTCACGTTATTATTCTGCTATTGGACCGGTACCATGTACTATATAGAAGGGTCGATCACTTACAAATATTACAAGGAGACACTTGACTTGGTTGGGTTGCGGCCAAACCCTGCCATTGTACCACAGCAACGAGATGCGAGGATATATAGAGTAACAAGAGACGTGGGACAGGACACGGGGAACTTGAGCGAATCGTACGGAGGTAAGTGCAACGTAAG
GCAAGACGGCCCGTATGTAACGAAGTGTATTGTGTTTCAACAGATCCGTGCTTTGAATTTAGATATAAAAGCGATGGATTCTTAATTATTAAATATGTTGTTATCTCTCTCTTTGACGTTCACGTTATTATTCTGCTATTGGACCGGTACCATGTATTATATAGAAGGATCGGTCACTTACAAATATTACAAGGAGACACTTGACTTGGTTGGGTTGCAGCCAAACCCTGCCATTGTACCACAGCAACGAGATGCAAGGATTTATAGAGTAACAAGAGACGTGGGACAGGACACGGGGAACTTGAGCGAATCGTACGGAGGTAAGTGCAACGTAAGGCGGGTAATGCATTCGTTTATT
GCAAGACGGCCCGTATGTAACGAAGTGTATTTTGTTTCAACAGATCCGTGCTTTGAATTTAGATATAAAAGCGATGGATTCTTAGTTAATTAAATATGTTGTTATCTCTCTCTTTGACGTTCACGTTATTATTCTGCTATTGGACCGGTACCATGTATTATATAGAAGGATCGGTCACTTACAAATATTACAAGGAGACACTTGACTTGGTTGGGTTGCGGCCAAACCCTGCCATTGTACCACAGCAACGAGATGCGAGGATATATAGAGTAACAAGAGACGTGGGACAGGACACGGGGAACTTGAGCGAATCGTACGGAGGTAAGTGCAACGTAAGGAGGGTAATGCATTCGTTTATT
GCAAGACGGCCCGTATGTAACGAAGTGTATTGTGTTTCAACAGATCCGTGCTTTGAATTTAGATATAAAAGCGATGGATTCTTAATTATTAAATATGTTGTTATCTCTCTCTTTGACATTCACGTTATTATTCTGCTATTGGACCGGTACCATGTACTATATAGAAGGGTCGATCACTTACAAATATTACAAGGAGACACTTGACTTGGTTGGGTTGCGGCCAAACCCTGCCATTGTACCACAGCAACGAGATGCGAGGATATATAGAGTAACAAGAGACGTGGGACAGGACACGGGGAACTTGAGCGAATCGTACGGAGGTAAGTGCAACGTAAGGCGGGTAATGCATTCGTTTATT
GCAAGACGGCCCGTATGTAACGAAGTGTATTTTGTTTCAACAGATCCGTGCTTTGAATTTAGATATAAAAGCGATGGATTCTTAGTTGATTAAATATGTTGTTATCTCTCTCTTTGACGTTCACGTTATTATTCTGCTATTGGACCGGTACCATGTATTATATAGAAGGATCGGTCACTTACAAATATTACAAGGAGACACTTGACTTGGTTGGGTTGCGGCCAAACCCTGCCATTGTACCACAGCAACGAGATGCAAGGATTTATAGAGTAACAAGAGACGTGGGACAGGACACGGGGAACTTGAGCGAATCGTACGGAGGTAAGTGCAACGTAAGGCGGGTAATGCATTCGTTTATT
GCAAGACGGCCCGTATGTAACGAAGTGTATTGTGTTTCAACAGATCCGTGCTTTGAATTTAGATACAAAAGCGATGGATTCTTAATTATTAAATATGTTGTTATCTCTCTCTTTGACGTTCACGTTATTATTCTGCTATTGGACCGGTACCATGTACTATATAGAAGGGTCGGTCACTTACAAATATTACAAGGAGACACTTGACTTGGTTGGGTTGCGGCCAAACCCTGCCATTGTACCACAGCAACGAGGTGCGAGGATATATAGAGTAACAAGAGACGTGGGACAGGACACGGGGAACTTGAGCGAATCGTACGGAGGTAAGTGCAACGTAAGGCGGGTAATGCATTCGTTTATT
GCAAGGCGGCCCGTATGTAACGAAGTGTATTTTGTTTCAACAGATCCGTGCTTTGAATTTAGATACAAAAGCGATGGATTCTTAGTTAATTAAATATGTTGTTATCTCTCTCTTTGACGTTCACGTTATTATTCTGCTATTGGACCGGTACCATGTATTATATAGAAGGATCGGTCACTTACAAATATTACAAGGAGACACTTGACTTGGTTGGGTTGCGGCCAAACCCTGCCATTGTACCACAGCAACGAGATGCAAGGATTTATAGAGTAACAAGAGACGTGGGACAGGACACGGGGAACTTGAGCGAATCGTACGGAGGTAAGTGCAACGTAAGGCGGGTAATGCATTCGTTTATT
GCAAGACGGCCCGTATGTAACGAAGTGTATTTTGTTTCAACAGATCCGTGCTTTGAATTTAGATACAAAAGCGATGGATTCTTAATTATTAAATATGTTGTTATCTCTCTCTTTGACGTTCACGTTATTATTCTGCTATTGGACCGGTACCATGTACTATATAGAAGGGTCGATCACTTACAAATACTACAAGGAGACACTTGACTTGGTTGGGTTGCGGCCAAACCCTGCCATTGTACCACAGCAACGAGATGCAAGGATTTATAGAGTAACAAGAGACGTGGGACAGGACACGGGGAACTTGAGCGAATCGTACGGAGGTAAGTGCAACGTAAGGCGGGTAATGCATTCGTTTATT
GCAAGACGGCCCGTATGTAACGAAGTGTATTGTGTTTCAACAGATCCGTGCTTTGAATTTAGATACAAAAGCGATGGATTCTTAGTTAATTAAATATGTTGTTATCTCTCTCTTTGACGTTCACGTTATTATTCTGCTATTGGACCGGTACCATGTACTATATAGAAGGGTCGATCACTTACAAATATTACAAGGAGACACTTGACTTGGTTGGGTTGCGGCCAAACCCTGCCATTGTACCACAGCAACGAGATGCAAGGATTTATAGAGTAACAAGAGACGTGGGACAGGACACGGGGAACTTGAGCGAATCGTACGGAGGTAAGTGCAACGTAAGGCGGGTAATGCATTCGTTTATT
GCAAGACGGCCCGTATGTAACGAAGTGTAATGTGTTTCAACAGATCCGTGCTTTGAATTTAGATATAAAAGCGATGGATTCTTAGTTAATTAAATATGTTGTTATCTCTCTCTTTGACGTTCACGTTATTATTCTGCTATTGGACCGGTACCATGTACTATATAGAAGGGTCGGTCACTTACAAATATTACAAGGAGACACTTGACTTGGTTGGGTTGCGGCCAAACCCTGCCATTGTACCACAGCAACGAGATGCGAGGATATATAGAGTAACAAGAGACGTGGGACAGGACACGGGGAACTTGAGCGAATCGTACGGAGGTAAGTGCAACGTAAGGCGGGTAATGCATTCGTTTATT
GCAAGACGGCCCGTATGTAACGAAGTGTATTGTGTTTCAACAGATCCGTGCTTTGAATTTAGAAATAAAAGCGATGGATTCTTAGTTAATTAAATATGTTGTTATCTCTCTCTTTGACGTTCACGTTATTATTCTGCTATTGGACCGGTACCATGTATTATATAGAAGGATCGGTCACTTACAAATATTACAAGGAGACACTTGACTTGGTTGGGTTGCGGCCAAACCCTGCCATTGTACCACAGCAACGAGATGCAAGGATTTATAGAGTAACAAGAGACGTGGGACAGGACACGGGGAACTTGAGCGAATCGTACGGAGGTAAGTGCAACGTAAGGCGGGTAATGCATTCGTTTATT
GCAAGACGGCCCGTATGTAACGAAGTGTATTTTGTTTCAACAGATCCGTGCTTTGAATTTGGATACAAAAGCGATGGATTCTTAATTATTAAGTATGTTGTTATCTCTCTCTTTGACGTTCACGTTATTATTCTGCTATTGGACCGGTACCATGTACTATATAGAAGGGTCGGTCACTTACAAATATTACAAGGAGACACTTGACTTGGTTGGGTTGCGGCCAAACCCTGCCATTGTACCACAGCAACGAGATGCGAGGATATATAGAGTAACAAGAGACGTGGGACAGGACACGGGGAACTTGAGCGAATCGTACGGAGGTAAGTGCAACGTAAGGCGGGTAATGCATTCGTTTATT
GCAAGACGGCCCGTATGTAACGAAGTGTATTTTGTTTCAACAGATCCGTGCTTTGAATTTAGATACAAAAGCGATGGATTCTTAGTTAATTAAATATGTTGTTATCTCTCTCTTTGACGTTCACGTTATTATTCTGCTATTGGACCGGTACCATGTACTATATAGAAGGGTCGATCACTTACAAATATTACAAGGAGACACTTGACTTGGTTGGGTTGCGGCCAAACCCTGCCATTGTACCACAGCAACGAGATGCGAGGATACATAGAGTAACAAGAGACGTGGGACAGGACACGGGGAACTTGAGCGAATCGTACGGAGGTAAGTGCAACGTAAGGCGGGTAATGCATTCGTTTATT
GCAAGACGGCCCGTATGTAACGAAGTGTATTGTGTTTCAACAGATCCGTGCTTTGAATTTAGATATAAAAGCGATGGATTCTTAATTATTAAATATGTTGTTATCTCTCTCTTTGACGTTCACGTTATTATTCTGCTATTGGACCGGTACCATGTACTATATAGAAGGATTCGTTTATT
GCAAGACGGCCCGTATGTAACGAAGTGTATTTTGTTTCAACAGATCCGTGCTTTGAACTTAGATACAAAAGCGATGGATTCTTAATTATTAAATATGTTGTTATCTCTCTCTTTGACGTTCACGTTATTATTCTGCTATTGGACCGGTACCATGTACTATATAGAAGGGTCGATCACTTACAAATATTACAAGGAGACACTTGACTTGGTTGGGTTGCGGCCAAACCCTGCCATTGTACCACAGCAACGAGATGCAAGGATTTATAGAGTAACAAGAGACGTGGGACAGGACACGGGGAACTTGAGCGAATCGTACGGAGGTAAGTGCAACGTAAGGCGGGTAATGCATTCGTTTATT
GCAAGACGGCCCGTATGTAACGAAGTGTATTTTGTTTCAACAGATCCGTGCTTTGAATTTAGATACAAAAGCGATGGATTCTTAATTATTAAATATGTTGTTATCTCTCTCTTTGACGTTCACGTTATTATTCTGCTATTGGACCGGTACCATGTACTATATAGAAGGGTCGTTCACTTACAAATATTACAAGGAGACACTTGACTTGGTTGGGATGCGGCCAAACCCTGCCATTGTACCACAGCAACGAGATGCGAGGATATATAGAGTAACAAGAGACGTGGGACAGGACACGGGGAACTTGAGCGAATCGTACGGAGGTAAGTGCAACGTAAGGCGGGTAATGCATTCGTTTATT
GCAAGACGGCCCGTATGTAACGAAGTGTATTGTGTTTCAACAGATCCGTGCTTTGAATTTAGATATAAAAGCGATGGATTCTTAGTTAATTAAATATGTTGTTATCTCTCTCTTTGACGTTCACGTTATTATTCTGCTATTGGACCGGTACCATGTATTATATAGAAGGATCGGTCACTTACAAATATTACAAGGAGACACTTGACTTGGTTGGGTTGCGGCCAAACCCTGCCATTGTACCACAGCAACGAGATGCAAGGATTTATAGAGTAACAAGAGACGTGGGACAGGACACGGGGAACTTGAGCGTATCGTACGGAGGTAAGTGCAACGTAAGGCGGGTAATGCATTCGTTTATT
GCAAGACGGCCCGTATGTAACGAAGTGTATTTTGTTTCAACAGATCCGTGCTTTGAATTTAGATATAAAAGCGATGGATTCTTAATTATTAAATATGTTGTTATCTCTCTCTTTAACGTTCACGTTATTGTTCTGCTATTGGACCGGTACCATGTATTATATAGAAGGGTCGGTCACTTACAAATATTACAAGGAGACTCTTGACTTGGTTGGGTTGCGGCCAAACCCTGCCATTGTACCACAGCAACGAGATGCGAGGATATATAGAGTAACAAGAGACGTGGGACAGGACACGGGGAACTTGAGCGAATCGTACGGAGGTAAGTGCAACGTAAGGCGGGTAATGCATTCGTTTATT
GCAAGACGGCCCGTATGTAACGAAGTGTATTTTGTTTCAACAGATCCGTGCTTTGAATTTAGATACAAAAGCGATGGATTCTTAATTATTAAATATGTTGTTATCTCTCTCTTTGACGTTCACGTTATTATTCTGCTATTGGACCGGTACCATGTACTATATAGAAGGGTCGATCACTTACAAATATTACAAGGAGACACTAGACTTGGTTGGGTTGCGGCCAAACCCTGCCATTGTACCACAGCAACGAGATGCGAGGATATATAGAGTAACAAGAGACGTGGGACAGGACACGGGGAACTTGAGCGAATCGTACGGAGGTAAGTGCAACGTAAGGCGGGTAATGCATTCGTTTATT
GCAAGACGGCCCGTATGTAGCGAAGTGTATTGTGTTTCAACAGATCCGTGCTTTGAATTTAGATATAAAACCGATGGATTCTTAGTTAATTAAATATGTTGTTATCTCTCTCTTTGACGTTCACGTTATTATTCTGCTATTGGACCGGTACCATGTATTATATAGAAGGATCGGTCACTTACAAATATTACAAGGAGACACTTGACTTGGTTGGGTTGCGGCCAAACCCTGCCATTGTACCACAGCAACGAGATGCGAGGATATATAGAGTAACAAGAGACGTGGGACAGGACACGGGGAACTTGAGCGAATCGTACGGAGGTAAGTGCAACGTAAGGCGGGTAATGCATTCGTTTATT
GCAAGACGGCCCGTATGTAACGAAGTGTATTGTGTTTCAACAGATCCGTGCTTTGAATTTAGATATAAAAGCGATGGATTCTTAGTTAATTAAATATGTTGTTATCTCTCTCTTTGTCGTTCACGTTATTATTCTGCTATTGGACCGGTACCATGTATTATATAGAAGGATCGGTCACTTACAAATATTACAAGGAGACACTTGACTTGGTTGGGTTGCGGCCAAACCCTGCCATTGTACCACAGCAACGAGATGCAAGGATTTATAGAGTAACAAGAGACGTGGGACAGGACACGGGGAACTTGAGCGAATCGTACGGAGGTAAGTGCAACGTAAGGCGGGTAATGCATTCGTTTATT
GCAAGACGGCCCGTATGTAACGAAGTGTATTGTGTTTCAACAGATCCGTGCTTTGAATTTAGATATAAAAGCGATGGATTCTTAGTTAATTAAATATGTTGTTATCTCTCTCTTTGACGTTCACGTTATTATTCTGCTATTGGACCGGTACCATGTATTATATAGAAGGATCGGTCACTTACAAATATTACAAGGAGACACTTGACTTGGTTGGGTTGCGGCCAAACCCTGCCATTGTACCACAGCAACGAGATGCAAGGATTTATTGAGTAACAAGAGACGTGGGACAGGACACGGGGAACTTGAGCGAATCGTACGGAGGTAAGTGCAACGTAAGGCGGGTAATGCATTCGTTTATT
GTAAGACAGCAAACTAGAGTAAGGAT
GCAAGACGGCCCGTATGTAACGAAGTGTATTTTGTTTCAACAGATCCGTGCTTTGAATTTAGATACAAAGGCGATGGATTCTTAATTATTAAATATGTTGTTATCTCTCTCTTTGACGTTCACGTTATTATTCTGCTATTGGACCGGTACCATGTACTATATAGAAGGGTCGATCACTTACAAATATTACAAGGAGACACTTGACTTGGTTGGGTTGCGGCCAAACCCTGCCATTGTACCACAGCAACGAGATGCGAGGATATATAGAGTAACAAGAGACGTGGGACAGGACACGGGGAACTTGAGCGAATCGTACGGAGGTAAGTGCAACGTAAGGCGGGTAATGCATTCGTTTATT
GCAAGACGGCCCGTATGTAACGAAGTGTATTTGTTTCAACAGATCCGTGCTTTGAATTTAGATATAAAAGCGATGGATTCTTAGTTAATTAAATATGTTGTTATCTCTCTCTTTGACGTTCACGTTATTATTCTGCTATTGGACCGGTACCATGTATTATATAGAAGGATCGGTCACTTACAAATATTACAAGGAGACACTTGACTTGGTTGGGTTGCGGCCAAACCCTGCCATTGTACCACAGCAACGAGATGCAAGGATTTATAGAGTAACAAGAGACGTGGGACAGGACACGGGGAACTTGAGCGAATCGTACGGAGGTAAGTGCAACGTAAGGCGGGTAATGCATTCGTTTATT
GCAAGACGGCCCGTATGTAGCGAAGTGTATTGTGTTTCAACAGATCCGTGCTTTGAATTTAGATATAAAAGCGATGGATTCTTAGTTAATTAAATATGTTGTTATCTCTCTCTTTGACGTTCACGTTATTATTCTGCTATTGGACCGGTACCATGTATTATATAGAAGGGTCGGTCACTTACAAATATTACAAGGAGACACTTGACTTGGTTGGGTTGCGGCCAAACCCTGCCATTGTACCACAGCAACGAGATGCGAGGATATATAGAGTAACAAGAGACGTGGGACAGGACACGGGGAACTTGAGCGAATCGTACGGAGGTAAGTGCAACGTAAGGCGGGTAATGCATTCGTTTATT
GCAAGACGGCCCGTATGTAACGAAGTGTATTTTGTTTCAACAGATCCGTGCTTTGAATTTAGATACAAAAGCGATGGATTCTTAATTATTAAATATGTTGTTATCTCTCTCTTTGACGTTCACGTTATTATTCTGCTATTGGACCGGTACCATGTACTATATAGAAGGGTCGATCACTTACAAATATTACAAGGAGACACTTGACTTGGTTGGGTTGCGGCCAAACCCTGCCATTGTACCACAGCAACGAGATGCGAGGATATATAGAGTAACAAGAGACGTGGGACAGGACACGGGGAACTTGAGCGAATCGTACGGAGGTAAGTGCAACGTAAGGCGGGTAATGCAATCGTTTATT
GCAAGACGGCCCGTATGTAACGAAGTGTATTGTGTTTCAACAGATCCGTGCTTTGAATTTAGATATAAAAGCGATGGATTCTTAGTTAATTAAATATGTTGTTATCTCTCTCTTTGACGTTCACGTTATTATTCTGCTATTGGACCGGTACCATGTATTATATAGAAGGATCGGTCACTTACAAATATTACAAGGAGACGCTTGACTTGGTTGGGTTGCGGCCAAACCCTGCCATTGTACCACAGCAACGAGATGCAAGGATTTATAGAGTAACAAGAGACGTGGGACAGGACACGGGGAACTTGAGCGAATCGTACGGAGGTAAGTGCAACGTAAGGCGGGTAATGCATTCGTTTATT
GCAAGACGGCCCGTATGTAACGAAGTGTATTGTGTTTCAACAGATCCGTGCTTTGAATTTAGATATAAAAGCGATGGATTCTTAGTTAATTAAATATGTTGTTATCTCTCTCTTTGACGTTCACGTTATTATTCTGCTATTGGACCGGTACCATGTATTATATAGAAGGATCGGTCACTTACAAATATTACAAGGAGACACTTGACTTGGTTGGGTTGCGGCCAAACCCTGCCATTGTACCACAGCAACGAGATGCGAGGATATATAGAGTAACAAGAGACGTGGGAGAGGACAAGGGGAACTTGAGCGAATCGTACGGAGGTAAGTGCAACGTAAGGCGGGTAATGCATTCGTTTATT
GCAAGACGGCCCGTATGTAACGAAGTGTATTGTGTTTCAACAGATCCGTGCTTTGAGTTTAGATATAAAAGCGATGGATTCTTAGTTAATTAAATATGTTGTTATCTCTCTCTTTGACGTTCACGTTATTATTCTGCTATTGGACCGGTACCATGTACTATATAGAAGGGTCCGTTTATT
GCAAGACGGCCCGTATGTAACGAAGTGTATTGTGTTTCAACAGATCCGTGCTTTGAATTTAGATATAAAAGCGATGGATTCTTAGTTAATTAAATATGTTGTTATCTCTCTCTTTGACGTTCACGTTATTATTCTGCTATTGGACCGGTACCATGTACTATATAGAAGGGTCGATCACTTACAAATATTACAAGGAGACACTTGACTTGGTTGGGTTGCGGCCAAACCCTGCCATTGTACCACAGCAACGAGATGCAAGGATTTATAGAGTAACAAGAGACGTGGGACAGGACACGGGGAACTTGAGCGAATCGTATGGAGGTAAGTGCAACGTAAGGCGGGTAATGCATTCGTTTATT
GCAAGACGGCCCGTATGTAACGAAGTGTATTGTGTTTCAACAGATCCGTGCTTTGAATTTAGATATAAAAGCGATGGATTCTTAGTTAATTAAATATGTTGTTATCTCTCTCTTTGACGTTCACGTTATTATTCTGCTATTGGACCGGTANCATGTATTATATAGAAGGATCGGTCACTTACAAATATTACAAGGAGACACTTGACTTGGTTGGGTTGCGGCCAAACCCTGCCATTGTACCACAGCAACGAGATGCAAGGATTTATAGAGTAACAAGAGACGTGGGACAGGACACGGGGAACTTGAGCGAATCGTACGGAGGTAAGTGCAACGTAAGGCGGGTAATGCATTCGTTTATT
TACGCCGATACGTTTGATGTATGGCTGACTTCTTTACGCAAGACGGCCATCTG
GCAAGACGGCCCGTATGTAACGAAGTGTATTTTGTTTCAACAGATCCGTGCTTTGAATTTAGATATAAAAGCGATGGATTCTTAGTTAATTAAATATGTTGTTATCTCTCTCTTTGACGTTCACGTTATTATTCTGCTATTGGACCGGTACCATGTATTATATAGAAGGGTCGATCACTTACAAATATTACAAGGAGACACTTGACTTGGTTGGGTTGCGGCCAAACCCTGCCATTGTACCACAGCAACGAGATGCAAGGATTTATAGAGTAACAAGAGACGTGGGACAGGACACGGGGAACTTGAGCGAATCGTACGGAGGTAAGTGCAACGTAAGGCGGGTAATGCATTCGTTTATT
GCAAGACGGCCCGTATGTAACGAAGTGTATTGTGTTTCAACAGATCCGTGCTTTGAATTTAGATACAAAAGCGATGGATTCTTAATTATTAAATATGTTGTTATCTCTCTCTTTGACGTTCACGTTATTATTCTGCTATTGGACCGGTACCATGTACTATATAGAAGGGTCGATCACTTACAAATATTACAAGGAGACACTTGACTTGGTTGGGTTGCGGCCAAACCCTGCCATTGTACCACAGCAACGAGATGCGAGGATTTATAGAGTAACAAGAGACGTGGGACAGGACACGGGGAACTTGAGCGAATCGTACGGAGGTAAGTGCAACGTAAGGCGGGTAATGCATTCGTTTATT
GTAAGACGGCCCGTATGTAACGAAGTGTATTGTGTTTCAACAGATCCGTGCTTTGAATTTAGATATAAAAGCGATGGATTCTTAGTTAATTAAATATGTTGTTATCTCTCTCTTTGACGTTCACGTTATTATTCTGCTATTGGACCGGTACCATGTATTATATAGAAGGATCGGTCACTTACAAATATTACAAGGAGACACTTGACTTGGTTGGGTTGCGGCCAAACCCTGCCATTGTACCACAGCAACGAGATGCGAGGATATATAGAGTAACAAGAGACGTGGGACAGGACACGGGGAACTTGAGCGAATCGTACGGAGGTAAGTGCAACGTAAGGCGGGTAATGCATTCGTTTATT
GCAAGACGGCCCGTATGTAACGAAGTGTATTGTGTTTCAACAGATCCGTGCTATGAATTTAGATATAAAAGCGATGGATTCTTAGTTAATTAAATATGTTGTTATCTCTCTCTTTGACGTTCACGTTATTATTCTGCTATTGGACCGGTACCATGTATTATATAGAAGGATCGGTCACTTACAAATATTACAAGGAGACACTTGACTTGGTTGGGTTGCGGCCAAACCCTGCCATTGTACCACAGCAACGAGATGCAAGGATTTATAGAGTAACAAGAGACGTGGGACAGGACACGGGGAACTTGAGCGAATCGTACGGAGGTAAGTGCAACGTAAGGCGGGTAATGCATTCGTTTATT
GCAAGACGGCCCGTATGTAACGAAGTGTATTTTGTTTCAACAGATCCGTGCTTTGAATTTAGATATAAAAGCGATGGATTCTTAGTTAATTAAATATGTTGTTATCTCTCTCTTTGACGTTCACGTTATTATTCTGCTATTGGACCGGTACCATGTATTATATAGAAGGATCGGTCACTTACAAATATTACAAGGAGACACTTGACTTGTTGGGTTGCGGCCAAACCCTGCCATTGTACCACAGCAACGAGATGCAAGGATTTATAGAGTAACAAGAGACGTGGGACAGGACACGGGGAACTTGAGCGAATCGTACGGAGGTAAGTGCAACGTAAGGCGGGTAATGCATTCGTTTATT
GCAAGACGGCTCGTATGTAACGAAGTGTATTTTGTTTCAACAGATCCGTGCTTTGAATTTAGATACAAAAGCGATGGATTCTTAATTATTAAATATGTTGTTATCTCTCTCTTTGACGTTCACGTTATTATTCTGCTATTGGACCGGTACCATGTATTATATAGAAGGATCGGTCACTTACAAATATTACAAGGAGACACTTGACTTGGTTGGGTTGCGGCCAAACCCTGCCATTGTACCACAGCAACGAGATGCAAGGATTTATAGAGTAACAAGAGACGTGGGACAGGACACGGGGAACTTGAGCGAATCGTACGGAGGTAAGTGCAACGTAAGGCGGGTAATGCATTCGTTTATT
GCAAGACGGCCCGTATGTAACGAAGTGTATTGTGTTTCAACAGATCCGTGCTTTGAATTTAGATATAAAAGCGATGGATTCTTAGTTAATTAAATATGTTGTTATCTCTCTCTTTGACGTTCACGTTATTATTCCGCTATTGGACCGGTACCATGTATTATATAGAAGGATCGGTCACTTACAAATATTACAAGGAGACACTTGACTTGGTTGGGTTGCGGCCAAACCCTGCCATTGTACCACAGCAACGAGATGCGAGGATATATAGAGTAACAAGAGACGTGGGACAGGACACGGGGAACTTGAGCGAATCGTACGGAGGTAAGTGCAACGTAAGGCGGGTAATGCATTCGTTTATT
GTAAGACGGCCCGTATGTAACGAAGTGTATTGTGTTTCAACAGATCCGTGCTTTGAATTTAGATATAAAAGCGATGGATTCTTAATTATTAAATATGTTGTTATCTCTCTCTTTGACGTTCACGTTATTATTCTGCTATTGGACCGGTACCATGTATTATATAGAAGGGTCGGTCACCATTGTACCACAGCAACGAGATGCGAGGATATATAGAGTAACAAGAGACGTGGGACAGGACACGGGGAACTTGAGCGAATCGTACGGAGGTAAGTGCAACGTAAGGCGGGTAATGCATTCGTTTATT
GCAAGACGGCCCGTATGTAACGAAGTGTATTGTGTTTCAACAGATCCGTGCTTTGAATTTAGATATAAAAGCGATGGATTCTTAGTTAATTAAATATGTTGTTATCTCTCTCTTTGACGTTCACGTTATTATTCTGCTATTGGACCGGTACCATGTATTATATAGAAGGATCGGTCACTTACAAATATTACAAGGAGACACTTGACTTGGTTGGGTTGCGGCCAAACCCTGCCATTGTACCACAGTAACGAGATGCGAGGATATATAGAGTAACAAGAGACGTGGGACAGGACACGGGGAACTTGAGCGAATCGTACGGAGGTAAGTGCAACGTAAGGCGGGTAATGCATTCGTTTATT
GCAAGACGGCCCGTATGTAACGAAGTGTATTGTGTTTCAACAGATCCGTGCTTTGAATTTAGATATAAAAGCGATGGATTCTTAGTTAATTAAATATGTTGTTATCTCTCTCTTTGACGTTCACGTTATTATTCTGCTATTGGACCGGTACCATGTACTATATAGAAGGGTCGGTCACTTACAAATATTACAAGGAGACACTTGACTTGGTTGGGTTGCGGCCAAACCCTGCCATTGTACCACAGCAACGAGATGCGAGGATATATAGAGTAACAAGAGACGTGGGACAGGACACGGGGCACTTGAGCGAATCGTACGGAGGTAAGTGCAACGTAAGGCGGGTAATGCATTCGTTTATT
GTAAGACGGCCCGTATGTAACGAAGTGTATTGTGTTTCAACAGATCCGTGCTTTGAATTTAGATATAAAAGCGATGGATTCTTAGTTAATTAAATATGTTGTTATCTCTCTCTTTGACGTTCACGTTATTATTCTGCTATTGGACCGGTACCATGTATTATATAGAAGGATCGGTCACTTACAAATATTACAAGGAGACACTTGACTTGGTTGGGTTGCGGCCAAACCCTGCCATTGTACCACAGCAACGAGATGCAAGGATTTATAGAGTAACAAGAGACGTGGGACAGGACACGGGGAACTTGAGCGAATCGTACGGAGGTAAGTGCAACGTAAGGCGGGTAATGCATTCGTTTATT
GCAAGACGGCCCGTATGTAACGAAGTGTATTGTGTTTCAACAGATCCGTGCTTTGAATTTAGATATAAAAGCGATGGATTCTTAGTTAATTAAATATGTTGTTATCTCTCTCTTTGACGTTCACGTTATTATTCTGCTATTGGACCGGTACCATGTACTATATAGAAGGGTCGATCACTTACAAATATTACAAGGAGACACTTGACTTGGTTGGGTTGCGGCCATACCCTGCCATTGTACCACAGCAACGAGATGCGAGGATATATAGAGTAACAAGAGACGTGGGACAGGACACGGGGAACTTGAGCGAATCGTACGGAGGTAAGTGCAACGTAAGGCGGGTAATGCATTCGTTTATT
GCAAGACGGCCCGTATGTAACGAAGTGTATTTTGTTTCAACAGATCCGTGCTTTGAATTTAGATATAAAAGCGATGGATTCTTAGTTAATTAAATATGTTGTTATCTCTCTCTTTGACGTTCACGTTATTATTCTGCTATTGGACCGGTACCATGTATTATATAGAAGGATCGGTCACTTACAAATATTACAAGGAGACACTTGACTTGGTTGGGTTGCGGCCAAACCCTGCCATTGTACCACAGCAACGAGATGCAAGGATTTATAGAGTAACAAGAGACGTGGGACAGGACACGGGGAACTTGAGCGAATCGTACGGAGGTAAGTGCGACGTAAGGCGGGTAATGCATTCGTTTATT
GCAAGACGGCCCGTATGTAACGAAGTGTATTTTGTTTCAACAGATCCGTGCTTTGAATTTAGATACAAAAGCGATGGATTCTTAGTTAATTAAATATGTTGTTATCTCTCTCTTTGACGTTCACGTTATTATTCTGCTATTGGACCGGTACCATGTACTATATAGAAGGGTCGATCACTTACAAATATTACAAGGAGACACTTGACTTGGTTGGGTTGCGGCCAAACCCTGCCATTGTACCACAGCAACGAGATGCGAGGATTTATAGAGTAACAAGAGACGTGGGACAGGACACGGGGAACTTGAGCGAATCGTACGGAGGTAAGTGCAACGTAAGGCGGGTAATGCATTCGTTTATT
GTTT
TACGCCGATACGTTTGATGCGCAGATGGCTGACTTCTTTACGCAAGACGGCAAACTAGAGTAAGGATCTACGCCGATNCGTTTGAT
GCAAGACGGCCCGTATGTAACGAAGTGTATTGTGTTTCAACAGATCCGTGCTTTGAATTTAGATATAAAAGCGATGGATTCTTAGTTAATTAAATATGTTGTTATCTCTCTCTTTGACGTTCACGTTATTATTCTGCTATTGGACCGGTACCATGTATTATATAGAAGGATCGGTCACTTACAAATATTACAAGGAGACACTTGACTTGGTTGGGTTGCGGCCAAACCCTGCCATTGTACCACAGCAACGAGATGCAAGGATTTATAGAGTAACAAGAGACGGGGGACAGGACACGGGGAACTTGAGCGAATCGTACGGAGGTAAGTGCAACGTAAGGCGGGTAATGCATTCGTTTATT
GCAAGACGGCCCGTATGTAACGAAGTGTATTGTGTTTCAACAGATCCGTGCTTTGAATTTAGATATAAAAGCGATGGATTCTTAGTTAATTAAATATGTTGTTATCTCTCTCTTTGACGTTCACGTTATTATTCTGCTATTGGACCGGTACCATGTACTATATAGAAGGGTCGATCACTTACAAATATTACAAGGAGACACTTGACTTGGTTGGGTTGCGGCCAAACCCTGCCATTGTACCACAGCAACGAGATGCGAGGATATATAGAGTAACAAGAGACGTGGAACAGGACACGGGGAACTTGAGCGAATCGTACGGAGGTAAGTGCAACGTAAGGCGGGTAATGCATTCGTTTATT
GCAAGACGGCCCGTATGTAACGAAGTGTATTGTGTTTCAACAGATCCGTGCTTTGAATTTAGATACAAAAGCGATGGATTCTTAATTATTAAATATGTTGTTATCTCTCTCTTTGACGTTCACGTTATTATTCTGCTATTGGACCGGTACCATGTATTATATAGAAGGATCGGTCACTTACAAATATTACAAGGAGACACTTGACTTGGTTGGGTTGCGGCCAAACCCTGCCATTGTACCACAGCAACGAGATGCAAGGATTTATAGAGTAACAAGAGACGTGGGACAGGACACGGGGAACTTGAGCGAATCGTACGGAGGTAAGTGCAACGTAAGGCGGGTAATGCATTCGTTTATT
GCAAGACGGCCCGTATGTAACGAAGTGTATTGTGTTTCAACAGATCCGTGCTTTGAATTTAGATATAAAAGCGATGGATTCTTAGTTAATTAAATATGTTGTTATCTCTCTCTTTGACGTTCACGTTATTATTCTGCTATTGGACCGGTACCATGTACTATATAGAAGGGTCGATCACTTACAAATATTACAAGGAGACACTTGACTTTTGGGTTGCGGCCAAACCCTGCCATTGTACCACAGCAACGAGATGCGAGGATATATAGAGTAACAAGAGACGTGGGACAGGACACGGGGAACTTGAGCGAATCGTACGGAGGTAAGTGCAACGTAAGGCGGGTAATGCATTCGTTTATT
GCAAGACGGCCCGTATGTAACGAAGTGTATTGTGTTTCAACAGATCCGTGCTTTGAATTTAGATATAAAAGCGATGGATTCTTAGTTAATTAAATATGTTGTTATCTCTCTCTTTGACGTTCACGTTATTATTCTGCTATTGGACCGGTACCATGTATAGAGTAACAAGAGACGTGGGACAGGACACGGGGAACTTGAGCGAATCGTACGGAGGTAAGTGCAACGTAAGGCGGGTAATGCATTCGTTTATT
GCAAGACGGCCCGTATGTAACGAAGTGTATTGTGTTTCAACAGATCCGTGCTTTGAATTTAGATATAAAAGCGATGGATTCTAAATTATTAAATATGTTGTTATCTCTCTCTTTGACGTTCACGTTATTATTCTGCTATTGGACCGGTACCATGTACTATATAGAAGGGTCGGTCACTTACAAATATTACAAGGAGACACTTGACTTGGTTGGGTTGCGGCCAAACCCTGCCATTGTACCACAGCAACGAGATGCGAGGATATATAGAGTAACAAGAGACGTGGGACAGGACACGGGGAACTTGAGCGAATCGTACGGAGGTAAGTGCAACGTAAGGCGGGTAATGCATTCGTTTATT
GCAAGACGGCCCGTATGTAACGAAGTGTATTTTGTTTCAACAGATCCGTGCTTTGAATTTAGATATAAAAGCGATGGATTCTTTGTTAATTAAATATGTTGTTATCTCTCTCTTTGACGTTCACGTTATTATTCTGCTATTGGACCGGTACCATGTATTATATAGAAGGATCGGTCACTTACAAATATTACAAGGAGACACTTGACTTGGTTGGGTTGCGGCCAAACCCTGCCATTGTACCACAGCAACGAGATGCAAGGATTTATAGAGTAACAAGAGACGTGGGACAGGACACGGGGAACTTGAGCGAATCGTACGGGGGTAAGTGCAACGTAAGGCGGGTAATGCATTCGTTTATT
GCAAGACGGCCCGTATGTAACGAAGTGTATTGTGTTTCAACAGATCCGTGCTTTGAATTTAGATATAAAAGCGATGGATTCTTAGTTAATTAAATATGTTGTTATCTCTCTCTTTGACGTTCACGTTATTATTCTGCTATTGGACCGGTACCATGTACTATATAGAAGGGTCGATCACTTACAAATATTACAAGGAGACACTTGACTTGGTTGGGTTGCGGCCAAACCCTGCCATTGTACCACAGCAACGAGATGCGAGGATATATAGAGTTACAAGAGACGTGGGACAGGACACGGGGAACTTGAGCGAATCGTACGGAGGTAAGTGCAACGTAAGGCGGGTAATGCATTCGTTTATT
GCAAGACGGCCCGTATGTAACGAAGTGTATTTTGTTTCAACAGATCCGTGCTTTGAATTTAGATACAAAGCGATGGATTCTTAATTATTAAATATGTTGTTATCTCTCTCTTTGACGTTCACGTTATTATTCTGCTATTGGACCGGTACCATGTACTATATAGAAGGGTCGGTCACTTACAAATATTACAAGGAGACACTTGACTTGGTTGGGTTGCGGCCAAACCCTGCCATTGTACCACAGCAACGAGATGCGAGGATATATAGAGTAACAAGAGACGTGGGACAGGACACGGGGAACTTGAGCGAATCGTACGGAGGTAAGTGCAACGTAAGGCGGGTAATGCATTCGTTTATT
GCAAGACGGCCCGTATGTAACGAAGTGTATTTTGTTTCAACAGATCCGTGCTTTGAATTTAGATATAAAAGCGATGGATTCTTAATTATTAAATATGTTGTTATCTCTCTCTTTGACGTTCACGTTATTATTCTGCTATTGGACCGGTACCATGTACTATATAGAAGGGTCGGTCACTTACAAATATTACAAGGAGACACTTGACTTGGTTGGGTTGCGGCCAAACCCTGCCATTGTACCACAGCAACGAGATGCAAGGATTTATAGAGTAACAAGAGACGTGGGACAGGACACGGGGAACTTGAGCGAATCGTACGGAGGTAAGTGCAACGTAAGGCGGGTAATGCATTCGTTTATT
GCAAGACGGCCCGTATGTAACGAAGTGTATTGTGTTTCAACAGATCCGTGCTTTGAATTTAGATATAAAAGCGATGGATTCTTAGTTAATTAAATATGTTGTTATCTCTCTCTTTGACGTTCACGTTATTATTCTGCTATTGGACCGGTACCATGTACTATATAGAAGGGTCGATCACTTACAAATATTACAAGGAGACACTTGACTTGGTTGGGTTGTGGCCAAACCCTGCCATTGTACCACAGCAACGAGATGCGAGGATATATAGAGTAACAAGAGACGTGGGACAGGACACGGGGAACTTGAGCGAATCGTACGGAGGTAAGTGCAACGTAAGGCGGGTAATGCATTCGTTTATT
GCAAGACGGCCCGTATGTAACGAAGTGTATTGTGTTTCAACAGATCCGTGCTTTGAATTTAGATATAAAAGCGATGGATTCTTAATTATTAAATATGTTGTTATCTCTCTCTTTGACGTTCACGTTATTATTCTGCTATTGGACCGGTACCGTGTACTATATAGAAGGGTCGATCACTTACAAATATTACAAGGAGACACTTGACTTGGTTGGGTTGCGGCCAAACCCTGCCATTGTACCACAGCAACGAGATGCGAGGATATATAGAGTAACAAGAGACGTGGGACAGGACACGGGGAACTTGAGCGAATCGTACGGAGGTAAGTGCAACGTAAGGCGGGTAATGCATTCGTTTATT
GCAAGACGGCCCGTATGTAACGAAATGTATTTTGTTTCAACAGATCCGTGCTTTGAATTTAGATACAAAAGCGATGGATTCTTAATTATTAAATATGTTGTTATCTCTCTCTTTGACGTTCACGTTATTATTCTGCTATTGGACCGGTACCATGTACTATATAGAAGGGTCGGTCACTTACAAATATTACAAGGAGACACTTGACTTGGTTGGGTTGCGGCCAAACCCTGCCATTGTACCACAGCAACGAGATGCAAGGATTTATAGAGTAACAAGAGACGTGGGACAGGACACGGGGAACTTGAGCGAATCGTACGGAGGTAAGTGCAACGTAAGGCGGGTAATGCATTCGTTTATT
GCAAGACGGCCCGTATGTAACGAAGTGTATTGTGTTTCAACAGATCCGTGCTTTGAATTTAGATATAAAAGCGATGGATTCTTAGTTAATTAAATATGTTGTTATCTCTCTCTTTGACGTTCACGTTATTATTCTGCTATTGGNCCGGTACCATGTACTATATAGAAGGGTCCGTTTATT
GCAAGACGGCCCGTATGTAACGAAGTGTATTGTGTTTCAACAGATCCGTGCTTTGAATTTAGATACAAAAGCGATGGATTCTTAATTATTAAATATGTTGTTATCTCTCTCTTTGACGTTCACATTATTATTCTGCTATTGGACCGGTACCATGTACTATATAGAAGGGTCGATCACTTACAAATATTACAAGGAGACACTTGACTTGGTTGGGTTGCGGCCAAACCCTGCCATTGTACCACAGCAACGAGATGCGAGGATTTATAGAGTAACAAGAGACGTGGGACAGGACACGGGGAACTTGAGCGAATCGTACGGAGGTAAGTGCAACGTAAGGCGGGTAATGCATTCGTTTATT
GCAAGACGGCCCGTATGTAACGAAGTGTATTGTGTTTCAACAGATCCGTGCTTTGAATTTAGATATAAAAGCGATGGATTTTTAGTTAATTAAATATGTTGTTATCTCTCTCTTTGACGTTCACGTTATTATTCTGCTATTGGACCGGTACCATGTATTATATAGAAGGATCGGTCACTTACAAATATTACAAGGAGACACTTGACTTGGTTGGGTTGCGGCCAAACCCTGCCATTGTACCACAGCAACGAGATGCAAGGATTTATAGAGTAACAAGAGACGTGGGACAGGACACGGGGAACTTGAGCGAATCGTACGGAGGTAAGTGCAACGTAAGGCGGGTAATGCATTCGTTTATT
GCAAGACGGCCCGTATGTAACGAAGTGTATTTTGTTTCAACAGATCCGTGCTTTGAATTTAGATACAAAAGCGATGGATTCTTAATTATTAAATATGTTGTTATCTCTCTCTTTGACGTTCACGTTATTATTCTGCTATTGGACCGGTACCATGTATTATATAGAAGGGTCCGTTTATT
GCAAGACGGCCCGTATGTAACGAAGTGTATTGTGTTTCAACAGATCCGTGCTTTGAATTTAGATATAAAAGCGATGGATTCTTAGTTAATTAAATATGTTGTTATCTCTCTCTTTGACGTTCACGTTATTATTCTGCTATTGGACCGGTACCATGTATTATATAGAAGGATCGGTCACTTACAAATATTACAAGGAGACACTTGACTTGGTTGGGTTGCGGCCAAACCCTGCCATTGTACCACAGCAACGAGATGCAAGGATTTATAGAGTAACAAGAGACGTGGGACAGGACACGGGGAACTTGAGCGAATCGTACGGAGGTAAGTGCAACGTAAGGGGGGTAATGCATTCGTTTATT
GCAAGACGGCCCGTATGTAACGAAGTGTATTGTGTTTCAACAGATCCGTGCTTTGAATTTAGATATAAAAGCGATGGATTCTTAGTTAATTAAATATGTTGTTATCTCTCTCTTTGACGTTCACGTTATTATTCTGCTATTGGACCGGTACCATGGGTTGCGGCCAAACCCTGCCATTGTACCACAGCAACGAGATGCAAGGATTTATAGAGTAACAAGAGACGTGGGACAGGACACGGGGAACTTGAGCGAATCGTACGGAGGTAAGTGCAACGTAAGGCGGGTAATGCATTCGTTTATT
GCTC
TACGCCGATACGTTTGATGAGCAGATGGCTGACTTCTTTACTACGCCGATACGTTTGATGAGCAGATGGCTGACTTCTTTACACAAGAGCTCCAGCCACTACGCCGATACGTTTGAT
GCAAGACGGCCCGTATGTAACGAAGTGTATTGTGTTTCAACAGATCCGTGCTTTGAATTTAGATATAAAAGCGATGGATTCTTAGTTAATTAAATATGTTGTTATCTCTCTCTTTGACGTTCACGTTATTATTCTGCTATTGGACCGGTACCATGTATTATATAGAAGGATCGGTCACTTACAAATATTACAAGGAGACACTTGACTTGGTTGGGTTGCGGCCAAACCCTGCCATTGTACCACAGCAACGAGATGCGAGGATATATAGAGTAACAAGAGACGTGGGACAGGACACGGGGAACTTGAGCGAATCCTACGGAGGTAAGTGCAACGTAAGGCGGGTAATGCATTCGTTTATT
GCAAGACGGCCCGTATGTAACGAAGTGTATTTTGTTTCAACAGATCCGTGCTTTGAATTTAGATACAAAAGCGATGGATTCTTAATTATTAAATATGTTGTTATCTCTCTCTTTGACGTTCACGTTATTATTCTGCTATTGGACCGGTACCATGTATTATATAGAAGGATCGGTCACTTACAAATATTACAAGGAGACACTTGACTTGGTTGGGTTGCGGCCAAACCCTGCCATTGTACCACAGCAACGAGATGCAAGGATTTATAGAGTAACAAGAGACGTGGGACAGGACACGGGGAACTTGAGCGAATCGTACGGAGGTAAGTGCGACGTAAGGCGGGTAATGCATTCGTTTATT
GCAAGACGGCCCGTATGTAACGAAGTGTATTTTGTTTCAACAGATCCGTGCTTTGAATTTAGATACAAAAGCGATGGATTCTTAATTATTAAATATGTTGTTATCTCTCTCTTTGACGTTCACGTTATTATTCTGCTATTGGACCGGTACCATGTACTATATAGAAGGGTCGATCACTTACAAATATTACAAGGAGACACTTGACTTGGTTGGGTTGCGGCCAAACCCTGCCATTGTACCACAGCAACGAGATGCGAGGATATATAGAGTAACAAGAGACGTGGGACAGGACACGGGGTACTTGAGCGAATCGTACGGAGGTAAGTGCAACGTAAGGCGGGTAATGCATTCGTTTATT
ACAAGAGCTCCAGACA
GCAAGACGGCCCGTATGTAACGAAGTGTATTGTGTTTCAACAGATCCGTGCTTTGAATTTAGATATAAAACCGATGGATTCTTAGTTAATTAAATATGTTGTTATCTCTCTCTTTGACGTTCACGTTATTATTCTGCTATTGGACCGGTACCATGTACTATATAGAAGGGTCGGTCACTTACAAATATTACAAGGAGACACTTGACTTGGTTGGGTTGCGGCCAAACCCTGCCATTGTACCACAGCAACGAGATGCGAGGATATATAGAGTAACAAGAGACGTGGGACAGGACACGGGGAACTTGAGCGAATCGTACGGAGGTAAGTGCAACGTAAGGCGGGTAATGCATTCGTTTATT
GCAAGACGGCCCGTATGTAACGAAGTGTATTTTGTTTCAACAGATCCGTGCTTTGAATTTAGATACAAAAGCGATGGATTCTTAATTATTAAATATGTTGTTATCTCTCTCTTTGACGTTCACGTTATTATTCTGCTATTGGACCGGTACCATGTACTATATAGAAGGGTCGATCACTTACAAATATTACAAGGAGACACTTGACTCGGTTGGGTTGCGGCCAAACCCTGCCATTGTACCACAGCAACGAGATGCGAGGATATATAGAGTAACAAGAGACGTGGGACAGGACACGGGGAACTTGAGCGAATCGTACGGAGGTAAGTGCAACGTAAGGCGGGTAATGCATTCGTTTATT
GCAAGACGGCCCGTATGTAACGAAGTGTATTTTGTTTCAACAGATCCGTGCTTTGAATTTAGATACAAAAGCGATGGATTCTTAATTATTAAATATGTTGTTATCTCTCTCTTTGACGTTCACGTTATTATTCTGCTATTGGACCGGTACCATGTACTATATAGAAGGGTCGATCACTTACAAATATTACAAGGAGACACTTGACTTGGGTTGCGGCCAAACCCTGCCATTGTACCACAGCAACGAGATGCGAGGATATATAGAGTAACAAGAGACGTGGGACAGGACACGGGGAACTTGAGCGAATCGTACGGAGGTAAGTGCAACGTAAGGCGGGTAATGCATTCGTTTATT
GCAAGACGGCCCGTATGTAACGAAGTGTATTGTGTTTCAACAGATCCGTGCTTTGAATTTAGATATAAAAGCGATGGATTCTTAGTTAATTAAATATGTTGTTATCTCTCTCTTTGACGTTCACGTTATTATTCTGCTATTGGACCGGTACCATGTATTATATAGAAGGATCGGTCACTTACAAATATTACAAGGAGACACTTGACTTGGTTGGGTTGCGGCCAAACCCTGCAATTGTACCACAGCAACGAGATGCGAGGATATATAGAGTAACAAGAGACGTGGGACAGGACACGGGGAACTTGAGCGAATCGTACGGAGGTAAGTGCAACGTAAGGCGGGTAATGCATTCGTTTATT
GCAAGACGGCCCGTATGTAACGAAGTGTATTGTGTTTCAACAGATCCGTGCTTTGAATTTAGATACAAAAGCGATGGATTCTTAATTATTAAATATGTTGTTATCTCTCTCTTTGACGTTCACGTTATTATTCTGCTATTGGACCGGTACCATGTATTATATAGAAGGGTCGATCACTTACAAATATTACAAGGAGACACTTGACTTGGTTGGGTTGCGGCCAAACCCTGCCATTGTACCACAGCAACGAGATGCGAGGATATATAGAGTAACAAGAGACGTGGGACAGGACACGGGGAACTTGAGCGAATCGTACGGAGGTAAGTGCAACGTAAGGCGGGTAATGCATTCGTTTATT
GCAAGACGGCCCGTATGTAACGAAGTGTATTTTGTTTCAACAGATCCGTGCTTTGAATTTAGATACAAAAGCGATGGATTCTTAATTATTAAATATGTTGTTATCTCTCTCTTTGACGTTCACGTTATTATTCTGCTATTGGACCGGTACCATGTACTATATAGAAGGGACGATCACTTACAAATATTACAAGGAGACACTTGACTTGGTTGGGTTGCGGCCAAACCCTGCCATTGTACCACAGCAACGAGATGCGAGGATATATAGAGTAACAAGAGACGTGGGACAGGACACGGGGAACTTGAGCGAATCGTACGGAGGTAAGTGCAACGTAAGGCGGGTAATGCATTCGTTTATT
GCAAGACGGCCCGTATGTAACGGAGTGTATTGTGTTTCAACAGATCCGTGCTTTGAATTTAGATATAAAAGCGATGGATTCTTAGTTAATTAAATATGTTGTTATCTCTCTCTTTGACGTTCACGTTATTATTCTGCTATTGGACCGGTACCATGTACTATATAGAAGGGTCGATCACTTACAAATATTACAAGGAGACACTTGACTTGGTTGGGTTGCGGCCAAACCCTGCCATTGTACCACAGCAACGAGATGCGAGGATATATAGAGTAACAAGAGACGTGGGACAGGACACGGGGAACTTGAGCGAATCGTACGGAGGTAAGTGCAACGTAAGGCGGGTAATGCATTCGTTTATT
GCAAGACGGCCCGTATGTAACGAAGTGTATTTTGTTTCAACAGATCCGTGCTTTGAATTTAGATACAAAAGCGATGGATTCTTAATTATTAAATATGTTGTTATCTCTCTCTTTGACGTTCACGTTATTATTCTGCTATTGGACCGGTACCATGTATTATATAGAAGGATCGGTCACTTACAAATACTACAAGGAGACACTTGACTTGGTTGGGTTGCGGCCAAACCCTGCCATTGTACCACAGCAACGAGATGCAAGGATTTATAGAGTAACAAGAGACGTGGGACAGGACACGGGGAACTTGAGCGAATCGTACGGAGGTAAGTGCAACGTAAGGCGGGTAATGCATTCGTTTATT
GCAAGACGGCCCGTACGTAACGAAGTGTATTGTGTTTCAACAGATCCGTGCTTTGAATTTAGATACAAAAGCGATGGATTCTTAATTATTAAATATGTTGTTATCTCTCTCTTTGACGTTCACGTTATTATTCTGCTATTGGACCGGTACCATGTATTATATAGAAGGATCGGTCACTTACAAATATTACAAGGAGACACTTGACTTGGTTGGGTTGCGGCCAAACCCTGCCATTGTACCACAGCAACGAGATGCAAGGATTTATAGAGTAACAAGAGACGTGGGACAGGACACGGGGAACTTGAGCGAATCGTACGGAGGTAAGTGCAACGTAAGGCGGGTAATGCATTCGTTTATT
GCAAGACGGCCCGTATGTAACGAAGTGTATTTTGTTTCAACAGATCCGTGCTTTGAATTTAGATACAAAAGCTATGGATTCTTAATTATTAAATATGTTGTTATCTCTCTCTTTGACGTTCACGTTATTATTCTGCTATTGGACCGGTACCATGTACTATATAGAAGGATCGGTCACTTACAAATATTACAAGNAGACACTTGACTTGGTTGGGTTGCGGCCAAACCCTGCCATTGTACCACAGCAACGAGATGCAAGGATTTATAGAGTAACAAGAGACGTGGGACAGGACACGGGGAACTTGAGCGAATCGTACGGAGGTAAGTGCAACGTAAGGCGGGTAATGCATTCGTTTATT
GCAAGACGGCCCGTATGTAACGAAGTGTATTGTGTTTCAACAGATCCGTGCTTTGAATTTAGATATAAAAGCGATGGATTCTTAGTTAATTAAATATGTTGTTATCTCTCTCTTTGACGTTCACGTTATTATTCTGCTATTGGGCCGGTACCATGTATTATATAGAAGGATCGGTCACTTACAAATATTACAAGGAGACACTTGACTTGGTTGGGTTGCGGCCAAACCCTGCCATTGTACCACAGCAACGAGATGCAAGGATTTATAGAGTAACAAGAGACGTGGGACAGGACACGGGGAACTTGAGCGAATCGTACGGAGGTAAGTGCAACGTAAGGCGGGTAATGCATTCGTTTATT
GCAAGACGGCCCGTATGTAACGAAGTGTATTTTGTTTCAACAGATCCGTGCTTTGAATTTAGATACAAAGCGATGGATTCTTAATTATTAAATATGTTGTTATCTCTCTCTTTGACGTTCACGTTATTATTCTGCTATTGGACCGGTACCATGTATTATATAGAAGGATCGGTCACTTACAAATATTACAAGGAGACACTTGACTTGGTTGGGTTGCGGCCAAACCCTGCCATTGTACCACAGCAACGAGATGCAAGGATTTATAGAGTAACAAGAGACGTGGGACAGGACACGGGGAACTTGAGCGAATCGTACGGAGGTAAGTGCAACGTAAGGCGGGTAATGCATTCGTTTATT
GCAAGACGGCCCGTATGTAACGAAGTGTATTGTGTTTCAACAGATCCGTGCTTTGAATTTAGATATAAAAGCGATGGATTCTTAGTTAATTAAATATGTTGTTATCTCTCTCTTTGACGTTCACGTTATTATTCTGCTATTGGACCGGTACCATGTACTATATAGAAGGATCGGTCACTTACAAATATTACAAGGAGACACTTGACTTGGTTGGGTTGCGGCCAAACCCTGCCATTGTACCACAGCAACGAGATGCAAGGATTTATAGAGTAACAAGAGACGTGGGACAGGACACGGGGAACTTGAGTGAATCGTACGGAGGTAAGTGCAACGTAAGGCGGGTAATGCATTCGTTTATT
GCAAGACGGCCCGTATGTAACGAAGTGTATTGTGTTTCAACAGATCCGTGCTTTGAATTTAGATATAAAAGCGATGGATTCTTAATTATTAAATATGTTGTTATCTCTCTCTTTGACGTTCACGTTATTATTCTGCTATTGGACCGGTACCATGTATTATATAGAAGGATCGGTCACTTACAAATATTACAAGGAGACACTTGACTTGGTTGGGTTGCGGCCAAACCCTGCCATTGTACCACAGCAACGAGATGCAAGGATTTATAGAGTAACAAGAGACGTGGGACAGGACACGGGGAACTCGAGCGAATCGTACGGAGGTAAGTGCAACGTAAGGCGGGTAATGCATTCGTTTATT
GCAAGACGGCCCGTATGTAACGAAGTGTATTGTGTTTCAACAGATCCGTGCTTTGAATTTAGATATAAAAGCGATGGATTCTTAATTATTAAATATGTTGTTATCTCTCTCTTTGACGTTCACGTTATTATTCTGCTATTGGACCGGTACCATGTATTATATAGAAGGATCGGTCACTTACAAATATTACAAGGAGACACTTGACTTGGTTGGGTTGCGGCCAAACCCTGCCATTGTACCACAGCAACGAGATGCAAGGATTTATAGAGTAACAAGAGACGTGGGACAGGACACGGGGAACTTGAGCGAATCGTACGGAGGTAAGTGCAACGTAAG
GCAAGACGGCCCGTATGTAACGAAGTGTATTGCGTTTCAACAGATCCGTGCTTTGAATTTAGATATAAAAGCGATGGATTCTTAGTTAATTAAATATGTTGTTATCTCTCTCTTTGACGTTCACGTTATTATTCTGCTATTGGACCGGTACCATGTATTATATAGAAGGATCGGTCACTTACAAATATTACAAGGAGACACTTGACTTGGTTGGGTTGCGGCNAAACCCTGCCATTGTACCACAGCAACGAGATGCAAGGATTTATAGAGTAACAAGAGACGTGGGACAGGACACGGGGAACTTGAGCGAATCGTACGGAGGTAAGTGCAACGTAAGGCGGGTAATGCATTCGTTTATT
GCAAGACGGCCCGTATGTAACGAAGTGTATTGTGTTTCAACAGATCCGTGCTTTGAATTTAGATACAAAAGCGATGGATTCTTAATTATTAAATATGTTGTTATCTCTCTCTTTGACGTTCACGTTATTATTCTGCTATTGGACCGGTACCATGTACTATATAGAAGGGTCGGTCACTTACAAATATTACAAGGAGACACTTGACTTGATT
GCAAGACGGCCCGTATGTAACGAAGTGTATTGTGTTTCAACAGATCCGTGCTTTGAATTTAGATATAAAAGCGATGGATTCTTAGTTAATTAAATATGTTGTTATCTCTCTCTTTGACGTTCACGTTATTATTCTGCTATTGGACCGGTACCATGTATTATATAGAAGGATCGGTCACTTACAAATATTACAAGGAGACACTTGACTTGGTTGGGTTGCGGCCAAACCCTGCCATTGTACCACAGCAACGAGATGCAAGGATTTATAGAGTAACAAGAGACGTGGGACAGGACACGGGGAACTTGAGCCAATCGTACGGAGGTAAGTGCAACGTAAGGCGGGTAATGCATTCGTTTATT
GCAAGACGGCCCGTATGTAACGAAGTGTATTGTGTTTCAACAGATCCGTGCTTTGAATATAGATATAAAAGCGATGGATTCTTAGTTAATTAAATATGTTGTTATCTCTCTCTTTGACGTTCACGTTATTATTCTGCTATTGGACCGGTACCATGTATTATATAGAAGGATCGGTCACTTACAAATATTACAAGGAGACACTTGACTTGGTTGGGTTGCGGCCAAACCCTGCCATTGTACCACAGCAACGAGATGCAAGGATTTATAGAGTAACAAGAGACGTGGGACAGGACACGGGGAACTTGAGCGAATCGTACGGAGGTAAGTGCAACGTAAGGCGGGTAATGCATTCGTTTATT
GCAAGACGGCCCGTATGTAACGAAGTGTATTGTGTTTCAACAGATCCGTGCTTTGAATTTAGATATAAAAGCGATGGATTCTTAGTTAATTAAATATGTTGTTATCTCTCTCTTTGACGTTCACGTTATTATTCTGCTATTGGACCGGTACCATGTATTATATAGAAGGATCGGTCACTTACAAATATTACAAGGAGACACTTGACTTGGTTGGGTTGCGGCCAAACCCTGCCATTGTACCACAGCAACGAGATGCAAGGATTTATAGAGTAACAAGAGACGTGGGAGAGGACACGGGGAACTTGAGCGAATCGTACGGAGGTAAGTGCAACGTAAGGCGGGTAATGCATTCGTTTATT
GCAAGACGGCCCGTATGTAACGAAGTGTATTGTGTTTCAACAGATCCGTGCTTTGAATTTAGATATAAAAGCGATGGATTCTTAGCTAATTAAATATGTTGTTATCTCTCTCTTTGACGTTCACGTTATTATTCTGCTATTGGACCGGTACCATGTACTATATAGAAGGGTCGGTCACTTACAAATATTACAAGGAGACACTTGACTTGGTTGGGTTGCGGCCAAACCCTGCCATTGTACCACAGCAACGAGATGCGAGGATATATAGAGTAACAAGAGACGTGGGACAGGACACGGGGAACTTGAGCGAATCGTACGGAGGTAAGTGCAACGTAAGGCGGGTAATGCATTCGTTTATT
ACAAGACGGCCCGTATGTAACGAAGTGTATTGTGTTTCAACAGACCCGTGCTTTGAATTTAGATATAAAAGCGATGGATTCTTAGTTAATTAAATATGTTGTTATCTCTCTCTTTGACGTTCACGTTATTATTCTGCTATTGGACCGGTACCATGTATTATATAGAAGGATCGGTCACTTACAAATATTACAAGGAGACACTTGACTTGGTTGGGTTGCGGCCAAACCCTGCCATTGTACCACAGCAACGAGATGCAAGGATTTATAGAGTAACAAGAGACGTGGGACAGGACACGGGGAACTTGAGCGAATCGTACGGAGGTAAGTGCAACGTAAGGCGGGTAATGCATTCGTTTATT
GCAAGACGGCCCGTATGTAACGAAGTGTATTTTGTTTCAACAGATCCGTGCTTTGAATTTAGATACAAAAGCGATGGATTCTTAATTATTAAATATGTTGTTATCTCTCTCTTTGACGTTCACGTTATTATTCTGCTATTGGACCGGTACCATGTACTATATAGAAGGGTCGATCACTTACAAATATTACAAGGAGACACTTGACTTGTTGGGTTGCGGCCAAACCCTGCCATTGTACCACAGCAACGAGATGCAAGGATTTATAGAGTAACAAGAGACGTGGGACAGGACACGGGGAACTTGAGCGAATCGTACGGAGGTAAGTGCAACGTAAGGCGGGTAATGCATTCGTTTATT
GCAAGACGGCCCGTATGTAACGAAGTGTATTGTGTTTCAACAGATCCGTGCTTTGAATTTAGATATAAAAGCGATGGATTCTTAGTTAATTAAATATGTTGTTATCTCTCTCTTTGACGTTCACGTTATTATTCTGCTATTGGACCGGTACCATGTATTATATAGAAGGATCGGTCACTTACAAATATTACAAGGAGACACTTGACTTGGTTGGGTTGCGGCCAAACCCTGCCATTGTACCACAGCAACGAGATGCAAGGATTTATAGAGTAACAAGAGACGTGGGACAGGACACGGGGAACTAGAGCGAATCGTACGGAGGTAAGTGCAACGTAAGGCGGGTAATGCATTCGTTTATT
GCAAGACGGCCCGTATGTAACGAAGTGTATTGTGTTTCAACAGATCCGTGCTTTGAATTTAGATATAAAAGCGATGGATTCTTAGTTAATTAAATATGTTGTTATCTCTCTCTTTGACGTTCACGTTATTATTCTGCTATTGGACCGGTACCGTGTATTATATAGAAGGATCGGTCACTTACAAATATTACAAGGAGACACTTGACTTGGTTGGGTTGCGGCCAAACCCTGCCATTGTACCACAGCAACGAGATGCGAGGATATATAGAGTAACAAGAGACGTGGGACAGGACACGGGGAACTTGAGCGAATCGTACGGAGGTAAGTGCAACGTAAGGCGGGTAATGCATTCGTTTATT
GCAAGACGGCCCGTATGTAACGAAGTGTATTTTGTTTCAACAGATCCGTGCTTTGAATTTAGATACAAAAGCGATGGATTCTTAATTATTAAATATGTTGTTATCTCTCTCTTTGACGTTCACGTTATTATTCTGCTATTGGACCGGTACCATGTACTATATAGAAGGGTCGGTCACTTACAAATATTACAAGGAGACACTTGACTTGGTTGGGTTGCGGCCAAACCCTGCCATTGTACCACAGCAACGAGATGCGAGGATATATAGAGTAACAAGAGACGTGGGACAGGACACGGGGAACTTGAGCGAACCGTACGGAGGTAAGTGCAACGTAAGGCGGGTAATGCATTCGTTTATT
GCAAGACGGCCCGTATGTAACGAAGTGTATTGTGTTTCAACAGATCCGTGCTTTGAATTTAGATATAAAAGCGATGGATTCTTAATTATTAAATATGTTGTTATCTCTCTCTTTGACGTTCACGTTATTACTCTGCTATTGGACCGGTACCATGTACTATATAGAAGGGTCGATCACTTACAAATATTACAAGGAGACACTTGACTTGGTTGGGTTGCGGCCAAACCCTGCCATTGTACCACAGCAACGAGATGCGAGGATATATAGAGTAACAAGAGACGTGGGACAGGACACGGGGAACTTGAGCGAATCGTACGGAGGTAAGTGCAACGTAAGGCGGGTAATGCATTCGTTTATT
GCAAGACGGCCCGTATGTAACGAAGTGTATTGTGTTTCAACAGATCCGTGCTTTGAATTTAGATATAAAAGCGATGGATTCTTAGTTAATTAAATATGTTGTTACCTCTCTCTTTGACGTTCACGTTATTATTCTGCTATTGGACCGGTACCATGTACTATATAGAAGGGTCGATCACTTACAAATATTACAAGGAGACACTTGACTTGGTTGGGTTGCGGCCAAACCCTGCCATTGTACCACAGCAACGAGATGCAAGGATTTATAGAGTAACAAGAGACGTGGGACAGGACACGGGGAACTTGAGCGAATCGTACGGAGGTAAGTGCAACGTAAGGCGGGTAATGCATTCGTTTATT
GCAAGACGGCCCGTATGTAACGAAGTGTATTTTGTTTCAACAGATCCGTGCTTTGAATTTAGATATAAAAGCGATGGATTCTTAGTTAATTAAATATGTTGTTATCTCTCTCTTTGACGTTCACGTTATTATTCTGCTATTGGACCGGTACCATGTATTATATAGAAGGATCGGTCACTTACAAATATTACAAGGAGACACTTGACTTGGTTGGGTTGCGGCCAAACCCTGCCATTGTACCACAGCAACGAGATGCAAGGATTTATAGAGTAACAAGAGACGTGGGACAGGACACGGGGAACTTGAGCGAATCGTACGGAGGTAAGTGCAACGTAAGGCGGGCAATGCATTCGTTTATT
GCAAGACGGCCCGTATGTAACGAAGTGTATTTTGTTTCAACAGATCCGTGCTTTGAATTTAGATACAAAAGCGATGGATTCTTAATAATTAAATATGTTGTTATCTCTCTCTTTGACGTTCACGTTATTATTCTGCTATTGGACCGGTACCATGTATTATATAGAAGGGTCGGTCACTTACAAATATTACAAGGAGACACTTGACTTGGTTGGGTTGCGGCCAAACCCTGCCATTGTACCACAGCACCGAGATGCGAGGATATATAGAGTAACAAGAGACGTGGGACAGGACACGGGGAACTTGAGCGAATCGTACGGAGGTAAGTGCAACGTAAGGCGGGTAATGCATTCGTTTATT
GCAAGACGGCCCGTATGTAACGAAGTGTATTGTGTTTCAACAGATCCGTGCTTTGAATTTAGATATAAAAGCGATGGATTCTTAGTTAATTAAATATGTTGTTATCTCTCTCTTTGACGTTCACGTTATTATTCTGCTATTGGACCGGTACCATGTATTATATAGAAGGATCGGTCACTTACAAATATTACAAGGAGACACTTGACTGCGGCCAAACCCTGCCATTGTACCACAGCAACGAGATGCAAGGATTTATAGAGTAACAAGAGACGTGGGACAGGACACGGGGAACTTGAGCGAATCGTACGGAGGTAAGTGCAACGTAAGGCGGGTAATGCATTCGTTTATT
GCAAGACGGCCCGTATGTAACGAAGTGTATTTTGTTTCAACAGATCCGTGCTTTGAATTTAGATACAAAAGCGATGGATTCTTAATTATTAAATATGTTGTTATCTCTCTCTTTGACGTTCACGTTATTATTCTGCTATTGGACCGGTACCATGTACTATATAGAAGGGTCGGTCACTTACAAATATTACAAGGAGACACTTGACTTGGTTGGGTTGCGGCCAAACCCTGCCATTGTACCACAGCAACGAGATGCGAGGATATATAGAGTAACAAGAGACGTGGGACAGGACACGGGGAACTTGAGCGAATCGTACGGAGGTAAGTGCAACGTAAGGCGGGTAATGCATTCGTTTATT
GCAAGACGGCCCGTATGTAACGAAGTGTATTGTGTTTCAACAGATCCGTGCGTTGAATTTAGATATAAAAGCGATGGATTCTTAGTTAATTAAATATGTTGTTATCTCTCTCTTTGACGTTCACGTTATTATTCTGCTATTGGACCGGTACCATGTATTATATAGAAGGATCGGTCACTTACAAATATTACAAGGAGACACTTGACTTGGTTGGGTTGCGGCCAAACCCTGCCATTGTACCACAGCAACGAGATGCAAGGATTTATAGAGTAACAAGAGACGTGAGACAGGACACGGGGAACTTGAGCGAATCGTACGGAGGTAAGTGCAACGTAAGGCGGGTAATGCATTCGTTTATT
GCAAGACGGCCCGTATGTAACGAAGTGTATTGTGTTTCAACAGATCCGTGCTTTGAATTTATATATAAAAGCTATGGATTCTTAGTTAATTAAATATGTTGTTATCTCTCTCTTTGACGTTCACGTTATTATTCTGCTATTGGACCGGTACCATGTACTATATAGAAGGATCGGTCACTTACAAATATTACAAGGAGACACTTNACTTGGTTGGGTTGCGGCCAAACCCTGCCATTGTACCACAGCAACGAGATGCGAGGATATATAGAGTAACAAGAGACGTGGGACAGGACACGGGGAACTTGAGCGAATCGTACGGAGGTAAGTGCAACGTAAGGCGGGTAATGCATTCGTTTATT
GCAAGACGGCCCGTATGTAACGAAGTGTATTGTGTTTCAACAGATCCGTGCTTTGAATTTAGATATAAAAGCGATGTATTCTTAGTTAATTAAATATGTTGTTATCTCTCTCTTTGACGTTCACGTTATTATTCTGCTATTGGACCGGTACCATGTATTATATAGAAGGATCGGTCACTTACAAATATTACAAGGAGACACTTGACTTGGTTGGGTTGCGGCCAAACCCTGCCATTGTACCACAGCAACGAGATGCAAGGATTTATAGAGTAACAAGAGACGTGGGACAGGACACGGGGAACTTGAGCGAATCGTACGGCGGTAAGTGCAACGTAAGGCGGGTAATGCATTCGTTTATT
GCAAGACGGCCCGTATGTAACGAAGTGTATTGTGTTTCAACAGATCCGTGCTTTGAATTTAGATATAAAAGCGATGGATTCTTAGTTAATTAAATATGTTGTTATCTCTCTCTTTGACGTTCACGTTATTATTCTGCTATTGGACCGGTACCATGTACTATATAGAAGGATCGGTCACTTACAAATATTACAAGGAGACACTTGACTTGGTTGGGTTGCGGCCAAACCCTGCCATTGTACCACAGCAACGAGATGCAAGGATTTATAGAGTAACAAGAGACGTGGGACAGGGCACGGGGAACTTGAGCGAATCGTACGGAGGTAAGTGCAACGTAAGGCGGGTAATGCATTCGTTTATT
GCAAGACGGCCCGTATGTAACGAAGTGTATTGTGTTTCAACAGATCCGTGCTTTGAATTTAGATATAAAAGCGATGGATTCTTAGTTAATTAAATATGTTGTTATCTCTCTCTTTGACGTTCACGTTATTATTCTGCTATTGGACCGGTACCATGTATTATATAGAAGGATCGGTCACTTACAAATATTACAAGGAGGCACTTGACTTGGTTGGGTTGCGGCCAAACCCTGCCATTGTACCACAGCAACGAGATGCAAGGATTTATAGAGTAACAAGAGACGTGGGACAGGACACGGGGAACTTGAGCGAATCGTACGGAGGTAAGTGCAACGTAAGGCGGGTAATGCATTCGTTTATT
GCAAGACGGCCCGTATGTAACGAAGTGTATTTTGTTACAACAGATCCGTGCTTTGAATTTAGATATAAAAGCGATGGATTCTTAGTTAATTAAATATGTTGTTATCTCTCTCTTTGACGTTCACGTTATTATTCTGCTATTGGACCGGTACCATGTACTATATAGAAGGGTCGGTCACTTACAAATATTACAAGGAGACACTTGACTTGGTTGGGTTGCGGCCAAACCCTGCCATTGTACCACAGCAACGAGATGCGAGGATATATAGAGTAACAAGAGACGTGGGACAGGACACGGGGAACTTGAGCGAATCGTACGGAGGTAAGTGCAACGTAAGGCGGGTAATGCATTCGTTTATT
GCAAGACGGCCCGTATGTAACGAAGTGTATTGTGTTTCAACAGATCCGTGCTTTGAATTTAGATATAAAAGCGATGGATTCTTAGTTAATTAAATATGTTGTTATCTCTCTCTTTGACGTTCACGTTATTATTCTGCTATTGGACCGGTACCATGTATTATATAGAAGGATCGGTCACTTACAAATATTACAAGGAGACACTTGACTTGGTTGGGTTGCGGCCAAACCCTGCCATTGTACCACAGCAACGAGATGCAAGGATTTATAGAGTAACAAGAGACGTAGGACAGGACACGGGGAACTTGAGCGAATCGTACGGAGGTAAGTGCAACGTAAGGCGGGTAATGCATTCGTTTATT
GCAAGACGGCCCGTATGTAACGAAGTGTATTGTGTTTCAACAGATCCGTGCTTTGAATTTAGATATAAGAGCGATGGATTCTTAGTTAATTAAATATGTTGTTATCTCTCTCTTTGACGTTCACGTTATTATTCTGCTATTGGACCGGTACCATGTACTATATAGAAGGGTCGATCACTTACAAATATTACAAGGAGACACTTGACTTGGTTGGGTTGCGGCCAAACCCTGCCATTGTACCACAGCAACGAGATGCAAGGATTTATAGAGTAACAAGAGACGTGGGACAGGACACGGGGAACTTGAGCGAATCGTACGGAGGTAAGTGCAACGTAAGGCGGGTAATGCATTCGTTTATT
GTAAGACGGCCCGTATGTAACGAAGTGTATTGTGTTTCAACAGATCCGTGCTTTGAATTTAGATATAAAAGCGATGGATTCTTAATTATTAAATATGTTGTTATCTCTCTCTTTGACGTTCACGTTATTATTCTGCTATTGGACCGGTACCATGTACTATATAGAAGGGTCGATCACTTACAAATATTACAAGGAGACACTTGACTTGGTTGGGTTGCGGCCAAACCCTGCCATTGTACCACAGCAACGAGATGCGAGGATATATAGAGTAACTAGAGACGTGGGACAGGAAAAGGGGAACTTGAGCGAATCGTACGGAGGTAAGTGCAACGTAAGGCGGGTAATGCATTCGTTTATT
GCAAGACGGCCCGTATGTAACGAAGTGTATTGTGTTTCAACAGATCCGTGCTTTGAATTTAGATATAAAAGCGATGGATTCTTAGTTAATTAAATATGTTGTTATCTCTCTCTTTGACGTTCACGTTAATATTCTGCTATTGGACCGGTACCATGTACTATATAGAAGGGTCGATCACTTACAAATATTACAAGGAGACACTTGACTTGGTTGGGTTGCGGCCAAACCCTGCCATTGTACCACAGCAACGAGATGCGAGGATATATAGAGTAACAAGAGACGTGGGACAGGACACGGGGAACTTGAGCGAATCGTACGGAGGTAAGTGCAACGTAAGGCGGGTAATGCATTCGTTTATT
GCAAGACGGCCCGTATGTAACGAAGTGTATTTTGTTTCAACAGATCCGTGCTTTGAATTTAGATACAAAAGCGATGGACTCTTAATTATTAAATATGTTGTTATCTCTCTCTTTGACGTTCACGTTATTATTCTGCTATTGGACCGGTACCATGTACTATATAGAAGGGTCGATCACTTACAAATATTACAAGGAGACACTTGACTTGGTTGGGTTGCGGCCAAACCCTGCCATTGTACCACAGCAACGAGATGCAAGGATTTATAGAGTAACAAGAGACGTGGGACAGGACACGGGGAACTTGAGCGAATCGTACGGAGGTAAGTGCAACGTAAGGCGGGTAATGCATTCGTTTATT
GCAAGACGGCCCGTATGTAACGAAGTGTATTTTGTTTCAACAGATCCGTGCTTTGAATTTAGATACAAAAGCGATGGATTCTTAATTATTAAATATGTTGTTATCTCTCTCTTTGACGTTCACGTTATTATTCTGCTNTTGGACCGGTACCATGTACTATATAGAAGGGTCGATCACTTACAAATATTACAAGGAGACACTTGACTTGGTTGGGTTGCGGCCAAACCCTGCCATTGTACCACAGCAACGAGATGCGAGGATATATAGAGTAACAAGAGACGTGGGACAGGACACGGGGAACTTGAGCGAATCGTACGGAGGTAAGTGCAACGTAAGGCGGGTAATGCATTCGTTTATT
GCAAGACGGCCCGTATGTAACGAAGTGTATTGTGTTTCAACAGATCCGTGCTTTGAATTTAGATATAAAAGCGATGGATTCTTAGTTAATTAAATATGTTGTTATCTCTCTCTTTGACGTTCACGTTATTATTCTGCTATTGGACCGGTACCATGTATGTTGGGTTGCGGCCAAACCCTGCCATTGTACCACAGCAACGAGATGCAAGGATTTATAAAGTAACAAGAGACGTGAGACAGGACACGGGGAACTTGAGCGAATCGTACGGAGGTAAGTGCAACGTAAGGCGGGTAATGCATTCGTTTATT
GCAAGACGGCCCGTATGTAACGAAGTGTATTTTGTTTCAACAGATCCGTGCTTTGAATTTAGATACAAAAGCGATGGATTCTTAATTATTAAATATGTTGTTATCTCTCTCTTTGACGTTCACGTTATTATTCTGCTATTGGACCGGTACCATGTATTATATAGAAGGATCGGTCACTTACAAATATTACAAGGAGACTCTTGACTTGGTTGGGTTGCGGCCAAACCCTGCCATTGTACCACAGCAACGAGATGCAAGGATTTATAGAGTAACAAGAGACGTGGGACAGGACACGGGGAACTTGAGCGAATCGTACGGAGGTAAGTGCAACGTAAGGCGGGTAATGCATTCGTTTATT
GCAAGACGGCCCGTATGTAACGAAGTGTATTGTGTTTCAACAGATCCGTGCTTTGAATTTAGATATAAAAGCGATGGATTCTTAGTTAATTAAATATGTTGTTATCTCTCTCTTTGACGTTCACGTTATTATTCTGCTATTGGACCGGTACCATGTATTATATAGAAGGATCGGTCACTTACAAATATTACAAGGAGACACTTGACTTGGTTGGGTTGCGGCCAAACCCTGCAATTGTACCACAGCAACGAGATGCAAGGATTTATAGAGTAACAAGAGACGTGGGACAGGACACGGGGAACTTGAGCGAATCGTACGGAGGTAAGTGCAACGTAAGGCGGGTAATGCATTCGTTTATT
GCAAGACGGCCCGTATGTAACGAAGTGTATTTTGTTTCAACAGATCCGTGCTTTGAATTTAGATACAAAAGCGATGGATTCTTAATTATTAAATATGTTGTTATCTCTCTCTTTGACGTTCACGTTATTATTCTGCTATTGGACCGGTACCATGTATTATATAGAAGGATCGGTCACTTACAAATATTACAAGGAGACACTTGACTTGGTTGGGTTGCGGCCAAACCCTGCCATTGTACCACAGCAACGAGATGCAAGGATTTATAGAGTAACAAGAGATGTGGGACAGGACACGGGGAACTTGAGCGAATCGTACGGAGGTAAGTGCAACGTAAGGCGGGTAATGCATTCGTTTATT
GCAAGACGGCCCGTATGTAACGAAGTGTATTGTGTTTCAACAGATCCGTGCTTTGAATTTAGATATAAAAGCGATGGATTCTTAGTTAATTAAATATGTTGTTATCTCTCTCTTTGACGTTCACGTTATTATTCTGCTATTGAACCGNTACCATGTATTATATAGAAGGATCGGTCACTTACAAATATTACAAGGAGACACTTGACTTGGTTGGGTTGCGGCCAAACCCTGCCATTGTACCACAGCAACGAGATGCGAGGATTTATAGAGTAACAAGAGACGTGGGACAGGACACGGGGAACTTGAGCGAATCGTACGGAGGTAAGTGCAACGTAAGGCGGGTAATGCATTCGTTTATT
GCAAGACGGCCCGTATGTAACGAAGTGTATTTTGTTTCAACAGATCCGTGCTTTGAATTTAGATATAAAAGCGATGGATTCTTAGTTAATTAAATATGTTGTTATCTCTCTCTTTGACGTTCACGTTATTATTCTGCTATTGGACCGGTACCATGTACTATATAGAAGGGTCGATCACTTACAAATATTACAAGGAGACACTTGACTTGGTTGGGTTGCGGCCAAACCCTGCCATTGTACCACAGCAACGAGATGCAAGGATTTATAGAGTAACAAGAGACGTGGGACAGGACACGGGGAACTTGAGCGAATCGTACGGAGGTAAGTGCAACGTAAGGCGGGTAATGCATTCGTTTATT
GCAAGACGGCCCGTATGTAACGAAGTGTATTGTGTTTCAACAGATCCGTGCTATGAATTTAGATATAAAAGCGATGGATTCTTAGTTAATTAAATATGTTGTTATCTCTCTCTTTGACGTTCACGTTATTATTCTGCTATTGGACCGGTACCATGTACTATATAGAAGGGTCGATCACTTACAAATATTACAAGGAGACACTTGACTTGGTTGGGTTGCGGCCAAACCCTGCCATTGTACCACAGCAACGAGATGCGAGGATATATAGAGTAACAAGAGACGTGGGACAGGACACGGGGAACTTGAGCGAATCGTACGGAGGTAAGTGCAACGTAAGGCGGGTAATGCATTCGTTTATT
GCAAGACGGCCCGTATGTAACGAAGTGTATTTTGTTTCAACAGATCCGTGCTTTGAATTTAGATACAAAAGCGATGGATTCTTAATTATTAAATATGTTGTTATCTCTCTCTTTGACGTTCACGTTATTATTCTGCTATTGGACCGGTACCATGTATTATATAGAAGGATCGGTCACTTACAAATATTACAAGGAGACACTTGACTTGGTTGGGTTGCGGCCAAACCCTGCCATTGTACCACAGCAACGAGATGCAAGGATTTATAGAGTAACAAGAGACGTGGGACAGGACACGGGGAACTTGAGCGAATCGTACGGAGGGAAGTGCAACGTAAGGCGGGTAATGCATTCGTTTATT
GCAAGACGGCCCGTATGTAACGAAGTGTATTGTGTTTCAACAGATCCGTGCTTTGAATTTAGATATAAAAGCGATGGATTCTTAATTATTAAATATGTTGTTATCTCTCTCTTTGACGTTCACGTTATTATTCTGCTATTGGACCGGTACCATGTATTATATAGAAGGGTCGGTCACTTACAAATATTACAAGGAGACACTTGACTTGGTTGGGTTGCGGCCAAACCCTGCGATTGTACCACAGCAACGAGATGCGAGGATATATAGAGTAACAAGAGACGTGGGACAGGACACGGGGAACTTGAGCGAATCGTACGGAGGTAAGTGCAACGTAAGGCGGGTAATGCATTCGTTTATT
GCAAGACGGCCCGTATGTAACGAAGTGTATTGTGTTTCAACAGATCCGTGCTTTGAATTTAGATATAAAAGCGATGGATTCTTAGTTAATTAAATATGTTGTTATCTCTCTCTTTGACGTTCACGTTATTATTCTGCTATTGGACCGGTACCATGTATTATATAGAAGGATCGGTAACTTACAAATATTACAAGGAGACACTTGACTTGGTTGGGTTGCGGCCAAACCCTGCCATTGTACCACAGCAACGAGATGCAAGGATTTATAGAGTAACAAGAGACGTGGGACAGGACACGGGGAACTTGAGCGAATCGTACGGAGGTAAGTGCAACGTAAGGCGGGTAATGCATTCGTTTATT
GCAAGACGGCCCGTATGTAACGAAGTGTATTTTGTTTCAACAGATCCGTGCTTTGAATTTAGATACAAAAGCGATGGATTCTTAATTATTAAATATGTTGTTATCTCTCTCTTTGACGTTCACGTTATTATTCTGCTATTGGACCGGTACCATGTACTATATAGAAGGGTCGATCACTTACAAATATTACAAGGAGACACTTGACTTGGTTGGGTTGCGGCCAAACCCTGCCATTGTACCACAGCAACGAGATGCGAGGATATATAGAGTAACAAGAGACGTGGGACAGGACACGGGGAACTTGAGCGAATCGTACGGAGGTAAGTGCGACGTAAGGCGGGTAATGCATTCGTTTATT
GCAAGACGGCCCGTATGTAACGAAGTGTATTGTGTTTCAACAGATCCGTGCTTTGAATTTAGATACAAAAGCGATGGATTCTTAATTATTAAATATGTTGTTATCTCTCTCTTTGACGTTCACGTTATTATTCTGCTATTGGACCGGTACCATGTACTATATAGAAGGGTCGATCACTTACAAATATTACAAGGAGACACTTGACTTGGTTGGGTTGCGGCCAAACCCTGCCATTGTACCACAGCAACGAGATGCGAGGATATATAGAGTAACAAGAGACGTGGGACAGGACACGGGGAACTTGAGCGAATCGTACGGAGGTAAGTGCAACGTAAGGCGGGTAATGCATTCGTTTATT
GCAAGACGGCCCGTATGTAACGAAGTGTATTGTGTTTCAACAGATCCGTGCTTTGAATTTAGATATAAAAGCGATGGATTCTTAGTTAATTAAATATGTTGTTATCTCTCTCTTTGACGTTCACGTTATTATTCTGCTATTGGACCGGTACCATGTATTATATAGAAGGATCGGTCACTTACAAATATTACAAGGAGACACTTGACTTGGTTGGGTTGCGGCCAAACCCTGCCATTGTACCACAGCAACGAGATGCGAGGATATATAGAGAAACAAGAGACGTGGGACAGGACACGGGGAACTTAAGCGAATCGTACGGAGGTAAGTGCAACGTAAGGCGGGTAATGCATTCGTTTATT
GCAAGACGGCCCGTATGTAACGAAGTGTATTGTGTTTCAACAGATCCGTGCTTTGAATTTAGATATAAAAGCGATGGATTCTTAGTTAATTAAATATGTTGTTATCTCTCTCTTTGACGTTCACGTTATTATTCTGCTATTGGACCGGTACCATGTATTATATAGAAGGATCGGTCACTTACAAATATTACAAGGAGACACTTGACTTGGTTGGGTTGCGGCCAAACCCTGCCATTGTACCACAGCAACGAGATGCAAGGATTTATAGAGTAACAAGAGACGTGGGACAGGACACGGGGAACTTGAGCGAATCGTACGGGGGTAAGTGCAACGTAAGGCGGGTAATGCATTCGTTTATT
GCAAGACGGCCCGTATGTAACGAAGTGTATTGTGTTTCAACAGATCCGTGCTTTGAATTTAGATATAGAAGCGATGGATTCTTAGTTAATTAAATATGTTGTTATCTCTCTCTTTGACGTTCACGTTATTATTCTGCTATTGGACCGGTACCATGTATTATATAGAAGGATCGGTCACTTACAAATATTACAAGGAGACACTTGACTTGGTTGGGTTGCGGCCAAACCCTGCCATTGTACCACAGCAACGAGATGCAAGGATTTATAGAGTAACAAGAGACGTGGGACAGGACACGGGGAACTTGAGCGAATCGTACGGAGGTAAGTGCAACGTAAGGCGGGTAATGCATTCGTTTATT
GCAAGACGGCCCGTATGTAACGAAGTGTATTTTGTTTCAACAGATCCGTGCTTTGAATTTAGATACAAAAGCGATGGATTCTTAATTATTAAATATGTTGTTATCTCTCTCTTTGACGTTCACGTTATTATTCTGCTATTGGACCGGTACCATGTACTATATAGAAGAGTCGATCACTTACAAATATTACAAGGAGACACTTGACTTGGTTGGGTTGCGGCCAAACCCTGCCATTGTACCACAGCAACGAGATGCAAGGATTTATAGAGTAACAAGAGACGTGGGACAGGACACGGGGAACTTGAGCGAATCGTACGGAGGTAAGTGCAACGTAAGGCGGGTAATGCATTCGTTTATT
GCAAGACGGCCCGTATGTAACGAAGTGTATTGTGTTTCAACAGATCCGTGCTTTGAATTTAGATATAAAAGCGATGGATTCTTAATTATTAAATATGTTGTTATCTCTCTCTTTGACGTTCACGTTATTATTCTGCTATTGGACCGGTACCATGTATTATATAGAAGGATCGGTCACTTACAAATATTACAAGGAGACACTTGACTTGATT
GCAAGACGGCCCGTATGTAACGAAGTGTATTGTGTTTCAACAGATCCGTGCTTTGAATTTAGATATAAAAGCGATGGATTCTTAGTTAATTAAATATGTTGTTATCTCTCTCTTTGACGTTCACGTTATTATTCTGCTATTGGACCGGTACCATGTATTATATAGAAGGGTCGATCACTTACAAATATTACAAGGAGACACTTGACTTGGTTGGGTTGCGGCCAAACCCTGCCATTGTACCACAGCAACGAGATGCGAGGATATATAGAGTAACAAGAGACGTGGGACAGGACACGGGGAACTTGGGCGAATCGTACGGAGGTAAGTGCAACGTAAGGCGGGTAATGCATTCGTTTATT
GCAAGACGGCCCGTATGTAACGAAGTGGATTGTGTTTCAACAGATCCGTGCTTTGAATTTAGATATAAAAGCGATGGATTCTTAGTTAATTAAATATGTTGTTATCTCTCTCTTTGACGTTCACGTTATTATTCTGCTATTGGACCGGTACCATGTATTATATAGAAGGATCGGTCACTTACAAATATTACAAGGAGACACTTGACTTGGTTGGGTTGCGGCCAAACCCTGCCATTGTACCACAGCAACGAGATGCAAGGATTTATAGAGTAACAAGAGACGTGGGACAGGACACGGGGAACTTGAGCGAATCGTACGGAGGTAAGTGCAACGTAAGGCGGGTAATGCATTCGTTTATT
GCAAGACGGCCCGTATGTAACGAAGTGTATTGTGTTTCAACAGATCCGTGCTTTGAATTTAGATATAAAAGCGATGGATTCTTAGTTAATTAAATATGTTGTTATCTCTCTCTTTGACGTTCACGTTAATATTCTGCTATTGGACCGGTACCATGTATTATATAGAAGGATCGGTCACTTACAAATATTACAAGGAGACACTTGACTTGGGTTGCGGCCAAACCCTGCCATTGTACCACAGCAACGAGATGCAAGGATTTATAGAGTAACAAGAGACGTGGGACAGGACACGGGGAACTTGAGCGAATCGTACGGAGGTAAGTGCAACGTAAGGCGGGTAATGCATTCGTTTATT
GCAAGACGGCCCGTATGTAACGAAGTGTATTGTGTTTCAACAGATCCGTGCTTTGAATTTAGATATAAAAGCGATGGATTCTTAGTTAATTAAATATGTTGTTATCTCTCTCTTTGACGTTCACGTTATTATTCTGCTATTGGACCGGTACCATGTATTATATAGAAGGGTCGGTCACTTACAAATATTACAAGGAGACACTTGACTTGTGCGGCCAAACCCTGCCATTGTACCACAGCAACGAGATGCGAGGATATATAGAGTAACAAGAGACGTGGGACAGGACACGGGGAACTTGAGCGAATCGTACGGAGGTAAGTGCAACGTAAGGCGGGTAATGCATTCGTTTATT
GCAAGACGGCCCGTATGTAACGAAGTGTATTTTGTTTCAACAGATCCGTGCTTTGAATTTAGATACAAAAGCGATGGATTCTTAATTATTAAATATGTTGTTATCTCTCTCTTTGACGTTCACGTTATTATTCTGCTATTGGACCGGTACCATGTACTATATAGAAGGGTCGATCACTTACAAATATTACAAGGAGACACTTGACTTGGTTGGGTTGCGGCCAAACCCTGCCATTGTACCACAGCAACGAGATGCGAGGATATATAGAGTAACAAGAGACGTGGGACAGGACACGGGGAACTTGAGCGAATCGTACGGAGGTAAGTGCAATGTAAGGCGGGTAATGCATTCGTTTATT
GCAAGACGGCCCGTATGTAACGAAGTGTATTTTGTTTCAACAGATCCGTGCTTTGAATTTAGATACAAAAGCGATGGATTCTTAATTATTAAATATGTTGTTATCTCTCTCTTTGACGTTCACGTTATTATTCTGCTATTGGACCGGTACCATGTATTATATAGAAGGGTCGGTCACTTACAAATATTACAAGGAGACTCTTGACTTGGTTGGGTTGCGGCCAAACCCTGCCATTGTACCACAGCAACGAGATGCGAGGATATATAGAGTAACAAGAGACGTGGGACAGGACACGGGGAACTTGAGCGAATCGTACGGAGGTAAGTGCAACGTAAGGCGGGTAATGCATTCGTTTATT
GCAAGACGGCCCGTATGTAACGAAGTGTATTTTGTTTCAACAGATCCGTGCTTTGAATTTAGATACAAAAGCGATGGATTCTTAATTATTAAATATGTTGTTATCTCTCTCTTTGACGTTCACGTTATTATTCTGCTATTGGACCGGTACCATGTACTATATAGAAGGGTCGATCACTTACAAATATTACAAGGAGACACTTGACTTGGTTGGGTTGCGGCCAAACCCTGCCATTGTACCACAGCAACGAGATGCGAGGATATATAGAGTAACAAGAGACGTGGGACACGACACGGGGAACTTGAGCGAATCGTACGGAGGTAAGTGCAACGTAAGGCGGGTAATGCATTCGTTTATT
GCAAGACGGCCCGTATGTAACGAAGTGTATTTTGTTTCAACAGATCCGTGCTTTGAATTTAGATACAAAAGCGATGGATTCTTAATTATTAAATATGTTGTTATCTCTCTCTTTGACGTTCACGTTATTATTCTGCTATTGGACCGGTACCATGTACTATATAGAAGGGTCGATCACTTACAAATATTACAAGGAGACACTTGACTTGGTTGGGTTGCGGCCAAACCCTGCCATTGTACCACAGCAACGAGATGCGAGGATATATAGAGTAACAAGAGACGTGGGACAGGACACGGGGAGCTTGAGCGAATCGTACGGAGGTAAGTGCAACGTAAGGCGGGTAATGCATTCGTTTATT
GCAAGACGGCCCGTATGTAACGAAGTGTATTGTGTTTCAACAGATCCGTGCTTTGAATTTAGATATAAAAGCGGTGGATTCTTAGTTAATTAAATATGTTGTTATCTCTCTCTTTGACGTTCACGTTATTATTCTGCTATTGGACCGGTACCATGTATTATATAGAAGGATCGGTCACTTACAAATATTACAAGGAGACACTTGACTTGGTTGGGTTGCGGCCAAACCCTGCCATTGTACCACAGCAACGAGATGCAAGGATTTATAGAGTAACAAGAGACGTGGGACAGGACACGGGGAACTTGAGCGAATCGTACGGAGGTAAGTGCAACGTAAGGCGGGTAATGCATTCGTTTATT
TACGCCGATACGTTTGATGAGATCGGAAGA
GCAAGACGGCCCGTATGTAACGAAGTGTATTGTGTTTCAACAGATCCGTGCTTTGAATTTAGATATAAAAGCGATGGATTCTTAGTTAATTAAATATGTTGTTATCTCTCTCTTTGACGTTCACGATATTATTCTGCTATTGGACCGGTACCATGTATTATATAGAAGGATCGGTCACTTACAAATATTACAAGGAGACACTTGACTTGGTTGGGTTGCGGCCAAACCCTGCCATTGTACCACAGCAACGAGATGCAAGGATTTATAGAGTAACAAGAGACGTGGGACAGGACACGGGGAACTTGAGCGAATCGTACGGAGGTAAGTGCAACGTAAGGCGGGTAATGCATTCGTTTATT
GCAAGACGGCCCGTATGTAACGAAGTGTATTGTGTTTCAACAGATCCGTGCTTTGAATTTAGATATAAAAGCGATGGATTCTTAGTTAATTAAATATGTTGTTATCTCTCTCTTTGACGTTCACGTTATTATTCTGCTATTGGACCGGTACCATGTATTATATAGAAGGATCGGTCACTTACAAATATTACAAGGAGACACTTGACTTGGTTGGGTTGCGGCCAAACCCTGCCATTGTACCACAGCAACGAGATGCAAGGATTTATAGAGTAACAAGAGAAGTGGGACAGGACAAGGGGAACTTGAGCGAATCGTACGGAGGTAAGTGCAACGTAAGGCGGGTAATGCATTCGTTTATT
GCAAGACGGCCCGTATGTAACGAAGTGTATTGTGTTTCAACAGATCCGTGCTTTGAATTTAGATATAAAAGCGATGGATTCTTAGTTTATTAAATATGTTGTTATCTCTCTCTTTGACGTTCACGTTATTATTCTGCTATTGGACCGGTACCATGTACTATATAGAAGGGTCGATCACTTACAAATATTACAAGGAGACACTTGACTTGGTTGGGTTGCGGCCAAACCCTGCCATTGTACCACAGCAACGAGATGCAAGGATTTATAGAGTAACAAGAGACGTGGGACAGGACACGGGGAACTTGAGCGAATCGTACGGAGGTAAGTGCAACGTAAGGCGGGTAATGCATTCGTTTATT
GCAAGAGCTCCAGCCA
GCAAGACGGCCCGTATGTAACGAAGTGTATTTTGTTTCAACAGATCCGTGCTTTGAATTTAGATACAAAAGCGATGGATTCTTAATTATTAAATATGTTGTTATCTCTCTCTTTGACGTTCACGTTATTATTCTGCTATTGGACCGGTACCATGTATTATATAGAAGGATCGGTCACTTACAAATATTACAAGGAGACACTTGACTTGGTTGGGTTGCGGCCAAACCCTGCCATTGTACCACAGCAACGAGATGCGAGGATTTATAGAGTAACAAGAGACGTGGGACAGGACACGGGGAACTTGAGCGAATCGTACGGAGGTAAGTGCAACGTAAGGCGGGTAATGCATTCGTTTATT
TACGCCGATACGTTTGATGAGCAGATGGCTGACTTCTTTAAGTTCCTACGCCGATACGTTTGAT
GCAAGACGGCCCGTATGTAACGAAGTGTATTTTGTTTCAACAGATCCGTGCTTTGAATTTAGATACAAAAGCGATGGATTCTTAATTATTAAATATGTTGTTATCTCTCTCTTTGACGTTCACGTTATTATTCTGCTATTGGACCGGTACCATGTATTATATAGAAGGATCGGTCACTTACAAATATTACAAGGAGACACTTGACTTGGTTGGGTTGCGGCCAAACCCCGCCATTGTACCACAGCAACGAGATGCAAGGATTTATAGAGTAACAAGAGACGTGGGACAGGACACGGGGAACTTGAGCGAATCGTACGGAGGTAAGTGCAACGTAAGGCGGGTAATGCATTCGTTTATT
GCAAGACGGCCCGTATGTAACGAAGTGTATTGTGTTTCAACAGATCCGTGCTTTGAATTTAGATACAAAAGCGATGGATTCTTAATTATTAAATATGTTGTTATCTCTCTCTTTGACGTTCACGTTATTATTCTGCTATCGGACCGGTACCATGTACTATATAGAAGGGTCGATCACTTACAAATATTACAAGGAGACACTTGACTTGGTTGGGTTGCGGCCAAACCCTGCCATTGTACCACAGCAACGAGATGCGAGGATATATAGAGTAACAAGAGACGTGGGACAGGACACGGGGAACTTGAGCGAATCGTACGGAGGTAAGTGCAACGTAAGGCGGGTAATGCATTCGTTTATT
GCAAGACGGCCCGTATGTAACGAAGTGGATTGTGTTTCAACAGATCCGTGCTTTGAATTTAGATATAAAAGCGATGGATTCTTAGTTAATTAAATATGTTGTTATCTCTCTCTTTGACGTTCACGTTATTATTCTGCTATTGGACCGGTACCATGTATTATATAGAAGGGTCGGTCACTTACAAATATTACAAGGAGACACTTGACTTGGTTGGGTTGCGGCCAAACCCTGCCATTGTACCACAGCAACGAGATGCGAGGATATATAGAGTAACAAGAGACGTGGGACAGGACACGGGGAACTTGAGCGAATCGTACGGAGGTAAGTGCAACGTAAGGCGGGTAATGCATTCGTTTATT
TACGCCGATACGTTTGATGCTGAGCGAATCGTACGGAGGTAAGTGCAACGTAAGGCGGGTAATGCATTCGTTTATTCTACGCCGATACGTTTGAT
GCAAGACGGCCCGTATGTAACGAAGTGTATTGTGTTTCAACAGATCCGTGCTTTGAATTTAGATATAAAAGCGATGGATTCTTAGTTAATTAAATATGTTGTTATCTCTCTCTTTGACGTTCACGTTATTATTCTGCTATTGGACCGGTACCATGTATTATATAGAAGGATCGGTCACTTATAAATATTACAAGGAGACACTTGACTTGGTTGGGTTGCGGCCAAACCCTGCCATTGTACCACAGCAACGAGATGCAAGGATTTATAGAGTAACAAGAGACGTGGGACAGGACACGGGGAACTTGAGCGAATCGTACGGAGGTAAGTGCAACGTAAGGCGGGTAATGCATTCGTTTATT
GCAAGACGGCCCGTATGTAACGAAGTGTATTTTGTTTCAACAGATCCGTGCTTTGAATTTAGATATAAATGCGATGGATTCTTAGTTAATTAAATATGTTGTTATCTCTCTCTTTGACGTTCACGTTATTATTCTGCTATTGGACCGGTACCATGTATTATATAGAAGGATCGGTCACTTACAAATATTACAAGGAGACACTTGACTTGGTTGGGTTGCGGCCAAACCCTGCCATTGTACCACAGCAACGAGATGCAAGGATTTATAGAGTAACAAGAGACGTGGGACAGGACACGGGGAACTTGAGCGAATCGTACGGAGGTAAGTGCAACGTAAGGCGGGTAATGCATTCGTTTATT
GCAAGACGGCCCGTATGTAACGAAGTGTATTTTGTTTCAACAGATCCGTGCTTTGAATTTATATACAAAAGGGATGGAGTCTTAATTATTAAATATGTTGTTATCTCTCTCTTTGACGTTCACGTTATTATTCTGCTATTGGACCGGTACCATGTACTATATAGAAGGGTCGGTCACTTACAAATATTACAAGGAGACACTTGACTTGGTTGGGTTGCGGCCAAACCCTGCCATTGTACCACAGCAACGAGATGCGAGGATATATAGAGTAACAAGAGACGTGGGACAGGACACGGGGAACTTGAGCGAATCGTACGGAGGTAAGTGCAACGTAAGGCGGGTAATGCATTCGTTTAGT
GCAAGACGGCCCGTATGTAACGAAGTGTATTTTGTTTCAACAGATCCGTGCTTTGAATTTAGATATAAAAGCGATGGATTCTTAGTTAATTAAATATGTTGTTATCTCTCTCTTTGACGTTCACGTTATTATTCTGCTATTGGACCGGTACCATGTATTATATAGAAGNATCTGTCACTTACAAATATTACAAGGAGACACTTGACTTGGTTGGGTTGCGGCCAAACCCTGCCATTGTACCACAGCAACGAGATGCAAGGATTTATAGAGTAACAAGAGACGTGGGACAGGACACGGGGAACTTGAGCGAATCGTACGGAGGTAAGTGCAACGTAAGGCGGGTAATGCATTCGTTTATT
GCAAGACGGCCCGTATGTAACGAAGTGTATTTTGTTTCAACAGATCCGTGCTTTGAATTTAGATACAAAAGCGATGGATTCTTAATTATTAAATATGTTGTTATCTCTCTCTTTGACGTTCACGTTATTATTCTGCTATTGGACCGGTACCATGTACTATATAGAAGGGTCGATCACTTACAAATATTACAAGGAGACACTTGACTTGGTTGGGTTGTGGCCAAACCCTGCCATTGTACCACAGCAACGAGATGCGAGGATATATAGAGTAACAAGAGACGTGGGACAGGACACGGGGAACTTGAGCGAATCGTACGGAGGTAAGTGCAACGTAAGGCGGGTAATGCATTCGTTTATT
GCAAGACGGCCCGTATGTAACGAAGTGTATTTTGTTTCAACAGATCCGTGCTTTGAATTTAGATACAAAAGCGATGGATTCTTAATTATTAAATATGTTGTTATCTCTCTCTTTGACGTTCACGTTATTATTCTGCTATTGGACCGGTACCATGTACTATATAGAAGGGTCGATCACTTACAAATATTACAAGGAGACACTTGACTTGGTTGGGTTGCGGCCAAACCCTGCCATTGTACCACAGCAACGAGATGCGAGGATATATAGAGTAACAAGAGACGTGGGACAGGACACGGGGAACTTGAGCGAATCGTACGGAGGTAAGTGCAACGTAAGGCGGGTAATGCATTCGTTTATC
GCAAGACGGCCCGTATGTAACGAAGTGTATTGTGTTTCAACAGATCCGTGCTTTGAATTTAGATATAAAAGCGATGGATTCTTAGTTAATTAAATATGTTGTTATCTCTCTCTTTGACGTTCACGTTATTATTCTGCTATTGGACCGGTACCATGTATTATATAGAAGGATCGGTCACTTACAAATATTACAAGGAGACACTTGACTTGGTTGGGTTACGGCCAAACCCTGCCATTGTACCACAGCAACGAGATGCAAGGATTTATAGAGTAACAAGAGACGTGGGACAGGACACGGGGAACTTGAGCGAATCGTACGGAGGTAAGTGCAACGTAAGGCGGGTAATGCATTCGTTTATT
GCAAGACGGCCCGTATGTAACGAAGTGTATTTTGTTTCAACAGATCCGTGCTTTGAATTTAGATACAAAAGCGATGGATTCTTAATTATTAAATATGTTGTTATCTCTCTCTTTGACGTTCACGTTATTATTCTGCTATTGGACCGGTACCATGTATTATATAGAAGGATCGGTCACTTACAAATATTACAAGGAGACACTTGACTTGGTTGGGTTGCGGCCAAACCCTGCCATTGTACCACAGCAACGAGATGCAAGGATTTATAGAGTAACAAGAGACGTGGGACAGGACACGGGGAACTTGAGCGAATCGTACGGAGGCAAGTGCAACGTAAGGCGGGTAATGCATTCGTTTATT
GCAAGACGGCCCGTATGTAACGAAGTGTATTGTGTTTCAACAGATCCGTGCTTTGAATTTAGATATAAAAGCGATGGATTCTTAGTTAATTAACTATGTTGTTATCTCTCTCTTTGACGTTCACGTTATTATTCTGCTATTGGACCGGTACCATGTATTATATAGAAGGATCGGTCACTTACAAATATTACAAGGAGACACTTGACTTGGTTGGGTTGCGGCCAAACCCTGCCATTGTACCACAGCAACGAGATGCAAGGATTTATAGAGTAACATGAGACGTGGGACAGGACACGGGGAACTTGAGCGAATCGTACGGAGGTAAGTGCAACGTAAGGCGGGTAATGCATTCGTTTATT
GCAAGACGGCCCGTATGTAACGAAGTGTATTTTGTTTCAACAGATCCGTGCTTTGAATTTAGATACAAAAGCGATGGATTCTTAATTATTAAATATGTTGTTATCTCTCTCTTTGACGTTCACGTTATTATTCTGCTATTGGACCGGTACCATGTACTATATAGAAGGGTCGGTCACTTACAAATATTACAAGGAGACACTTGACTTGGTTGGGTTGCGGCCAAACCCTGCCATTGTACCACAGCAACGAGATGCAAGGATTTATAGAGTAACAAGAGACGTGGGACAGGACACGGGGAACTTGAGCGAATCGTACGGAGGTAAGTGTAACGTAAGGCGGGTAATGCATTCGTTTATT
GCAAGACGGCCCGTATGTAACGAAGTGTATTTTGTTTCAACAGATCCGTGCTTTGAATTTAGATACAAAAGCGATGGATTCTTAATTATTAAATATGTTGTTATCTCTCTCTTTGACGTTCACGTTATTATTCTGCTATTGGACCGGTACCATGTACTATATAGAAGGGTCGGTCACTTACAAATATTACAAGGAGACACTTGACTTGGTTGGGTTGCGGCCAAACCCTGCCATTGTACCACAGCAACGAGATGCGAGGATATATAGAGAAACAAGAGACGTGGGACAGGACACGGGGAACTTAAGCGAATCGTACGGAGGTAAGTGCAACGTAAGGCGGGTAATGCATTCGTTTATT
ACAAGAGCTCAGCCA
GCAAGACGGCCCGTATGTAACGAAGTGTATTGTGTTTCAACAGATCCGTGCTTTGAATTTAGATATAAAAGCGATGGATTCTTAGTTAATTAAATATGTTGTTATCTCTCTCTTTGACGTTCACGTTATTATTCTGCTATTGGACGGGTACCATGTATTATATAGAAGGATCGGTCACTTACAAATATTACAAGGAGACACTTGACTTGGTTGGGTTGCGGCCAAACCCTGCCATTGTACCACAGCAACGAGATGCAAGGATTTATAGAGTAACAAGAGACGTGGGACAGGACACGGGGAACTTGAGCGAATCGTACGGAGGTAAGTGCAACGTAAGGCGGGTAATGCATTCGTTTATT
GCAAGACGGCCCGTATGTAACGAAGTGTATTTTGTTTCAACAGATCCGTGCTTTGAATTTAGATACAAAAGCGATGGATTCTTAGTTAATTAAATATGTTGTTATCTCTCTCTTTGACGTTCACGTTATTATTCTGCTATTGGACCGGTACCATGTATTATATAGAAGGATCGGTCACTTACAAATATTACAAGGAGACACTTGACTTGGGTTGCGGCCAAACCCTGCCATTGTACCACAGCAACGAGATGCAAGGATTTATAGAGTAACAAGAGACGTGGGACAGGACACGGGGAACTTGAGCGAATCGTACGGAGGTAAGTGCAACGTAAGGCGGGTAATGCATTCGTTTATT
TACGCCGATACGTTTGATGAGCAGATGGCTGACTTCTTTACGTAAGACGGCCCGTATGTAACGAAGTGTATTGTGTTTCAACAGATCCGTGCTTTGAATTTAGATATAAAAGCGATGGATTCTTAATTATTAAATATGTTGTTATCTCTCTCTTTGACGTTCACGTTATTATTCTGCTATTGGACCGGTACCATGTACTATATAGAAGGGTCGATCACTTACAAATATTACAAGGAGACACTTGACTTGGTTGGGTTGCGGCCAAACCCTGCCATTGTACCACAGCAACGAGATGCAAGGATTTATAGAGTAACAAGAGACGTGGGACAGGACACGGGGAACTTGAGCGAATCGTACGGAGGTAAGTGCAACGTAAGGCGGGTAATGCATTCGTTTATT…
GCAAGACGGCCCGTATGTAACGAAGTGTATTGTGTTTCAACAGATCCGTGCTTTGAATTTAGATATAAAAGCGATGGATTCTTAGTTAATTAAATATGTTGTTATCTCTCTCTTTGACGTTCACGTTATTATTCTGCTATTGGACCGGTACCATGTATTATATAGAAGGATCGGTCACTTACAAATATTACAAGGAGACACTTGACTTGGTTGGGTTGCGGCCAAACCCTGCCATTGTACCACAGCAACGAGATGCAAGGATTTATAGAGTAACAAGAGACGTGGGACAGGACACGGGGAACTTGAGCGAATCGTACGGAGGTAAGTACAACGTAAGGCGGGTAATGCATTCGTTTATT
GCAAGACGGCCCGTATGTAACGAAGTGTATTTTGTTTCAACAGATCCGTGCTTTGAATTTAGATACAAAAGCGATGGATTCTTAATTATTAAATATGTTGTTATCTCTCTCTTTGACGTTCACGTTATTATTCTGCTATTGGACCGGTACCATGTACTATATAGAAGGGTCGATCACTTACAAATATTACAAGGAGACACTTGACTTGGTTGGGTTGCGGCCAAACCCTGCCATTGTACCACAGCAACGAGATGCGAGGATATATAGAGTAACAAGAGACGTGGGACAGGACACGGGGAACTTGAGCGAATCGTACGGAGGTAAGTGCAACGTAAGGCGGGTAATGCATTCGTTTATT
TACGCCGATACGTTTGATGTGCAGATGGCTGACTTCTTTAAGTTCCTACGCCGATACGTTTGAT
GCAAGACGGCCCGTATGTAACGAAGTGTAATGTGTTTCAACAGATCCGTGCTTTGAATTTAGATATAAAAGCGATGGATTCTTAGTTAATTAAATATGTTGTTATCTCTCTCTTTGACGTTCACGTTATTATTCTGCTATTGGACCGGTACCATGTATTATATAGAAGGATCGGTCACTTACAAATATTACAAGGAGACACTTGACTTGGTTGGGTTGCGGCCAAACCCTGCCATTGTACCACAGCAACGAGATGCAAGGATTTATAGAGTAACAAGAGACGTGGGACAGGACACGGGGAACTTGAGCGAATCGTACGGAGGTAAGTGCAACGTAAGGCGGGTAATGCATTCGTTTATT
GCAAGACGGCCCGTATGTAACGAAGTGTATTTTGTTTCAACAGATCCGTGCTTTGAATTTAGATACAAAAGCGATGGATTCTTAGTTAATTAAATATGTTGTTATCTCTCTCTTTGACGTTCACGTTATTATTCTGCTATTGGACCGGTACCATGTATTATATAGAAGGATCGGTCACTTACAAATATTACAAGGAGACACTTGACTTGGTTGGGTTGCGGCCAAACCCTGCCATTGTACCACAGCAACGAGATGCAAGGATTTATAGAGTAACAAGAGACGTGGGACAGGACACGGGGAACTTGAGCGAATCGTACGGAGGTAAGTGCAACGTAAGGCGGGTAATGGATTCGTTTATT
GCAAGACGGCCCGTATGTAACGAAGTGTATTTTGTTTCAACAGATCCGTGCTTTGAATTTAGATACAAAAGCGATGGATTCTTAATTATTAAATATGTTGTTATCTCTCTCTTTGACGTTCACGTTATTATTCTGCTATTGGACCGGTACCATGTACTATATAGAGGGGTCGATCACTTACAAATATTACAAGGAGACACTTGACTTGGTTGGGTTGCGGCCAAACCCTGCCATTGTACCACAGCAACGAGATGCAAGGATTTATAGAGTAACAAGAGACGTGGGACAGGACACGGGGAACTTGAGCGAATCGTACGGAGGTAAGTGCAACGTAAGGCGGGTAATGCATTCGTTTATT
GCAAGACGGCCCGTATGTAACGAAGTGTATTGTGTTTCAACAGATCCGTGCTTTGAATTTAGATATAAAAGCGATGGATTCTTAATTATTAAATATGTTGTTATCTCTCTCTTTGACGTTCACGTTATTATTCTGCTATTGGACCGGTACCATGTACTATATAGAAGGGTCGGTCACTTACAAATATTACAAGGAGACACTTGACTTGGTTGGGTTGCGGCCAAACCCTGCCATTGTACCACAGCAACGAGATGCGAGGATTTATAGAGTAACAAGAGACGTGGGACAGGACACGGGAACTTGAGCGAATCGTACGGAGGTAAGTGCAACGTAAGGCGGGTAATGCATTCGTTTATT
ACAAGAGCTCCAACCA
GCAAGACGGCCCGTATGTAACGAAGTGTATTGTGTTTCAACAGATCCGTGCTTTGAATTTAGATATAAAAGCGATGGATTCTTAGTTAATTAAATATGTTGTTATCTCTCTCTTTGACGTTCACGTTATTATTCTGCTATTGGACCGGTACCATGTATTATATAGAAGGATCGGTCACTTACAAATATTACAAGGAGACACTTGACTTGGCTGGGTTGCGGCCAAACCCTGCCATTGTACCACAGCAACGAGATGCAAGGATTTATAGAGTAACAAGAGACGTGGGACAGGACACGGGGAACTTGAGCGAATCGTACGGAGGTAAGTGCAACGTAAGGCGGGTAATGCATTCGTTTATT
GCAAGAGCTCCAGCCG
GCAAGACGGCCCGTATGTAACGAAGTGTATTGTGTTTCAACAGATCCGTGCTTTGAATTTAGATATAAAAGCGATGGATTCTTAATTATTAAATATGTTGTTATCTCTCTCTTTGACGTTCACGTTATTATTCTGCTATTGGACCGGTACNATGTACTATATAGAAGGGTCGATCANTTACAAATATTACAAGGAGACACTTGACTTGGTTGGGTTGCGGCCAAACCCTGCGATTGTACCACAGCAACGAGATGCGAGGATATATAGAGTAACAAGAGACGTGGGACAGGACACGGGGAACTTGAGCGAATCGTACGGAGGTAAGTGCAACGTAAGGCGGGTAATGCATTCGTTTATT
ACATCTGACGCTGCCGACG
GCAAGACGGCCCGTATGTAACGAAGTGTATTTTGTTTCAACAGATCCGTGCTTTGAATTTAGATACAAAAGCGATGGATTCTTAATTATTAAATATGTTGTTATCTCTCTCTTTGACGTACACGTTATTATTCTGCTATTGGACCGGTACCATGTATTATATAGAAGGGTCGATCACTTACAAATATTACAAGGAGACACTTGACTTGGTTGGGTTGCGGCCAAACCCTGCCATTGTACCACAGCAACGAGATGCAAGGATTTATAGAGTAACAAGAGACGTGGGACAGGACACGGGGAACTTGAGCGAATCGTACGGAGGTAAGTGCAACGTAAGGCGGGTAATGCATTCGTTTATT
GCAAGACGGCCCGTATGTAACGAAGTGTATTGTGTTTCAACAGATCCGTGCTTTGAATTTAGATATAAAAGCGATGGATTCTTAGTTAATTAAATATGTTGTTATCTCTCTCTTTGACGTTCACGTTATTATTCTGCTATTGGACCGGTACCATGTATTATATAGAAGGATCGGTCACTTACAAATATTACAAGGAGACACTTGACTTGGTTGGGTTGCGGCCAAACCCTGCCATTGTACCACAGCAACGAGATGCAAGGATTTATAGAGTATCAAGAGACGTGGGACAGGACACGGGGAACTTGAGCGAATCGTACGGAGGTAAGTGCAACGTAAGGCGGGTAATGCATTCGTTTATT
GCAAGACGGCCCGTATGTAACGAAGTGTATTGTGTTTCAACAGATCCGTGCTTTGAATTTAGATACAAAAGCGATGGATTCTTAATTATTAAATATGTTGTTATCTCTCTCTTTGACGTTCACGTTATTATTCTGCTATTGGACCGGTACCATGTACTATATAGAAGGGTCGATCACTTACAAATATTACAAGGAGAAACCCTGCCATTGTACCACAGCAACGAGATGCGAGGATATATAGAGTAACAAGAGACGTGGGACAGGACACGGGGAACTTGAGCGAATCGTACGGAGGTAAGTGCAACGTAAGGCGGGTAATGCATTCGTTTATT
GCAAGACGGCCCGTATGTAACGAAGTGTATTTTGTTTCAACAGATCCGTGCTTTGAATTTAGATACAAAAGCGATGGATTCTTAGTTAATTAAATATGATGTTATCTCTCTCTTTGACTTTCACGTTATTATTCTGCTATTGGACCGGTACCATGTATTATATAGAAGGATCGGTCACTTACAAATATTACAAGGAGACACTTGACTTGGTTGGGTTGCGGCCAAACCCTGCCATTGTACCACAGCAACGAGATGCAAGGATTTATAGAGTAACAAGAGACGTGGGACAGGACACGGGGAACTTGAGCGAATCGTACGGAGGTAAGTGCAACGTAAGGCGGGTAATGCATTCGTTTATT
GCAAGACGGCCCGTATGTAACGAAGTGTATTGTGTTTCAACAGATCCGTGCTTTGAATTTAGATATAAAAGCGATGGATTCTTAGTTAATTAAATATGTTGTTATCTCTCTCTTTGACGTTCACGTTATTATTCTGCTATTGGACCGGTACCATGTATTATATAGAAGGATCGGTCACTTACANATATTACAAGGAGACACTTGACTTGGTTGGGTTGCGGCCAAACCCTGCCATTGTACCACAGCAACGAGATGCAAGGATTTATAGAGTAACAAGAGACGTGGGACAGGACACGGGGAACTTGAGCGAATCGTACGGAGGTAAGTGCAACGTAAGGCGGGTAATGCATTCGTTTATT
GCAAGACGGCCCGTATGTAACGAAGTGTATTGTGTTTCAACAGATCCGTGCTTTGAATTTAGATATAAAAGCGATGGATTCTTAGTTAATTAAATATGTTGTTATCTCTCTCTTTGACGTTCACGTTATTATTCTGCTATTGGACCGGTACCATGTACTATATAGAAGGGTCGATCACTTACAAATATTACAAGGAGACACTTGACTTGGTTGGGTTGCGGCCAAACCCTGCCATTGTACCACAGCAACGAGATGCAAGGATTTATAGAGTAACAAGAGACGTGGGACAGGACACGGGGAACTTAAGCGAATCGTACGGAGGTAAGTGCAACGTAAGGCGGGTAATGCATTCGTTTATT
GCAAGACGGCCCGTATGTAACGAAGTGTATTTTGTTTCAACAGATCCGTGCTTTGAATTTAGATACAAAAGCGATGGATTCTTAGTTAATTAAATATGTTGTTATCTCTCTCTTTGACGTTCACGTTATTATTCTGCTATTGGACCGGTACCATGTATTATATAGAAGGGTCGGTCACTTACAAATATTACAAGGAGACACTTGACTTGGTTGGGTTGCGGCCAAACCCTGCCATTGTACCACAGCAACGAGATGCGAGGATATATAGAGTAACAAGAGACGTGGGACAGGACACGGGGAACTTGAGCGAATCGTACGGAGGTAAGTGCAACGTAAGGCGGGTAATGCATTCGTTTATT
GCAAGACGGCCCGTATGTAACGAAGTGTATTGTGTTTCAACAGATCCGTGCTTTGAATTTAGATATAAAAGCGATGGATTCTTAATTATTAAATATGTTGTTATCTCTCTCTTTGACGTTCACGTTATTATTCTGCTATTGGACCGGTACCATGTACTATATAGAAGGGTCGATCACNTACAAATATTACAAGGAGACACTTGACTTGGTTGGGTTGCGGCCAAACCCTGCCATTGTACCACAGCAACGAGATGCAAGGATTTATAGAGTAACAAGAGACGTGGGACAGGACACGGGGAACTTGAGCGAATCGTACGGAGGTAAGTGCAACGTAAGGCGGGTAATGCATTCGTTTATT
GCAAGACGGCCCGTATGTAACGAAGTGTATTTTGTTTCAACAGATCCGTGCTTTGAATTTAGATACAAAAGCGATGGATTCTTATTATTAAATATGTTGTTATCTCTCTCTTTGACGTTCACGTTATTATTCTGCTATTGGACCGGTACCATGTATTATATAGAAGGATCGGTCACTTACAAATATTACAAGGAGACACTTGACTTGGTTGGGTTGCGGCCAAACCCTGCCATTGTACCACAGCAACGAGATGCGAGGATATATAGAGTAACAAGAGACGTGGGACAGGACACGGGGAACTTGAGCGAATCGTACGGAGGTAAGTGCAACGTAAGGCGGGTAATGCATTCGTTTATT
GCAAGACGGCCCGTATGTAACGAAGTGTATTTTGTTTCAACAGATCCGTGCTTTGAATTTAGATACAAAAGCGATGGATTCTTAATTATTAAATATGTCGTTATCTCTCTCTTTGACGTTCACGTTATTATTCTGCTATTGGACCGGTACCATGTACTATATAGAAGGGTCGGTCACTTACAAATATTACAAGGAGACACTTGACTTGGTTGGGTTGCGGCCAAACCCTGCCATTGTACCACAGCAACGAGATGCGAGGATATATAGAGTAACAAGAGACGTGGGACAGGACACGGGGAACTTGAGCGAATCGTACGGAGGTAAGTGCAACGTAAGGCGGGTAATGCATTCGTTTATT
GCAAGACGGCCCGTATGTAACGAAGTGTATTTTGTTTCAACAGATCCGTGCTTTGAATTTAGATACAAAAGCGATGGATTCTTAGTTAATTAAATATGTTGTTATCTCTCTCTTTGACGTTCACGTTATTATTCTGCTATTGGACCGGTACCATGTATTATATAGAAGGATCGGTCACTTACAAATATTACAAGGAGACACTTGACTTGGTTGGGTTGCGGCCAAACCCTGCCATTGTACCACAGCAACGAGATGCAAGGATTTATAGAGTAACAAGAGACGTGGGACAGGACACGGGGAACTTGGGCGAATCGTACGGAGGTAAGTGCAACGTAAGGCGGGTAATGCATTCGTTTATT
GCAAGACGGCCCGTATGTAACGAAGTGTATTGTGTTTCAACAGATCCGTGCATTGAATTTAGATATAAAAGCGATGGATTCTTAGTTAATTAAATATGTTGTTATCTCTCTCTTTGACGTTCACGTTATTATTCTGCTATTGGACCGGTACCATGTATTATATAGAAGGATCGGTCACTTACAAATATTACAAGGAGACACTTGACTTGGTTGGGTTGCGGCCAAACCCTGCCATTGTACCACAGCAACGAGATGCAAGGATTTATAGAGTAACAAGAGACGTGGGACAGGACACGGGGAACTTGAGCGAATCGTACGGAGGTAAGTGCAACGTAAGGCGGGTAATGCATTCGTTTATT
GCAAGACGGCCCGTATGTAACGAAGTGTATTGTGTTTCAACAGATCCGTGCTTTGAATTTAGATATAAAAGCGATGGATTCTTAGTTAATTAAATATGTTGTTATCTCTCTCTTTGACGTTCACGTTATTATTCTGCTATTGGACCGGTACCATGTATTATATAGAAGGATCGGTCACTTACAAATATTACAAGGAGACACTTGACTTGGTTGGGTTGCGGCCAAACCCTGCATTGTACCACAGCAACGAGATGCAAGGATTTATAGAGTAACAAGAGACGTGGGACAGGACACGGGGAACTTGAGCGAATCGTACGGAGGTAAGTGCAACGTAAGGCGGGTAATGCATTCGTTTATT
GCAAGACGGCCCGTATGTAACGAAGTGTATTGTGTTTCAACAGATCCGCGCTTTGAATTTAGATATAAAAGCGATGGATTCTTAGTTAATTAAATATGTTGTTATCTCTCTCTTTGACGTTCACGTTATTATTCTGCTATTGGACCGGTACCATGTACTATATAGAAGGGTCGATCACTTACAAATATTACAAGGAGACACTTGACTTGGTTGGGTTGCGGCCAAACCCTGCCATTGTACCACAGCAACGAGATGCGAGGATATATAGAGTAACAAGAGACGTGGGACAGGACACGGGGAACTTGAGCGAATCGTACGGAGGTAAGTGCAACGTAAGGCGGGTAATGCATTCGTTTATT
GCAAGACGGCCCGTATGTAACGAAGTGTATTGTGTTTCAACAGATCCGTGCTTTGAATTTAGATATAAAAGCGATGGATTCTTAGTTAATTAAATATGTTGTTATCTCTCTCTTTGACGTTCACGTTATTATTCTGCTATTGGACCGGTACCATGTATTATATAGAAGGATCGGTCACTTACAAATATTACAAGGAGACACTTGACTTGTGCGGCCAAACCCTGCCATTGTACCACAGCAACGAGATGCAAGGATTTATAGAGTAACAAGAGACGTGGGACAGGACAAGGGGAACTTGAGCGAATCGTACGGAGGTAAGTGCAACGTAAGGCGGGTAATGCATTCGTTTATT
GCAAGACGGCCCGTATGTAACGAAGTGTATTGTGTTTCAACAGATCCGTGCTTTGAATTTAGATATAAAAGCGATGGATTCTTAGTTAATTAAATATGTTGTTATCTCTCTCTTTGACGTTCACGTTATTATTCTGCTATTGGACCGGTACCATGTATTATATAGAAGGATCGGTCACTTACAAATATTACAAGGAGACACTTGGCTTGGTTGGGTTGCGGCCAAACCCTGCCATTGTACCACAGCAACGAGATGCGAGGATTTATAGAGTAACAAGAGACGTGGGACAGGACACGGGGAACTTGAGCGAATCGTACGGAGGTAAGTGCAACGTAAGGCGGGTAATGCATTCGTTTATT
GCAAGACGGCCCGTATGTAACGAAGTGTATTGTGTTTCAACAGATCCGTGCTTTGAATTTAGATATAAAAGCGATGGATTCTTAGTTAATTAAATATGTTGTTATCTCTCTCTTTGACGTTCACGTTATTATTCTGCTATTGGACCGGTACCATGTATTATATAGAAGGATCGGTCACTTACAAATATTACAAGGAGACACTTGACTTGGTTGGGTTGCGGCCAAACCCTGCCATTGTACCACAGCAACGAGATGCGAGGATATATAGAGTAACAAGAGACGTGGGACAGGACACGGGGAACTTGGGCGAATCGTACGGAGGTAAGTGCAACGTAAGGCGGGTAATGCATTCGTTTATT
GCAAGACGGCCCGTATGTAACGAAGTGTATTGTGTTTCAACAGATCCGTGCTTTGAATTTAGATATAAAAGCGATGGATTCTTAGTTAATTAAATATGTTGTTATCTCTCTCTTTGACGTTCACGTTATTATTCTGCTATTGGACCGGTACCATGTATTTTATAGAAGGATCGGTCACTTACAAATATTACAAGGAGACACTTGACTTGGTTGGGTTGCGGCCAAACCCTGCCATTGTACCACAGCAACGAGATGCAAGGATTTATAGAGTAACAAGAGACGTGGGACAGGACACGGGGAACTTGAGCGAATCGTACGGAGGTAAGTGCAACGTAAGGCGGGTAATGCATTCGTTTATT
GCAAGACGGCCCGTATGTAACGAAGTGTATTGTGTTTCAACAGATCCGTGCTTTGAATTTAGATATAAAAGCGATGGATTCTTAGTTAATTAAATATGTTGTTATGTCTCTCTTTGACGTTCACGTTATTATTCTGCTATTGGACCGGTACCATGTATTATATAGAAGGATCGGTCACTTACAAATATTACAAGGAGACACTTGACTTGGTTGGGTTGCGGCCAAACCCTGCCATTGTACCACAGCAACGAGATGCAAGGATTTATAGAGTAACAAGAGACGTGGGACAGGACACGGGGAACTTGAGCGAATCGTACGGAGGTAAGTGCAACGTAAGGCGGGTAATGCATTCGTTTATT
TACGCCGATACGTTTGATGAGCAGATGGCTGACTTCTTTACGCAAGACGGCCCGTATGTAACGAAGTGTATTGTGTTTCAACAGATCCGTGCCTTGAATTTAGATATAAAAGCGATGGATTCTTAGTTAATTAAATATGTTGTTATCTCTCTCTTTGACGTTCACGTTATTATTCTGCTATTGGACCGGTACCATGTATTATATAGAAGGATCGGTCACTTACAAATATTACAAGGAGACACTTGACTTGGTTGGGTTGCGGCCAAACCCTGCCATTGTACCACAGCAACGAGATGCAAGGATTTATAGAGTAACAAGAGACGTGGGACAGGACACGGGGAACTTGAGCGAATCGTACGGAGGTAAGTGCAACGTAAGGCGGGTAATGCATTCGTTTAT…
GCAAGACGGCCCGTATGTAACGAAGTGTATTGTGTTTCAACAGATCCGTGCTTTGAATTTAGATATAAAAGCGATGGATTCTTAGTTAATTAAATATGTTGTTATCTCTCTCTTTGACGTTCACGTTATTATTCTGCTATTGGACCGGTACCATGTACTATATAGAAGGGTCGATCACTTACAAATATTACAAGGAGACACTTGACTTGGTTGGGTTGCGGCCAAACCCTGCCATTGTACCACAGCAACGAGATGCAAGGATTTATAGAGTAACAAGAGACGTGGGACAGGACACGGGGAACTTGAGCGAATCGTACGGAGGTAAGTGCAACATAAGGCGGGTAATGCATTCGTTTATT
GCAAGACGCCCCGTATGTAACGAAGTGTATTGTGTTTCAACAGATCCGTGCTTTGAATTTAGATATAAAAGCGATGGATTCTTAGTTAATTAAATATGTTGTTATCTCTCTCTTTGACGTTCACGTTATTATTCTGCTATTGGACCGGTACCATGTATTATATAGAAGGATCGGTCACTTACAAATATTACAAGGAGACACTTGACTTGGTTGGGTTGCGGCCAAACCCTGCAATTGTACCACAGCAACGAGATGCAAGGATTTATAGAGTAACAAGAGACGTGGGACAGGACACGGGGAACTTGAGCGAATCGTACGGAGGTAAGTGCAACGTAAGGCGGGTAATGCATTCGTTTATT
GCAAGACGGCCCGTATGTAACGAAGTGTATTGTGTTTCAACAGATCCGTGCTTTGAATTTAGATACAAAAGCGATGGATTCTTAATTATTAAATATGTTGTTATCTCTCTCTTTGACGTTCACGTTATTATTCTGCTATTGGACCGGTACCATGTATTATATAGAAGGATCGGTCACTTACAAATATTACAAGGAGACACTTGACTTGGTTGGGTTGCGGCCAAACCCTGCCATTGTACCACAGCAACGAGATGCAAGGATTTATAGAGTAACAAGAGACGTGGGACAGGACACGGGGAACTTGAGCGAATCGTACGGTGGTAAGTGCAACGTAAGGCGGGTAATGCAATCGTTTATT
GCAAGACGGCCCGTATGTAACGAAGTGTATTGTGTTTCAACAGATCCGTGCTTTGAATTTAGATATAAAAGCGATGGATTCTTAGTTAATTAAATATGTTGTTATCTCTCTCTTTGACGTTCACGTTATTATTCTGCTATTGGACCGGTACCATGTATTATATAGAAGGATCGGTCACTTACAAATATTACAAGGAGATACTTGACTTGTTGGGTTGCGGCCAAACCCTGCCATTGTACCACAGCAACGAGATGCAAGGATTTATAGAGTAACAAGAGACGTGGGACAGGACACGGGGAACTTGAGCGAATCGTACGGAGGTAAGTGCAACGTAAGGCGGGTAATGCATTCGTTTATT
GCAAGACGGCCCGTATGTAACGAAGTGTATTTTGTTTCAACAGATCCGTGCTTTGAATTTAGATACAAAAGCGATGGATTCTTAGTTAATTAAATATGTTGTTATCTCTCTCTTTGACGTTCACGTTATTATTCTGCTATTGGACCGGTACCATGTACTATATAGAAGGGTCGGTCACTTACAAATATTACAAGGAGACACTTGACTTGGTTGGGTTGCGGCCAAACCCTGCCATTGTACCACAGCAACGAGATGCAAGGATTTATAGAGTAACAAGAGACGTGGGACAGGACACGGGGAACTTGAGCGAATCGTACGGAGGTAAGTGCAACGTAAGGCGGGTAATGCATTCGTTTATT
GCAAGACGGCCCGTATGTAACGAAGTGTATTGTGCTTCAACAGATCCGTGCTTTGAATTTAGATATAAAAGCGATGGATTCTTAGTTAATTAAATATGTTGTTATCTCTCTCTTTGACGTTCACGTTATTATTCTGCTATTGGACCGGTACCATGTATTATATAGAAGGATCGGTCACTTACAAATATTACAAGGAGACACTTGACTTGGTTGGGTTGCGGCCAAACCCTGCCATTGTACCACAGCAACGAGATGCAAGGATTTATAGAGTAACAAGAGACGTGGGACAGGACACGGGGAACTTGAGCGAATCGTACGGAGGTAAGTGCAACGTAAGGCGGGTAATGCATTCGTTTATT
GCAAGACGGCCCGTATGTAACGAAGTGTATTTTGTTTCAACAGATCCGTGCTTTGAATTTAGATATAAAAGCGATGGATTCTTAGTTAATTAAATATGTTGTTATCTCTCTCTTTGACGTTCACGTTATTATTCTGCTATTGGACCGGTACCATGTATTATATAGAAGGGTCGATCACTTACAAATATTACAAGGAGACACTTGACTTGGTTGGGTTGCGGCCAAACCCTGCCATTGTACCACAGCAACGAGATGCGAGGATATATAGAGTAACAAGAGACGTGGGACAGGACACGGGGAACTTGAGCGAATCGTACGGAGGTAAGTGCAACGTAAGGCGGGTAATGCATTCGTTTATT
GCAAGACGGCCCGTATGTAACGAAGTGTATTTTGTTTCAACAGATCCGTGCTTTGAATTTAGATACAAAAGCGATGGATTCTTAATTATTAAATATGTTGTTATCTCTCTCTTTGACGTTCACGTTATTATTCTGCTATTGGACCGGTACCATGTACTATATAGAAGGGTCGGTCACTTACAAATATTACAAGGAGACACTTGACTTGGTTGGGTTGCGGCCAAACCCTGCCATTGTACCACAGCAACGAGATGCAAGGATATATAGAGTAACAAGAGACGTGGGACAGGACACGGGGAACTTGAGCGAATCGTACGGAGGTAAGTGCAACGTAAGGCGGGTAATGCATTCGTTTATT
GCAAGACGGCCCGTATGTAACGAAGTGTATTTTGTTTCAACAGATCCGTGCTTTGAATTTAGATATATAAGAGATGGATTCTTAATTATTAAATATGTTGTTATCTCTCTCTTTGACGTTCACGTTATTATTCTGCTATTGGACCGGTACCATGTATTATATAGAAGGGTCGGTCACTTACAAATATTACAAGGAGACACTTGACTTGGTTGGGTTGCGGCCAAACCCTGCCATTGTACCACAGCAACGAGATGCGAGGATTTATAGAGTAACAAGAGACGTGGGACAGGACACGGGGAACTTGAGCGAATCGTACGGAGGTAAGTGCAACGTAAGGCGGGTAATGCATTCGTTTATT
GCAAGACGGCCCGTATGTAACGAAGTGTATTGTGTTTCAACAGATCCGTGCTTTGAATTTAGATATAAAAGCGATGGATTCTTAGTTAATTAAATATGTTGTTATCTCTCTCTTTGACGTTCACGTTATTATTCTGCTATTGGACCGGTACCATGTATTATATAGAAGGATCGGTCACTTACAAATATTACAAGGAGACACTTGACTTGGTTGGGTTGCGGCCAAACCCTGCCATTGTACAACAGCAACGAGATGCAAGGATTTATAGAGTAACAAGAGCCGTGGGAGAGGACACGGGGAACTTGAGCGAATCGTACGGAGGTAAGTGCAACGTAAGGCGGGTAATGCATTCGTTTATT
GCAAGACGGCCCGTATGTAACGAAGTGTATTTTGTTTCAACAGATCCGTGCTTTGAATTTAGATACAAAAGCTATGGATTCTTAATTATTAAATATGTTGTTATCTCTCTCTTTGACGTTCACGTTATTATTCTGCTATTGGACCGGTACCATGTACTATATAGAAGGGTCGATCACTTACAAATATTACAAGGAGACACTTGACTTGGTTGGGTTGCGGCCAAACCCTGCCAGTGTACCACAGCAACGAGATGCGAGGATATATAGAGTAACAAGAGACGTGGGACAGGACACGGGGAACTTGAGCGAATCGTACGGAGGTAAGTGCAACGTAAGGCGGGTAATGCATTCGTTTATT
GCAAGACGGCCCGTATGTAACGAAGTGTATTGTGTTTCAACAGATCCGTGCTTTGAATTTAGATATAAAAGCGATGGATTCTTAGTTAATTAAATATGTTGTTATCTCTCTCTTTGACGTTCACGTTATTATTCTGCTATTGGACCGGTACCATGTATTATATGGAAGGATCGGTCACTTACAAATATTACAAGGAGACACTTGACTTGGTTGGGTTGCGGCCAAACCCTGCCATTGTACCACAGCAACGAGATGCGAGGATATATAGAGTAACAAGAGACGTGGGACAGGACACGGGGAACTTGAGCGAATCGTACGGAGGTAAGTGCAACGTAAGGCGGGTAATGCATTCGTTTATT
GCAAGACGGCCCGTATGTAACGAAGTGTATTGTGTTTCAACAGATCCGTGCTTTGAATTTAGATATAAAAGCGATGGATTCTTAGTTAATTAAATATGTTGTTATCTCTCTCCTTGACGTTCACGTTATTATTCTGCTATTGGACCGGTACCATGTACTATATAGAAGGGTCGATCACTTACAAATATTACAAGGAGACACTTGACTTGGTTGGGTTGCGGCCAAACCCTGCCATTGTACCACAGCAACGAGATGCGAGGATATATAGAGTAACAAGAGACGTGGGACAGGACACGGGGAACTTGAGCGAATCGTACGGAGGTAAGTGCAACGTAAGGCGGGTAATGCATTCGTTTATT
GCAAGACGGCCCGTATGTAACGAAGTGTATTTTGCTTCAACAGATCCGTGCTTTGAATTTAGATATAAAAGCGATGGATTCTTAGTTAATTAAATATGTTGTTATCTCTCTCTTTGACGTTCACGTTATTATTCTGCTATTGGACCGGTACCATGTATTATATAGAAGGATCGGTCACTTACAAATATTACAAGGAGACACTTGACTTGGTTGGGTTGCGGCCAAACCCTGCCATTGTACCACAGCAACGAGATGCAAGGATTTATAGAGTAACAAGAGACGTGGGACAGGACACGGGGAACTTGAGCGAATCGTACGGAGGTAAGTGCAACGTAAGGCGGGTAATGCATTCGTTTATT
GCAAGACGGCCCGTATGTAACGAAGTGTATTTTGTTTCAACAGATCCGTGCTTTGAATTTAGATACAAAAGCGATGGATTCTTAGTTAATTAAATATGTTGTTATCTCTCTCTTTGACGTTCACGTTATTATTCTGCTATTGGACCGGTACCATGTACTATATAGAAGGGTCCGTTTATT
GCAAGACGGCCCGTATGTAACGAAGTGTATTTTGTTTCAACAGATCCGTGCTTTGAATTTAGATATAAAAGCGATGGATTCTTAATTATTAAATATGTTGTTATCTCTCTCTTTGACGTTCACGTTATTATTCTGCTATTGGACCGGTACCATGTACTATATAGAAGGGTCGATCACTTACAAATATTACAAGGAGACACTTGACTTGGTTGGGTTGCGGCCAAACCCTGCCATTGTACCACAGCAACGAGATGCAAGGATTTATAGAGTAACAAGAGACGTGGGACAGGACACGGGGAACTTGAGCGAATCGTACGGAGGTAAGTGCAACGTAAGGCGGGTAATGCATTCGTTTATT
GCAAGACGGCCCGTATGTAACGAAGTGTATTTTGTTTCAACAGATCCGTGCTTTGAATTTAGATATAAAAGCGATGGATTCTTAGTTAATTAAATATGTTGTTATCTCTCTCTTTGACGTTCACGTTATTATTCTGCTATTGGACCGGTACCATGTATTATATAGAAGGATCGGTCACTTACAAATATTACAAGGAGACACTTGACTTGGTTGGGTTGCGGCCAAACCCTGCCATTGTACCACAGCAACGAGATGCAAGGATTTATAGAGTAACAAGAGACGTGGGACAGGACACGGGGAACTTGAGCGAATCGTACGGAGGTAAGCGCAACGTAAGGCGGGTAATGCATTCGTTTATT
GTAAGACGGCCCGTATGTAACGAAGTGTATTGTGTTTCAACAGATCCGTGCTTTGAATTTAGATACAAAAGCGATGGATTCTTAATTATTAAATATGTTGTTATCTCTCTCTTTGACGTTCACGTTATTATTCTGCTATTGGACCGGTACCATGTATTATATAGAAGGATCGGTCACTTACAAATATTACAAGGAGACACTTGACTTGGTTGGGTTGCGGCCAAACCCTGCCATTGTACCACAGCAACGAGATGCGAGGATATATAGAGTAACAAGAGACGTGGGACAGGACACGGGGAACTTGAGCGAATCGTACGGAGGTAAGTGCAACGTAAGGCGGGTAATGCATTCGTTTATT
GCAAGACGGCCCGTATGTAACGAAGTGTATTTTGTTTCAACAGATCCGTGCTTTGAATTTAGATATAAAAGCGATGGATTCTTAATTATTAAATATGTTGTTATCTCTCTCTTTGACGTTCACGTTATTATTCTGCTATTGGACCGGTACCATGTACTATATAGAAGGGTCGGTCACTTACAAATATTACAAGGAGACACTTGACTTGGTTGGGTTGCGGCCAAACCCTGCCATTGTACCACAGCAACGAGATGCGAGGATATATAGAGTAACAAGAGACGTGGGACAGGACACGGGGAACTTGAGCGAATCGTACGGAGGTAAGTGCAACGTAAGGCGGGTAATGCATTCGTTTATT
GCAAGACGGCCCGTATGTAACGAAGTGTATTTTGTTTCAACAGATCCGTGCTTTGAATTTAGATACAAAAGCGATGGATTCTTAGTTAATTAAATATGTTGTTATCTCTCTCTTTGACGTTCACGTTATTACTCTGCTATTGGACCGGTACCATGTATTATATAGAAGGATCGGTCACTTACAAATATTACAAGGAGACACTTGACTTGGTTGGGTTGCGGCCAAACCCTGCCATTGTACCACAGCAACGAGATGCGAGGATATATAGAGTAACAAGAGACGTGGGACAGGACACGGGGAACTTGAGCGAATCGTACGGAGGTAAGTGCAACGTAAGGCGGGTAATGCATTCGTTTATT
GCAAGACGGCCCGTATGTAACGAAGTGTATTGTGTTTCAACAGATCCGTGCTTTGAATTTAGATATAAAACCGATGGATTCTTAGTTAATTAAATATGTTGTTATCTCTCTCTTTGACGTTCACGTTATTATTCTGCTATTGGACCGGTACCATGTACTATATAGAAGGGTCGATCACTTACAAATATTACAAGGAGACACTTGACTTGGTTGGGTTGCGGCCAAACCCTGCCATTGTACCACAGCAACGAGATGCGAGGATATATAGAGTAACAAGAGACGTGGGACAGGACACGGGGAACTTGAGCGAATCGTACGGAGGTAAGTGCAACGTAAGGCGGGTAATGCATTCGTTTATT
GCAAGACGGCCCGTATGTAACGAAGTGTATTTTGTTTCAACAGATCCGTGCTTTGAATTTAGATACAAAAGCGATGGATTCTTAATTATTAAATATGTTGTTATCTCTCTCTTTGACGTTCACGTTATTATTCTGCTATTGGACCGGTACCATGTATTATATAGAAGGGTCGGTCACTTACAAATATTACAAGGAGACACTTGACTTGGTTGGGTTGCGGCCAAACCCTGCAATTGTACCACAGCAACGAGATGCGAGGATATATAGAGTAACAAGAGACGTGGGAGAGGACACGGGGAACTTGAGTGAATCGTACGGAGGTAAGTGCAACGTAAGGCGGGTAATGCATTCGTTTATT
GCAAGACGGCCCGTATGTAACGAAGTGTATTTTGTTTCAACAGATCCGTGCTTTGAATTTAGATACAAAAGCGATGGATTTTTAATTATTAAATATGTTGTTATCTCTCTCTTTGACGTTCACGTTATTATTCTGCTATTGGACCGGTACCATGTATTATATAGAAGGATCGGTCACTTACAAATATTACAAGGAGACACTTGACTTGGTTGGGTTGCGGCCAAACCCTGCCATTGTACCACAGCAACGAGATGCAAGGATTTATAGAGTAACAAGAGACGTGGGACAGGACACGGGGAACTTGAGCGAATCGTACGGAGGTAAGTGCAACGTAAGGCGGGTAATGCATTCGTTTATT
GCAAGACGGCCCGTTTGTAACGAAGTGTATTGTGTTTCAACAGATCCGTGCTTTGAATTTAGATATAAAAGCGATGGATTCTTAGTTAATTAAATATGTTGTTATCTCTCTCTTTGACGTTCACGTTATTATTCTGCTATTGGACCGGTACCATGTATTATATAGAAGGGTCGATCACTTACAAATATTACAAGGAGACACTTGACTTGGTTGGGTTGCGGCCAAACCCTGCCATTGTACCACAGCAACGAGATGCGAGGATATATAGAGTAACAAGAGACGTGGGACAGGACACGGGGAACTTGAGCGAATCGTACGGAGGTAAGTGCAACGTAAGGCGGGTAATGCATTCGTTTATT
GCAAGACGGCCCGTATGTAACGAAGTGTATTTTGTTTCAACAGATCCGTGCTTTGAATTTAGATACAAAAGCGATGGATTCTTAATTATTAAATATGTTGTTATCTCTCTCTTTGACGTTCACGTTATTATTCTGCTATTGGACCGGTACCATGTATTATATAGAAGGATCGGTCACTTACAAATATTACAAGGAGACACTTGACTTGGTTGGGTTGCGGCCAAACCCTGCCATTGTACCACAGCAACGAGATGCAAGGATTTATAGAGTAACAAGAGACGTGGGACAGGACACGGGGAACTCGAGCGAATCGTACGGAGGTAAGTGCAACGTAAGGCGGGTAATGCATTCGTTTATT
GCAAGACGGCCCGTATGTAACGAAGTGTATTGTGTTTCAACAGATCCGTGCTTTGAATTTAGATATAAAATCGATGGATTCTTAATTATTAAATATGTTGTTATCTCTCTCTTTGACGTTCACGTTATTATTCTGCTATTGGACCGGTACCATGTACTATATAGAAGGGTCGATCACTTACAAATATTACAAGGAGACACTTGACTTGGTTGGGTTGCGGCCAAACCCTGCCATTGTACCACAGCAACGAGATGCGAGGATATATAGAGTAACAAGAGACGTGGGACAGGACACGGGGAACTTGAGCGAATCGTACGGAGGTAAGTGCAACGTAAGGCGGGTAATGCATTCGTTTATT
GCAAGACGGCCCGTATGTAACGAAGTGTATTTTGTTTCAACAGATCCGTGCTTTGAATTTAGATACAAAAGCGATGGATTCTTAATTATTAAATATGTTGTTATCTCTCTCTTTGACGTTCACGTTATTATTCTGCTATTGGACCGGTACCATGTATTATATAGAAGGATCGGTCACTTACAAATATTACAAGGAGACACTTGACTTGGTTGGGTTGCGGCCAAACCCTGCCATTGTACCACAGCAACGAGATGCAAGGATTTATAGAGTACCAAGAGACGTGGGACAGGACACGGGGAACTTGAGCGAATCGTACGGAGGTAAGTGCAACGTAAGGCGGGTAATGCATTCGTTTATT
GCAAGACGGCCCGTATGTAACGAAGTGTATTGTGTTTCAACAGATCCGTGCTTTGAATTTAGATATAAAAGCGATGGATTCTTAGTTAATTAAATATGTTGCTATCTCTCTCTTTGACGTTCACGTTATTATTCTGCTATTGGACCGGTACCATGTATTATATAGAAGGATCGGTCACTTACAAATATTACAAGGAGACACTTGACTTGGTTGGGTTGCGGCCAAACCCTGCCATTGTACCACAGCAACGAGATGCAAGGATTTATAGAGTAACAAGAGACGTGGGACAGGACACGGGGAACTTGAGCGAATCGTACGGAGGTAAGTGCAACGTAAGGCGGGTAATGCATTCGTTTATT
GCAAGACGGCCCGTATGTAACGAAGTGTATTTTGTTTCAACAGATCCGTGCTTTGAATTTAGATACAAAAGCGATGGATTCTTAATTATTAAATATGTTGTTATCTCTCTCTTTGACGTTCACGTTATTATTCTGCTATTGGACCGGTACNATGTATTATATAGAAGGATCGGTCACTTACAAATATTACAAGGAGACACTTGACTTGGTTGGGTTGCGGCCAAACCCTGCCATTGTACCACAGCAACGAGATGCAAGGATTTATAGAGTAACAAGAGACGTGGGACAGGACACGGGGAACTTGAGCGAATCGTACGGAGGTAAGTGCAACGTAAGGCGGGTAATGCATTCGTTTATT
GCAAGACGGCCCGTATGTAACGAAGTGTATTGTGTTTCAACAGATCCGTGCTTTGAATTTAGATATAAAAGCGATGGATTCTTAGTTAATTAAATATGTTGTTATCTCTCTCTTTGACGTTCACGTTATTATTCTGCTATTGGACCGGTACCATGTATTATATAGAAGGATCGGTCACTTACAAATATTACAAGGAGACACTTGACTTGGTTGGGTTGCGGCCAAACCCTGCCATTGTACCACAGCAACGAGATGCGAGGATATATAGAGTAACAAGAGACGTGGGACAGGACACGGGGAACTTGAGCGAATCGTACGGAGGTAAGTGCAACGTAAGGCGGGTAGTGCATTCGTTTATT
GCAAGACGGCCCGTATGTAACGAAGTGTATTTTGTTTCAACAGATCCGTGCTTTGAATTTAGATATAAAAGCGATGGATTCTTAATTATTAAATATGTTGTTATCTCTCTCTTTGACGTTCACGTTATTATTCTGCTATTGGACCGGTACCATGTATTATATAGAAGGGTCGGTCACTTACAAATATTACAAGGAGACACTTGACTTGGTTGGGTTGCGGCCAAACCCTGCCATTGTACCACAGCAACGAGATGCGAGGATATATAGAGTAACAAGAGACGTGGGACAGGACACGGGGAACTTGAGCGAATCGTACGGAGGTAAGTGCAACGTAAGGCGGGTAATGCATTCGTTTATT
GCAAGACGGCCCGTATGTAACGAAGTGTATTGTGTTTCAACAGATCCGTGCTTTGAATTTAGATATAAAAGCGATGGATTCCTAGTTAATTAAATATGTTGTTATCTCTCTCTTTGACGTTCACGTTATTATTCTGCTATTGGACCGGTACCATGTATTATATAGAAGGATCGGTCACTTACAAATATTACAAGGAGACACTTGACTTGGTTGGGTTGCGGCCAAACCCTGCCATTGTACCACAGCAACGAGATGCAAGGATTTATAGAGTAACAAGAGACGTGGGACAGGACACGGGGAACTTGAGCGGATCGTACGGAGGTAAGTGCAACGTAAGGCGGGTAATGCATTCGTTTATT
GCAAGACGGCCCGTATGTAACGAAGTGTATTTTGTTTCAACAGATCCGTGCTTTGAATTTAGATACAAAAGCGATGGATTCTTAATTATTAAATATGTTGTTATCTCTCTCTTTGACGTTCACGTTATTATTCTGCTATTGGACCGGTACCATGTACTATATAGAAGGGTCGATCACTTACAAATATTACAATGAGACACTTGACTTGGTTGGGTTGCGGCCAAACCCTGCCATTGTACCACAGCAACGAGATGCAAGGATTTATAGAGTAACAAGAGACGTGGGACAGGACACGGGGAACTTGAGCGAATCGTACGGAGGTAAGTGCAACGTAAGGCGGGTAATGCATTCGTTTATT
GCAAGACGGCCCGTATGTAACGAAGTGTATTGTGTTTCAACAGATCCGTGCTTTGAATTTAGATATAAAAGCGATGGATTCTTGGTTAATTAAATATGTTGTTATCTCTCTCTTTGACGTTCACGTTATTATTCTGCTATTGGACCGGTACCATGTATTATATAGAAGGATCGGTCACTTACAAATATTACAAGGAGACACTTGACTTGGTTGGGTTGCGGCCAAACCCTGCCATTGTACCACAGCAACGAGATGCGAGGATATATAGAGTAACAAGAGACGTGGGACAGGACACGGGGAACTTGAGCGAATCGTACGGAGGTAAGTGCAACGTAAGGCGGGTAATGCATTCGTTTATT
GCAAGACGGCCCGTATGTAACGAAGTGCATTGTGTTTCAACAGATCCGTGCTTTGAATTTAGATACAAAAGCGATGGATTCTTAGTTAATTAAATATGTTGTTATCTCTCTCTTTGACGTTCACGTTATTATTCTGCTATTGGACCGGTACCATGTATTATATAGAAGGATCGGTCACTTACAAATATTACAAGGAGACACTTGACTTGATT
GCAAGACGGCCCGTATGTAACGAAGTGTATTGTGTTTCAACAGATCCGTGCTTTGAATTTAGATATAAAAGCGATGGATTCTTAGTTAATTAAATATGTTGTTATCTCTCTCTTTGACATTCACGTTATTATTCTGCTATTGGACCGGTACCATGTATTATATAGAAGGATCGGTCACTTACAAATATTACAAGGAGACACTTGACTTGGTTGGGTTGCGGCCAAACCCTGCCATTGTACCACAGCAACGAGATGCGAGGATATATAGAGTAACAAGAGACGTGGGACAGGACACGGGGAACTTGAGCGAATCGTACGGAGGTAAGTGCAACGTAAGGCGGGTAATGCATTCGTTTATT
GCAAGACGGCCCGTATGTAACGAAGTGTAATGTGTTTCAACAGATCCGTGCTTTGAATTTAGATATAAAAGCGATGGATTCTTAGTTAATTAAATATGTTGTTATCTCTCTCTTTGACGTTCACGTTATTATTCTGCTATTGGACNGGTACCATGTATTATATAGAAGGATCGGTCACTTACAAATATTACAAGGAGACACTTGACTTGGTTGGGTTGCGGCCAAACCCTGCCATTGTACCACAGCAACGAGATGCAAGGATTTATAGAGTAACAAGAGACGTGGGACAGGACACGGGGAACTTGAGCGAATCGTACGGAGGTAAGTGCAACGTAAGGCGGGTAATGCATTCGTTTATT
GCAAGACGGCCCGTATGTAACGAAGTGTATTTTGTTTCAACAGATCCGTGCTTTGAATTTAGATACAAAAGCGATGGATTCTTAATTATTAAATATGTTGTTATCTCTCTCTTTGACGTTCACGTTATTATTCTGCTATTGGACCGGTACCATGTACTATATAGAAGGGTCGATCACTTACAAATATTACAAGGAGACACTTGACTTGGTTGGGTTGTGGCCAAACCCTGCCATTGTACCACAGCAACGAGATGCGAGGATATATAGAGTAACAAGAGACGTGGGACAGGGCACGGGGAACTTGAGCGAATCGTACGGAGGTAAGTGCAACGTAAGGCGGGTAATGCATTCGTTTATT
GCAAGACGGCCCGTATGTAACGAAGTGTATTTTGTTTCAACAGATCCGTGCTTTGAATTTAGATACAAAAGCGATGGATTCTTAATTATTAAATATGTTGTTATCTCTCTCTTTGACGTTCACGTTATTATTCTGCTATTGGACCGGTACCATGTACTATATAGAAGGGTCGGTCACTTACAAATATTACAAGGAGACACTTGACTTGGTTGGGTTGCGGCCAAACCCTGCCATTGTACCACAGCAACGAGATGCGAGGATATATAGAGTAACAAGAGACGTGGGACAGGACACGGGGAACTTGAGCGAATCGTACGGAGGTAAGTGCAACGTAAGGCGGGTTTTGCATTCGTTTATT
GCAAGACGGCCCGTATGTAACGAAGTGTATTGTGTTTCAACAGATCCGTGCTTTGAATTTGGATATAAAAGCGATGGATTCTTAGTTAATTAAATATGTTGTTATCTCTCTCTTTGACGTTCACGTTATTATTCTGCTATTGGACCGGTACCATGTATTATATAGAAGGATCGGTCACTTACAAATATTACAAGGAGACACTTGACTTGGTTGGGTTGCGGCCAAACCCTGCCATTGTACCACAGCAACGAGATGCAAGGATTTATAGAGTAACAAGAGACGTGGGACAGGACACGGGGAACTTGAGCGAATCGTACGGAGGTAAGTGCAACGTAAGGCGGGTAATGCATTCGTTTATT
GCAAGACGGCCCGTATGTAACGAAGTGTATTGTGTTTCAACAGATCCGTGCTTTGAATTTAGATATAAAAGCGATGGATTCTTAGTTAATTAAATATGTTGTTATCTCTCTCTTTGACGTTCACGTTATTATTCTGCTATTGGACCGGTACCATGTATTATATAGAAGGATCGGTCACTTACAAATATTACAAGGAGACACTTGACTTGGTTGGGTTGCGGCCAAACCCTGCCATGTACCACAGCAACGAGATGCAAGGATTTATAGAGTAACAAGAGACGTGGGACAGGACACGGGGAACTTGAGCGAATCGTACGGAGGTAAGTGCAACGTAAGGCGGGTAATGCATTCGTTTATT
GCAAGACGGCCCGTATGTAACGAAGTGTATTGTGTTTCAACAGATCCGTGCTTTGAATTTAGATACAAAAGCGATGGATTCTTAATTATTAAATATGTTGTTATCTCTCTCTTTGACGTTCACGTTATTATTCTGCTATTGGACCGGTACCATGTATAGAGTAACAAGAGACGTGGGACAGGACACGGGGAACTTGAGCGAATCGTACGGAGGTAAGTGCAACGTAAGGCGGGTAATGCATTCGTTTATT
GCAAGACGGCCCGTATGTAACGAAGTGTATTGTGTTTCAACAGATCCGTGCTTTGAATTTAGATATAAAAGCGATGGATTCTTAGTTAATTAAATATGTTGTTATCTCTCTCTTTGACGTTCACGTTATTATTCTGCTATTGGACCGGTACCATGTATTATATAGAAGGATCGGTCACTTACAAATATTACAAGGAGACACTTGACTTGGTTGGGTTGCGGCCAAACCCTGCCAATGTACCACAGCAACGAGATGCAAGGATTTATAGAGTAACAAGAGACGTGGGACAGGACACGGGGAACTTGAGCGAATCGTACGGAGGTAAGTGCAACGTAAGGCGGGTAATGCATTCGTTTATT
GCAAGACGGCCCGTATGTAACGAAGTGTATTGTGTTTCAACAGATCCGTGCTTTGAATTTAGATATAAAAGCGATGGATTCTTAATTATTAAATATGTTGTTATCTCTCTCTTTGACGTTCACGTTATTATTCTGCTATTGGACCGGTACCATGTACTATATAGAAGGGTCGATCACTTACAAATATTACAAGGAGACACTTGACTTGGTTGGGTTGCGGCCAAACCCTGCCATTGTACCACAGCAACGAGATGCGAGGATTTATAGAGTAACAAGAGACGTGGGACAGGACACGGGGAACTTGAGCGAATCGTACGGAGGTAAGTGCAACGTAAGGCGGGTAATGCATTCGTTTATT
GCAAGACGGCCCGTATGTAACGAAGTGTATTTTGTTTCAACAGATCCGTGCTTTGAATTTAGATACAAAAGCGATGGATTCTTAATTATTAAATATTTTGTTATCTCTCTCTTTGACGTTCACGTTATTATTCTGCTATTGGACCGGTACCATGTACTATATAGAAGGGTCGGTCACTTACAAATATTACAAGGAGACACTTGACTTGGTTGGGTTGCGGCCAAACCCTGCCATTGTACCACAGCAACGAGATGCAAGGATTTATAGAGTAACAAGAGACGTGGGACAGGACACGGGGAACTTGAGCGAATCGTACGGAGGTAAGTGCAACGTAAGGCGGGTAATGCATTCGTTTATT
GCAAGACGGCCCGTATGTAACGAAGTGTATTGTGTTTCAACAGATCCGTGCTTTGAATTTAGATACAAAAGCGATGGATTCTTAATTATTAAACATGTTGTTATCTCTCTCTTTGACGTTCACGTTATTATTCTGCTATTGGACCGGTACCATGTACTATATAGAAGGGTCGATCACTTACAAATATTACAAGGAGACACTTGACTTGGTTGGGTTGCGGCCAAACCCTGACATTGTACCACAGCAACGAGATGCGAGGATATATAGAGTAACAAGAGACGTGGGACAGGACACGGGGAACTTGAGCGAATCGTACGGAGGTAAGTGCAACGTAAGGCGGGTAATGCATTCGTTTATT
GCAAGACGGCCCGTATGTAACGAAGTGTATTGTGTTTCAACAGATCCGTGCTTTGAATTTAGATATAAAAGCGATGGATTCTTAGTTAATTAAATATGTTGTTATCTCTCTCTTTGACGTTCACGTTATTATTCTGCTATTGGACCGGTACCATGTATTATATAGAAGGATCGGTCACTTACAAATATTACAAGGAGACACTTGACTTGGTTGGATTGCGGCCAAACCCTGCCATTGTACCACAGCAACGAGATGCAAGGATTTATAGAGTAACAAGAGACGTGGGACAGGACACGGGGAACTTGAGCGAATCGTACGGAGGTAAGTGCAACGTAAGGCGGGTAATGCATTCGTTTATT
GCAAGACGGCCCGTATGTAACGAAGTGTATTGTGTTTCAACAGATCCGTGCTTTGAATTTAGATATAAAAGCGATGGATTCTTAGTTAATTAAATATGTTGTTATCTCTCTCTTTGACGTTCACGTTATTATTCTGCTATTGGACCGGTACCATGTATTATATAGAAGGATCGGTCACTTACAAATATTACAAGGAGACACTTGACTTGGTTGGGTTGCGGCCAAACCCTGCCATTGTACCACAGCAACGAGATGCAAGGATTTATAGAGTAACAAGAGACGTGGGACAGGACACGGGGATCTTGAGCGAATCGTACGGAGGTAAGTGCAACGTAAGGCGGGTAATGCATTCGTTTATT
GTAAGACGGCCCGTATGTAACGAAGTGTATTGTGTTTCAACAGATCCGTGCTTTGAATTTAGATATAAAAGCGATGGATTCTTAATTATTAAATATGTTGTTATCTCTCTCTTTGACGTTCACGTTATTATTCTGCTATTGGACCGGTACCATGTACTATATAGAAGGGTCGATCACTTACAAATATTACAAGGAGACACTTGACTTGGTTGGGTTGTGGCCAAACCCTGCCATTGTACCACAGCAACGAGATGCGAGGATATATAGTGTAACAAGAGACGTGGGACAGGACACGGGGAACTTGAGCGAATCGTACGGAGGTAAGTGCAACGTAAGGCGGGTAATGCATTCGTTTATT
GCAAGACGGCCCGTATGTAACGTAGTGTATTGTGTTTCAACAGATCCGTGCTTTGAATTTAGATATAATAGCGATGGATTCTTAGTTAATTAAATATGTTGTTATCTCTCTCTTTGACGTTCACGTTATTATTCTGCTATTGGACCGGTACCATGTACTATATAGAAGGGTCGATCACTTACAAATATTACAAGGAGACACTTGACTTGGTTGGGTTGCGGCCAAACCCTGCCATTGTACCACAGCAACGAGATGCAAGGATTTATAGAGTAACAAGAGACGTGGGACAGGACACGGGGAACTTGAGCGAATCGTACGGAGGTAAGTGCAACGTAAGGCGGGTAATGCATTCGTTTATT
GCAAGACGGCCCGTATGTAACGAAGTGTATTGTGTTTCAACAGATCCGTGCTTTGAATTTAGATATAAAAGCGATGGATTCTTAGTTAATTAAATATGTTGTCATCTCTCTCTTTGACGTTCACGTTATTATTCTGCTATTGGACCGGTACCATGTATTATATAGAAGGATCGGTCACTTACAAATATTACAAGGAGACACTTGACTTGGTTGGGTTGCGGCCAAACCCTGCCATTGTACCACAGTAACGAGATGCGAGGATATATAGAGTAACAAGAGACGTGGGACAGGACACGGGGAACTTGAGCGAATCGTACGGAGGTAAGTGCAACGTAAGGCGGGTAATGCATTCGTTTATT
GCAAGACGGCCCGTATGTAACGAAGTGTATTGTGTTTCAACAGATCCGTGCTTTGAATTTAGATATAAAAGCGATGGATTCTTAGTTAATTAAATATGTTGTTATCTCTCTCTTTGACGTTCACGTTATTATTCTGCTATTGGACCGGTACCATGTATTATATAGAAGNATCGGTCACTTACAAATATTACAAGGAGACACTTGACTTGGTTGGGTTGCGGCCAAACCCTGCCATTGTACCACAGCAACGAGATGCAAGGATTTATAGAGTAACAAGAGACGTGGGACAGGACACGGGGAACTTGAGCGAATCGTACGGAGGTAAGTGCAACGTAAGGCGGGTAATGCATTCGTTTATT
GCAAGACGGCCCGTATGTAACGAAGTGTATTGTGTTTCAACAGATCCGTGCTTTGAATTTAGATATAAAAGCGATGGATTCTTAGTTAATTAAATATGTTGTTATCTCTCTCTTTGACGTTCACGTTATTATTCTGCTATTGGACCGGTACCATGTACTATATAGAAGGGTCGATCACTTACAAATATTACAAGGAGACACTTGACTTGGTTGGGTTGCGGCCAAACCCTGCCATTGTACCACAGCAACGAAATGCGAGGATATATAGAGTAACAAGAGACGTGGGACAGGACACGGGGAACTTGAGCGAATCGTACGGAGGTAAGTGCAACGTAAGGCGGGTAATGCATTCGTTTATT
GCAAGACGGCCCGTATGTAACGAAGTGTATTGTGTTTCAACAGATCCGTGCTTTGAATTTAGATACAAAAGCGATGGATTCTTAATTATTAAATATGTTGTTATCTCTCTCTTTGACGTTCACGTTATTATTCTGCTATTGGACCGGTACCATGTATTATATAGAAGGATCGGTCACTTACAAATATTACAAGGAGACACTTGACTTGGTTGGGTTGCGGCCAAACCCTGCCATTGTACCACAGCAACGAGATGCGAGGATATATAGAGTAACAAGAGACGTGGGACAGGACACGGGGAACTTGAGCGAATCGTACGGAGGTAAGTGCAACGTAAGGCGGGTAATGCATTCGTTTATT
GCAAGACGGCCCGTATGTAACGAAGTGTATTGTGTTTCAACAGATCCGTGCTTTGAATTTAGATATAAAAGCGATGGATTCTTAGTTAATTAAATATGTTGTTATCTCTCTCTTTGACGTTCACGTTATTATTCTGCTATTGGACCGGTACCATGTATTATATAGAAGGATCGGTCACTTACAAATATTACAAGGAGACTCTTGACTTGGTTGGGTTGCGGCCAAACCCTGCCATTGTACCACAGCAACGAGATGCGAGGATATATAGAGTAACAAGAGACGTGGGACAGGACACGGGGAACTTGAGCGAATCGTACGGAGGTAAGTGCAACGTAAGGCGGGTAATGCATTCGTTTATT
GCAAGACGGCCCGTATGTAACGAAGTGTATTGTGTTTCAACAGATCCGTGCTTTGAATTTAGATATAAAAGCGATGGATTCTTAATTATTAAATATGTTGTTATCTCTCTCTTTGACGTTCACGTTATTATTCTGCTATTGGACCGGTACCATGTATTATATAGAAGGGTCGATCACTTACAAATATTACAAGGAGACACTTGACTTGGTTGGGTTGCGGCCAAACCCTGCCATTGTACCACAGCAACGAGATGCAAGGATTTATAGAGTAACAAGAGACGTGGGACAGGACACGGGGAACTTGAGCGAATCGTACGGAGGTAAGTGCAACGTAAGGCGGGTAATGCATTCGTTTATT
GCAAGACGGCCCGTATGTAACGAAGTGTATTTTGTTTCAACAGATCAGTGCTTTGAATTTAGATACAAAAGCGATGGATTCTTAATTATTAAATATGTTGTTATCTCTCTCTTTGACGTTCACGTTATTATTCTGCTATTGGACCGGTACCATGTACTATATAGAAGGGTCGATCACTTACAAATATTACAAGGAGACACTTGACTTGGTTGGGTTGCGGCCAAACCCTGCCATTGTACCACAGCAACGAGATGCGAGGATATATAGAGTAACAAGAGACGTGGGACAGGACACGGGGAACTTGAGCGAATCGTACGGAGGTAAGTGCAACGTAAGGCGGGTAATGCATTCGTTTATT
GCAAGACGGCCCGTATGTAACGAAGTGTATTTTGTTTCAACAGATCCGTGCTTTGAATTTAGATATAAAAGCGATGGGTTCTTAGTTAATTAAATATGTTGTTATCTCTCTCTTTGACGTTCACGTTATTATTCTGCTATTGGACCGGTACCATGTATTATATAGAAGGATCGGTCACTTACAAATATTACAAGGAGACACTTGACTTGGTTGGGTTGCGGCCAAACCCTGCCATTGTACCACAGCAACGAGATGCAAGGATTTATAGAGTAACAAGAGACGTGGGACAGGACACGGGGAACTTGAGCGAATCGTACGGAGGTAAGTGCAACGTAAGGCGGGTAATGCATTCGTTTATT
GCAAGACGGCCCGTATGTAAGGAAGTGTATTGTGTTTCAACAGATCCGTGCTTTGAATTTAGATATAAAAGCGATGGATTCTTAGTTAATTAAATATGTTGTTATCTCTCTCTTTGACGTTCACGTTATTATTCTGCTATTGGACCGGTACCATGTATTATATAGAAGGATCGGTCACTTACAAATATTACAAGGAGACACTTGACTTGGTTGGGTTGCGGCCAAACCCTGCCATTGTACCACAGCAACGAGATGCAAGGATTTATAGAGTAACAAGAGACGTGGGACAGGACACGGGGAACTTGAGCGAATCGTACGGAGGTAAGTGCAACGTAAGGCGGGTAATGCATTCGTTTATT
GCAAGACGGCCCGTATGTAACGAAGTGTATTTTGTTTCAACAGATCCGTGCTTTGAATTTAGATACAAAAGCGATGGATTCTTAATTATTAAATATGTTGTTATCTCTCTCTTTGACGTTCACGTTATTATTCTGCTATTGGACCGGTACCATGTACTATATAGAAGGGTCGATCACTTACAAATATTACAAGGAGACACTTGACTCGGTTGGGTTGCGGCCAAACCCTGCCATTGTACCACAGCAACGAGATGCAAGGATTTATAGAGTAACAAGAGACGTGGGACAGGACACGGGGAACTTGAGCGAATCGTACGGAGGTAAGTGCAACGTAAGGCGGGTAATGCATTCGTTTATT
GCAAGACGGCCCGTATGTAACGAAGTGTATTGTGTTTCAACAGATCCGTGCTTTGAATTTAGATATAAAAGCGATGGATTCTTAGTTAATTAAATATGTTGTTATCTCTCTCTTTGACGTTCACGTTATTATTCTGCTATTGGACCGGTACCATGTATTATATAGAAGGATCGGTCACTTACAAATATTACAAGGAGACACTTGACTTGGTTGGGTTGCGGCCAAACCCTGCCATTGTACCAACAACGAGATGCAAGGATTTATAGAGTAACAAGAGACGTGGGACAGGACACGGGGAACTTGAGCGAATCGTACGGAGGTAAGTGCAACGTAAGGCGGGTAATGCATTCGTTTATT
GCAAGACGGCCCGTATGTAACGAAGTGTATTTTGTTTCAACAGATCCGTGCTTTGAATTTAGATACAAAAGCCATGGATTCTTAATTATTAAATATGTTGTTATCTCTCTCTTTGACGTTCACGTTATTATTCTGCTATTGGACCGGTACCATGTACTATATAGAAGGGTCGGTCACTTACAAATATTACAAGGAGACACTTGACTTGGTTGGGTTGCGGCCAAACCCTGCCATTGTACCACAGCAACGAGATGCGAGGATATATAGAGTAACAAGAGACGTGGGACAGGACACGGGGAACTTGAGCGAATCGTACGGAGGTAAGTGCAACGTAAGGCGGGTAATGCATTCGTTTATT
GCAAGACGGCCCGTATGTAACGAAGTGTATTTTGTTTCAACAGATCCGTGCTTTGAATTTATATATAAAAGCGATGGATTCTTAGTTAATTAAATATGTTTTTATCTCTCTCTTTGACGTTCACGTTATTATTCTGCTATTGGACCGGTACCATGTATTATATAGAAGGATCGGTCACTTACAAATATTACAAGGAGACACTTGACTTGGTTGGGTTGCGGCCAAACCCTGCCATTGTACCACAGCAACGAGATGCAAGGATTTATAGAGTAACAAGAGACGTGGGACAGGACACGGGGAACTTGAGCGAATCGTACGGAGGTAAGTGCAACGTAAGGCGGGTAATGCATTCGTTTATT
GCAAGACGGCCCGTATGTAACGAAGTGTATTGTGTTTCAACAGATCCGTGCTTTGAATTTAGATATAAAAGCGATGGATTCTTAGTTAATTAAATATGTTGTTATCTCTCTCTTTGACGTTCACGTTATTATTCTGCTATTGGACCGGTACCATGTATTATATAGAAGGATCGGTCACTTACAAATATTACAAGGAGACACTTGACTTGGTTGGGTTGCGGCCAAACCCTGCCATTGTACCACAGCAACGAGATGCAAGGATGTCTAGAGTAACAAGAGACGTGGGACAGGACACGGGGAACTTGAGCGAATCGTACGGAGGTAAGTGCAACGTAAGGCGGGTAATGCATTCGTTTATT
GCAAGACGGCCCGTATGTAACGAAGTGTATTGTGTTTCAACAGATCCGTGCTTTGAATTTATATATAAAAGCGATGGATTCTTAATTATTAAATATGTTGTTATCTCTCTCTTTGACGTTCACGTTATTATTCTGCTATTGGACCGGTACCATGTACTATATAGAAGGGTCGGTCACTTACAAATATTACAAGGAGACACTTGACTTGGTTGGGTTGCGGCCAAACCCTGCCATTGTACCACAGCAACGAGATGCAAGGATTTATAGAGTAACAAGAGACGTGGGACAGGACACGGGGAACTTGAGCGAATCGTACGGAGGTAAGTGCAACGTAAGGCGGGTAATGCATTCGTTTATT
GCAAGACGGCCCGTATGTAACGAAGTGTATTGTGTTTCAACAGATCCGTGCTTTGAATTTAGATATAAAAGCGATGGATTCTTAGTTAATTAAATATGTTGTTATCTCTCTCTTTGACGTTCACGTTATTATTCTGCTATTGGACCGGTACCATGTACTATATAGAAGGGTCGATCACTTACAAATATTACAAGGAGACACTTGACTTGGTTGGGTTGCGGCCAAACCCTGCCATTGTACCACAGCAACGAGATGCGAGGATATATAGAGTAACAAGAGACGTGGGACAGGACACGGGGAACTTGAGCGAATCGTACGGAGGTAAGTGCAACGTAAGGCGGGTAATGCATTCGTCTATT
GCAAGACGGCCCGTATGTAACGAAGTGTATTTTGTTTCAACAGATCCGTGCTTTGAATTTAGATATAAAAGCGATGGATTCTTAGTTAATTAAATATGTTGTTATCTCTCTCTTTGACGTTCACGTTATTATTCTGCTATTGGACCGGTACCATGTATTATATAGAAGGATCGGTCACTTACAAATATTACAAGGAGACACTTGACTTGGTTGGGTTGCGGCCAAACCCTGCCATTGTACCACAGCAACGAGATGCAAGGATTTATAGAGTAACAAGAGACGTGGGACAGGACACGGGGAACTTGAGCGAATCGTACGGAGGTAAGTGCAACGTAAGGCGGGTAATGCACTCGTTTATT
GCAAGACGGCCCGTATGTAACGAAGTGTATTGTGTTTCAACAGATCCGTGCTTTGAATTTAGATATAAAAGCGATGGATTCTTAGTTAATTAAATATGTTGTTATCTCTCTCTTTGACGTTCACGTTATTATTCTGCTATTGGACCGGTACCATGTATTATATAGAAGGATCGGTCACTTACAAATATTACAAGGAGACACTTGACTTGGTTGGGTTGCGGCCAAACCCTGCCATTGTACCACAGTAACGAGATGCAAGGATTTATAGAGTAACAAGAGACGTGGGACAGGACACGGGGAACTTGAGCGAATCGTACGGAGGTAAGTGCAACGTAAGGCGGGTAATGCATTCGTTTATT
GCAAGACGGCCCGTATGTAACGAAGTGTATTTTGTTTCAACAGATCCGTGCTTTGAATTTAGATACAAAAGCGATGGATTCTTAATTATTAAATATGTTGTTATCTTTCTCTTTGACGTTCACGTTATTATTCTGCTATTGGACCGGTACCATGTACTATATAGAAGGGTCGATCACTTACAAATATTACAAGGAGACACTTGACTTGGTTGGGTTGCGGCCAAACCCTGCCATTGTACCACAGCAACGAGATGCGAGGATATATAGAGTAACAAGAGACGTGGGACAGGACACGGGGAACTTGAGCGAATCGTACGGAGGTAAGTGCAACGTAAGGCGGGTAATGCATTCGTTTATT
GCAAGACGGCCCGTATGTAACGAAGTGTATTTTGTTTCAACAGATCCGTGCTTTGAATTTAGATACAAAAGCGATGGATTCTTAATTATTAAATATGTTGTTATCTCTCTCTTTGACGTTCACGTTATTATTCTGCTATTGGACCGGTACCATGTACTATATAGAAGGGTCGATCACTTACAAATATTACAAGGAGACACTTGACTTGGTTGGGTTACGGCCAAACCCTGCCATTGTACCACAGCAACGAGATGCGAGGATATATAGAGTAACAAGAGACGTGGGACAGGACACGGGGAACTTGAGCGAATCGTACGGAGGTAAGTGCAACGTAAGGCGGGTAATGCATTCGTTTATT
GCGAGACGGCCCGTATGTAACGAAGTGTATTGTGTTTCAACAGATCCGTGCTTTGAATTTAGATATAAAAGCGATGGATTCTTAGTTAATTAAATATGTTGTTATCTCTCTCTTTGACGTTCACGTTATTATTCTGCTATTGGACCGGTACCATGTATTATATAGAAGGATCGGTCACTTACAAATATTACAAGGAGACACTTGACTTGGTTGGGTTGCGGCCAAACCCTGCCATTGTACCACAGCAACGAGATGCAAGGATTTATAGAGTAACAAGAGACGTGGGACAGGACACGGGGAACTTGAGCGAATCGTACGGAGGTAAGTGCAACGTAAGGCGGGTAATGCATTCGTTTATT
GCAAGACGGCCCGTATGTAACGAAGTGTATTGTGTTTCAACAGATCCGTGCTTTGAATTTAGATATAAAAGCGATGGATTCTTAGTTAATTAAATATGTTGTTATCTCTCTCTTTGACGTTCACGTTATTATTCTGCTATTGGACCGGTACCATGTACTATATAGAAGGATCGGTCACTTACAAATATTACAAGGAGACACTTGACTTGGTTGGGTTGCGGCTAAACCCTGCCATTGTACCACAGCAACGAGATGCAAGGATTTATAGAGTAACAAGAGACGTGGGGCAGGACACGGGGAACTTGAGCGAATCGTACGGAGGTAAGTGCAACGTAAGGCGGGTAATGCATTCGTTTATT
GCAAGACGGCCCGTATGTAACGAAGTGTATTGTGTTTCAACAGATCCGTGCTTTGAATTTAGATATAAAGCGATGGATTCTTAGTTAATTAAATATGTTGTTATCTCTCTCTTTGACGTTCACGTTATTATTCTGCTATTGGACCGGTACCATGTATTATATAGAAGGATCGGTCACTTACAAATATTACAAGGAGACACTTGACTTGATT
GCAAGACGGCCTGTATGTAACGAAGTGTATTTTGTTTCAACAGATCCGTGCTTTGAATTTAGATACAAAAGCGATGGATTCTTAATTATTAAATATGTTGTTATCTCTCTCTTTGACGTTCACGTTATTATTCTGCTATTGGACCGGTACCATGTACTATATAGAAGGGTCGATCACTTACAAATATTACAAGGAGACACTTGACTTGGTTGGGTTGCGGCCAAACCCTGCCATTGTACCACAGCAACGAGATGCGAGGATATATAGAGTAACAAGAGACGTGGGACAGGACACGGGGAACTTGAGCGAATCGTACGGAGGTAAGTGCAACGTAAGGCGGGTAATGCATTCGTTTATT
GCAAGACGGCCAGTATGTAACGAAGTGTATTGTGTTTCAACAGATCCGTGCTTTGAATTTAGATATAAAAGCGATGGATTCTTAGTTAATTAAATATGTTGTTATCTCTCTCTTTGACGTTCACGTTATTATTCTGCTATTGGACCGGTACCATGTATTATATAGAAGGATCGGTCACTTACAAATATTACAAGGAGACACTTGACTTGGTTGGGTTGCGGCCAAACCCTGCCATTGTACCACAGCAACGAGATGCAAGGATTTATAGAGTAACAAGAGACGTGGGACAGGACACGGGGAACTTGAGCGAATCGTACGGAGGTAAGTGCAACGTAAGGCGGGTAATGCATTCGTTTATT
GCAAGACGGCCCGTATGTAACGAAGTGTATTTTGTTTCAACAGATCCGTGCTTTGAATTTAGATACAAAAGCGATGGATTCTTAATTATTAAGTATGTTGTTATCTCTCTCTTTGACGTTCACGTTATTATTCTGCTATTGGACCGGTACCATGTACTATATAGAAGGGTCGATCACTTACAAATATTACAAGGAGACACTTGACTTGGTTGGGTTGCGGCCAAACCCTGCCATTGTACCACAGCAACGAGATGCGAGGATATATAGAGTAACAAGAGACGTGGGACAGGACACGGGGAACTTGAGCGAATCGTACGGAGGTAAGTGCAACGTAAGGCGGGTAATGCATTCGTTTATT
GCAAGACGGCCCGTATGTAACGAAGTGTATTTTGTTTCAACAGATCCGTGCTTTGAATTTAGACATAAAAGCGATGGATTCTTAGTTAATTAAATATGTTGTTATCTCTCTCTTTGACGTTCACGTTATTATTCTGCTATTGGACCGGTACCATGTATTATATAGAAGGATCGGTCACTTACAAATATTACAAGGAGACACTTGACTTGGTTGGGTTGCGGCCAAACCCTGCCATTGTACCACAGCAACGAGATGCAAGGATTTATAGAGTAACAAGAGACGTGGGACAGGACACGGGGAACTTGAGCGAATCGTACGGAGGTAAGTGCAACGTAAGGCGGGTAATGCATTCGTTTATT
GCAAGACGGCCCGTATGTAACGAAGTGTATTGTGTTTCAACAGATCCGTGCTTTGAATTTAGATATAAAAGCGATGGATTCTTAGTTAATTAAATATGTTGTTATCTCTCTCTTTGACGTTCACGTTATTATTCTGCTATTGGACCGGTACCATGTATTATATAGAAGGGTCGATCACTTACAAATATTACAAGGAGACACTTGACTTGGTCGGGTTGCGGCCAAACCCTGCCATTGTACCACAGCAACGAGATGCGAGGATATATAGAGTAACAAGAGACGTGGGACAGGACACGGGAACTTGAGCGAATCGTACGGAGGTAAGTGCAACGTAAGGCGGGTAATGCATTCGTTTATT
GCAAGACGGCCCGTATGTAACGAAGTGTATTTTGTTTCAACAGATCCGTGCTTTGAATTTAGATACAAAAGCGATGGATTCTTAATTATTAAATATGTTGTTATCTCTCTCTTTGACGTTCACGTTATTATTCTGCTATTGGACCGGTACCATGTATTATATAGAAGGATCGGTCACTTACAAATATTACAAGGAGACACTTGACTTGGTTGGGTTGCGGCCAAACCCTGCCATTGTACCACAGCAACGAGATGCAAGGATTTATAGAGTAACAAGGGACGTGGGACAGGACACGGGGAACTTGAGCGAATCGTACGGAGGTAAGTGCAACGTAAGGCGGGTAATGCATTCGTTTATT
GCAAGACGGCCCGTATGTAACGAAGTGTATTTTGTTTCAACAGATCCGTGCTTTGAATTTAGATATAAAAGCGATGGATTCTTAATTATTAAATATGTTGTTATCTCTCTCTTTGACGTTCACGTTATTATTCTGCTATTGGACCGGTACCATGTATTATATAGAAGGATCGGTCACTTACAAATATTACAAGGAGACACTTGACTTGGTTGGGTTGCGGCCAAACCCTGCCATTGTACCACAGCAACGAGATGCGAGGATTTATAGAGTAACAAGAGACGTGGGACAGGACACGGGGAACTTGAGCGAATCGTACGGAGGTAAGTGCAACGTAAGGCGGGTAATGCATTCGTTTATT
GCAAGACGGCCCGTATGTAACGAAGTGTATTGTGTTTCAACAGATCCGTGCTTTGAATTTAGATATAAAAGCGATGGATTCTTAGTTAATTAAATATGTTGTTATCTCTCTCTTTGACGTTCACGTTATTATTCTGCTATTGGACCGGTACCATGTATTATATAGAGGGGTCGATCACTTACAAATATTACAAGGAGACACTTGACTTGGTTGGGTTGCGGCCAAACCCTGCCATTGTACCACAGCAACGAGATGCAAGGATTTATAGAGTAACAAGAGACGTGGGACAGGACACGGGGAACTTGAGCGAATCGTACGGAGGTAAGTGCAACGTAAGGCGGGTAATGCATTCGTTTATT
GCAAGACGGCCCGTATGTAACGAAGTGTATTGTGTTTCAACAGATCCGTGCTTTGAATTTAGATATAAAAGCGATGGATTCTTAGTTAATTAAATATGTTGTTATCTCTCTCTTTGACGTTCACGTTATTATTCTACTATTGGACCGGTACCATGTATTATATAGAAGGATCGGTCACTTACAAATATTACAAGGAGACACTTGACTTGGTT
GCAAGACGGCCCGTATGTAACGAAGTGTATTGTGTTTCAACAGGTCCGTGCTTTGAATTTAGATATAAAAGCGATGGATTCTTAGTTAATTAAATATGTTGTTATCTCTCTCTTTGACGTTCACGTTATTATTCTGCTATTGGACCGGTACCATGTATTATATAGAAGGATCGGTCACTTACAAATATTACAAGGAGACACTTGACTTGGTTGGGTTGCGGCCAAACCCTGCCATTGTACCACAGCAACGAGATGCAAGGATTTATAGAGTAACAAGAGACGTGGGACAGGACACGGGGAACTTGAGCGAATCGTACGGAGGTAAGTGCAACGTAAGGCGGGTAATGCATTCGTTTATT
GCAAGACGGCCCGTATGTAACGAAGTGTATTTTGTTTCAACAGATCCGTGCTTTGAATTTAGATATAAAAGCGATGGATTCTTAGTTAATTAAATATGTTGTTATCTCTCTCTTTGACGTTCACGTTATTATTCTGCTATTGGACCGGTACCATGTATTATATAGAAGGATCGGTCACTTACAAATATTACAAGGAGACACTTGACTTGGTTGGGTTGCGGCCAAACCCTGCCATTGTACCACAGCAACGAGATCCAAGGATTTATAGAGTAACAAGAGACGTGGGACAGGACACGGGGAACTTGAGCGAATCGTACGGAGGTAAGTGCAACGTAAGGCGGGTAATGCATTCGTTTATT
GCAAGACGGCCCGTATGTAACGAAGTGTATTGTGTTTCAACAGATCCGTGCTTTGAATTTAGATATAAAAGCGATGGATTCTTAGTTAATTAAATATGTTGTTATCTCTCTCTTTGACGTTCACGTTATTATTCTGCTATTGGACCGGTACCATGTACTATATAGAAGGGTCGATCACTTACAAATATTACAAGGAGACACTTGACTTGGTTGGGTTGCGGCCAAACCCTGCCATTGTACCACAGCAACGAGATGCAAGGATTTATAGAGAACAAGAGACGTGGGACAGGACACGGGGAACTTGAGCGAATCGTACGGAGGTAAGTGCAACGTAAGGCGGGTAATGCATTCGTTTATT
GCAAGACGGCCCGTATGTAACGAAGTGTATTGTGTTTCAACAGATCCGTGCTTTGAATTTAGATATAAAAGCGATGGATTCTTAGTTAATTAAATATGTTGTTATCTCTCTCCTTGACGTTCACGTTATTATTCTGCTATTGGACCGGTACCATGTATTATATAGAAGGATCGGTCACTTACAAATATTACAAGGAGACACTTGACTTGGTTGGGTTGCGGCCAAACCCTGCCATTGTACCACAGCAACGAGATGCGAGGATATATAGAGTAACAAGAGACGTGGGACAGGACACGGGGAACTTGAGCGAATCGTACGGAGGTAAGTGCAACGTAAGGCGGGTAATGCATTCGTTTATT
GCAAGACGGCCCGTATGTAACGAAGTGTATTTTGTTTCAACAGATCCGTGCTTTGAATTTAGATACAAAAGCGATGGATTCTTAATTATTAAATATGTTGTTATCTCTCTCTTTGACGTTCACGTTATTATTCTGCTATTGGACCGGTACCATGTATTATATAGAAGGATCGGTCACTTACAAATATTACAAGGAGACACTTGACTTGGTTGGGTTGCGGCCAAACCCTGCCATTGTACCACAGCAACGAGATGCAAGGATTTATAGAGTAACAAGAGACGTGGGACAGGACACGGGGAACTTGAGCGAATCGTACGGAGGTAAGTGCAACGTAAGGCTGGTAATGCATTCGTTTATT
GCAAGACGGCCCGTATGTAACGAAGTGTATTGTGTTTCAACAGATCCGTGCTTTGAATTTAGATACAAAAGCGATGGATTCTTAGTTAATTAAATATGTTGTTATCTCTCTCTTTGACGTTCACGTTATTATTCTGCTATTGGACCGGTACCATGTACTATATAGAAGGATCGGTCACTTACAAATATTACAAGGAGACACTTGACTTGGTTGGGTTGCGGCCAAACCCTGCCATTGTACCACAGCAACGAGATGCAAGGATTTATAGAGTAACAAGAGACGTGGGACAGGACACGGGGAACTTGAGCGAATCGTACGGAGGTAAGTGCAACGTAAGGCGGGTAATGCATTCGTTTATT
GCAAGACGGCCCGTATGTAACGAAGTGTATTTTGTTTCAACAGATCCGTGCTTTGAATTTAGATACAAAAGCGATGGATTCTTAATTATTAAATATGTTGTTATCTCTCTCTTTGACGTTCACGTTATTATTCTGCTATTGGACCGGTACCATGTACTTTTTGGGTTGCGGCCAAACCCTGCCATTGTACCACAGCAACGAGATGCGAGGATATATAGAGTAACAAGAGACGTGGGACAGGACACGGGGAACTTGAGCGAATCGTACGGAGGTAAGTGCAACGTAAGGCGGGTAATGCATTCGTTTATT
GCAAGACGGCCCGTATGTAACGAAGTGTATTGTGTTTCAACAGATCCGTGCTTTGAATTTAGATATAAAAGCGATGGATTCTTAGTTAATTAAATATGTTGTTGTCTCTCTCTTTGACGTTCACGTTATTATTCTGCTATTGGACCGGTACCATGTATTATATAGAAGGATCGGTCACTTACAAATATTACAAGGAGACACTTGACTTGGTTGGGTTGCGGCCAAACCCTGCCATTGTACCACAGCAACGAGATGCAAGGATTTATAGAGTAACAAGAGACGTGGGACAGGACACGGGGAACTTGAGCGAATCGTACGGAGGTAAGTGCAACGTAAGGCGGGTAATGCATTCGTTTATT
GCAAGACGGCCCGTATGTAACGAAGTGTATTGTGTGTCAACAGATCCGTGCTTTGAATTTAGATATAAAAGCGATGGATTCTTAGTTAATTAAATATGTTGTTATCTCTCTCTTTGACGTTCACGTTATTATTCTGCTATTGGACCGGTACCATGTATTATATAGAAGGATCGGTCACTTACAAATATTACAAGGAGACACTTGACTTGGTTGGGTTGCGGCCAAACCCTGCCATTGTACCACAGCAACGAGATGCAAGGATTTATAGAGTAACAAGAGACGTGGGACAGGACACGGGGAACTTGAGCGAATCGTACGGAGGTAAGTGCAACGTAAGGCGGGTAATGCATTCGTTTATT
GCAAGACGGCCCGTATGTAACGAAGTGTATTTTGTTTCAACAGATCCGTGCTTTGAATTTAGATACAAAAGCGATGGATTCTTAATTATTAAATATGTTGTTATCTCTCTCTTTGACGTTCACGTTATTATTCTGCTATTGGACCGGTACCATGTATTATATAGAAGGATCGGTCACTTACAAATATTACAAGGAGACACTTGACTTGGTTGGGTTGCGGCCAAACCCTGCCATTGTACCACAGCAACGAGATGCGAGGATATATAGAGTAACAAGAGACGTGGGACAGGACACGGGGAACTTGAGCGAATCGTACGGAGGTAAGTGCAACGTAAGGCGGGTAATGCATTCGTTTATT
GCAAGACGGCCCGTATGTAACGAAGTGTATTTTGTTTCAACAGATCCGTGCTTTGAATTTAGATACAAAAGCGATGGATTCTTAGTTAATTAAATATGTTGTTATCTCTCTCCTTGACGTTCACGTTATTATTCTGCTATTGGACCGGTACCATGTATTATATAGAAGGATCGGTCACTTACAAATATTACAAGGAGACACTTGACTTGGTTGGGTTGCGGCCAAACCCTGCCATTGTACCACAGCAACGAGATGCAAGGATTTATAGAGTAACAAGAGACGTGGGACAGGACACGGGGAACTTGAGCGAATCGTACGGAGGTAAGTGCAACGTAAGGCGGGTAATGCATTCGTTTATT
ACAAGAGCTNCAGCCA
GCAAGACGGCCCGTATGTAACGAAGTGTATTTTGTTTCAACAGATCCGTGCTTTGAATTTAGATACAAAGCGATGGATTCTTAATTATTAAATATGTTGTTATCTCTCTCTTTGACGTTCACGTTATTATTCTGCTATTGGACCGGTACCATGTACTATATAGAAGGGTCGATCACTTACAAATATTACAAGGAGACACTTGACTTGGTTGGGTTGCGGCCAAACCCTGCCATTGTACCACAGCAACGAGATGCGAGGATATATAGAGTAACAAGAGACGTGGGACAGGACACGGGGAACTTGAGCGAATCGTACGGAGGTAAGTGCAACGTAAGGCGGGTAATGCATTCGTTTATT
TACGCCGATACGTTTGATGTTGACTTCTTTAGAAGACAGCAAACTAGAGTAAGGATCTACGCCGATACGTTTGAT
GCAAGACGGCCCGTATGTAACGAAGTGTATTGTGTTTCTACAGATCCGTGCTTTGAATTTAGATATAAAAGCGATGGATTCTTAGTTAATTAAATATGTTGTTATCTCTCTCTTTGACGTTCACGTTATTATTCTGCTATTGGACCGGTACCATGTATTATATAGAAGGATCGGTCACTTACAAATATTACAAGGAGACACTTGACTTGGTTGGGTTGCGGCCAAACCCTGCCATTGTACCACAGCAACGAGATGCAAGGATTTATAGAGTAACAAGAGACGTGGGACAGGACACGGGGAACTTGAGCGAATCGTACGGAGGTAAGTGCAACGTAAGGCGGGTAATGCATTCGTTTATT
GTAAGACGGCCCGTATGTAACGAAGTGTATTGTGTTTCAACAGATCCGTGCTTTGAGTTTAGATATAAAAGCGATGGATTCTTAGTTAATTAAATATGTTGTTATCTCTCTCTTTGACGTTCACGTTATTATTCTGCTATTGGACCGGTACCATGTATTATATAGAAGGATCGGTCACTTACAAATATTACAAGGAGACACTTGACTTGGTTGGGTTGCGGCCAAACCCTGCCATTGTACCACAGCAACGAGATGCAAGGATTTATAGAGTAACAAGAGACGTGGGACAGGACACGGGGAACTTGAGCGAATCGTACGGAGGTAAGTGCAACGTAAGGCGGGTAATGCATTCGTTTATT
GCAAGACGGCCCGTATGTAACGAAGTGTATTGTGTTTCAACAGATTCGTGCTTTGAATTTAGATATAAAAGCGATGGATTCTTAGTTAATTAAATATGTTGTTATCTCTCTCTTTGACGTTCACGTTATTATTCTGCTATTGGACCGGTACCATGTATTATATAGAAGGGTCGATCACTTACAAATATTACAAGGAGACACTTGACTTGGTTGGGTTGCGGCCAAACCCTGCCATTGTACCACAGCAACGAGATGCGAGGATATATAGAGTAACAAGAGACGTGGGACAGGACACGGGGAACTTGAGCGAATCGTACGGAGGTAAGTGCAACGTAAGGCGGGTAATGCATTCGTTTATT
GCAAGACGGCCCGTATGTAACGAAGTGTATTGTGTTTCAACAGATCCGTGCTTTGGATTTAGATATAAAAGCGATGGATTCTTAGTTAATTAAATATGTTGTTATCTCTCTCTTTGACGTTCACGTTATTATTCTGCTATTGGACCGGTACCATGTACTATATAGAAGGGTCGATCACTTACAAATATTACAAGGAGACACTTGACTTGGTTGGGTTGCGGCCAAACCCTGCCATTGTACCACAGCAACGAGATGCGAGGATATATAGAGTAACAAGAGACGTGGGACAGGACACGGGGAACTTGAGCGAATCGTACGGAGGTAAGTGCAACGTAAGGCGGGTAATGCATTCGTTTATT
GCAAGACGGCCCGTATGTAACGAAGTGTATTTTGTTTCAACAGATCCGTGCTTTGAATTTAGATATAAAAGCGATGGATTCTTAGTTAATTAAATATGTTGTTATCTCTCTCTTTGACGTTCACGTTATTATTCTGCTATTGGACNGGTACCATGTATTATATAGAAGGATCGGTCACTTACAAATATTACAAGGAGACACTTGACTTGGTTGGGTTGCGGCCAAACCCTGCCATTGTACCACAGCAACGAGATGCAAGGATTTATAGAGTAACAAGAGACGTGGGACAGGACACGGGGAACTTGAGCGAATCGTACGGAGGTAAGTGCAACGTAAGGCGGGTAATGCATTCGTTTATT
GCAAGACGGCCCGTATGTAACGAAGTGTATTGTGTTTCAACAGAGCCGTGCTTTGAATTTAGATATAAAAGCGATGGATTCTTAGTTAATTAAATATGTTGTTATCTCTCTCTTTGACGTTCACGTTATTATTCTGCTATTGGACCGGTACCATGTATTATATAGAAGGATCGGTCACTTACAAATATTACAAGGAGACACTTGACTTGGTTGGGTTGCGGCCAAACCCTGCCATTGTACCACAGCAACGAGATGCAAGGATTTATAGAGTAACAAGAGACGTGGGACAGGACACGGGGAACTTGAGCGAATCGTACGGAGGTAAGTGCAACGTAAGGCGGGTAATGCATTCGTTTATT
GCAAGACGGCCCGTATGTAACGAAGTGTATTGTGTTTCAACAGATCCGTGCTTTGAATTTAGATATAAAAGCGATGGATTCTTAGTTAATTAAATATGTTGTTATCTCTCTCTTTGACGTTCACGTTATTATTCTGCTATTGGACCGGTACCATGTATGTTGGGTTGCGGCCAAACCCTGCCATTGTACCACAGCAACGAGATGCAAGGATATATAGAGTAACAAGAGACGTGGGACAGGACACGGGGAACTTGAGCGAATCGTACGGAGGTAAGTGCAACGTAAGGCGGGTAATGCATTCGTTTATT
GCAAGACGGCCCGTATGTAACGAAGTGTATTTTGTTTCAACAGATCCGTGCTTTGAATTTAGATACAAAAGCGATGGATTCTTAGTTAATTAAATATGTTGTTATCTCTCTCTTTGACGTTCACGTTATTATTCTGCTATTGGACCGGTACCATGTATTATATAGAAGGATCGGTCACTTACAAATATTACAAGGAGACACTTGACTTGGTTGGGTTGCGGCCAAACCCTGCCATTGTACCACAGCAACGAGATGCAAGGATTTATAGAGTAACAAGAGACGTGGGACAGGACACGGGGAACTTGAGCGAATCGTACGGAGGTAAATGCAACGTAAGGCGGGTAATGCATTCGTTTATT
GCAAGACGGCCCGTATGTAACGAAGTGTATTGTGTTTCAACAGATCCGTGCTTTGAATTTAGATATAAAAGCGATGGATTCTTAATTATTAAATATGTTGTTATCTCTCTCTTTGACGTTCACGTTATTATTCTGCTATTGGACCGGTACCATGTACTATATAGAAGGGTCGGTCACTTACAAATATTACAAGGAGACACTTGACTTGGTTGGGTTGCGGCCAAACCCTGCCATTGTACCACAGCAACGAGATGCAAGGATTTATAGAGTAACAAGAGACGTGGGACAGGACACGGGGAACTTGAGCGAATCGTACGGAGGTAAGTGCAACGTAAGGCGGGTAATGCATTCGTTTATT
GCAAGACGGCCCGTATGTAACGAAGTGTATTGTGTTTCAACAGATCCGTGCTTTGAATTTAGATATAAAAGCGATGGATTCTTAGTTAATTAAATATGTTGTTATCTCTCTCTTTGACGTTCACGTTATTATTCTGCTATTGGACCGGTACCATGTATGTTGGGTTGCGGCCAAACCCTGCCATTGTACCACAGCAACGAGATGCAAGGATTTATAGAGTAACAAGAGACGTGGAACAGGACACGGGGAACTTGAGCGAATCGTACGGAGGTAAGTGCAACGTAAGGCGGGTAATGCATTCGTTTATT
GCAAGACGGCCCGTATGTAACGAAGTGTATTTTGTTTCAACAGATCCGTGCTTTGAATTTAGATACAAAAGCGATGGATTCTTAATTATTAAATATGTTGTTATCTCTCTCTTTGACGTTCACGTTATTATTCTGCTATTGGACCGGTACCATGTACTATATAGAAGGGTCGATCACTTACAAATATTACAAGGAGACACTTGACTTGGTTGGGTTGCGGCCAAACCCTGCCATTGTACCACAGCAACGAGATGCGAGGATATATAGAGTAACAAGAGACGTGGGACAGGACACGGGGAACTTGAGCGAATCGTACGGAGGTAAGTGCAACGTAAGGCGGGTAATGCACTCGTTTATT
GCAAGACGGCCCGTATGTAACGAAGTGTATTTTGTTTCAACAGATCCGTGCTTTGAATTTAGATACAAAAGCGATGGATTCTTAATTATTAAATATGTTGTTATCTCTCTCTTTGACGTTCACGTTATTATTCTGCTATTGGACCGGTACCATGTACTATATAGAAGGATCGGTCACTTACAAATATTACAAGGAGACACTTGACTTGGTTGGGTTGCGGCCAAACCCTGCCATTGTACCACAGCAACAAGATGCAAGGATTTATAGAGTAACAAGAGACGTGGGACAGGACATGGGGAACTTGAGCGAATCGTACGGAGGTAAGTGCAACGTAAGGCGGGTAATGCATTCGTTTATT
GCAAGACGGCCCGTATGTAACGAAGTGTATTGTGTTTCAACAGATCCGTGCTTTGAATTTAGATATAAAAGCTATTGATTCTTTGTTAATTAAATATGTTGTTATCTCTCTCTTTGACGTTCACTTTATTATTCTGCTATTGGACCGGTACCATGTATTATATAGAAGGATCGGTCACTTACAAATATTACAAGGAGACACTTGACTTGGTTGGGTTGCGGCCAAACCCTGCCATTGTACCACAGCAACGAGATGCGAGGATATATAGAGTAACAAGAGACGTGGGACAGGACACGGGGAACTTGAGCGAATCGTACGGAGGTAAGTGCAACGTAAGGCGGGTAATGCATTCGTTTATT
GCAAGACGGCCCGTATGTAACGAAGTGTATTGTGTTTCAACAGATCCGTGCTTTGAATTTAGATATAAAAGCGATGGATTCTTAGTTAATTAAATATGTTGTTATCTCTCTCTTTGACGTTCACGTTATTATTCTGCTATTGGACCGGTACCATGTATTATATAGAAGGATCGGTCACTTACAAATATTACAAGGAGACACTTGACTTGGTTGGGTTGCGGCCAAACCCTGCCATTATACCACAGCAACGAGATGCAAGGATTTATAGAGTAACAAGAGACGTGGGACAGGACACGGGGAACTTGAGCGAATCGTACGGAGGTAAGTGCAACGTAAGGCGGGTAATGCATTCGTTTATT
GCAAGACGGCCCGTATGTAACGAAGTGTATTGTGTTTCAACAGATCCGTGCTTTGAATTTAGATATAAAAGCGATGGATTCTTAGTTAATTAAATATGTTGTTATCTCTCACTTTGACGTTCACTTTATTATTCTGCTATTGGACCGGTACCATGTACTATATAGAAGGGTCGATCACTTACAAATATTACAAGGAGACACTTGACTTGGTTGGGTTGCGGCCAAACCCTGCCATTGTACCACAGCAACGAGATGCAAGGATTTATAGAGTAACAAGAGACGTGGGACAGGACACGGGGAACTTGAGCGAATCGTACGGAGGTAAGTGCAACGTAAGGCGGGTAATGCATTCGTTTATT
TACGCCGATACGTTTGATGTCATCAAACGTATCGGCGTAGAATAAACGAATGCATTACCCGCCTTACGTTGCACTTACCTCCGTACGATTCGCTCAAGTTCCCCGTGTCCTGTCCCACGTCTC
GCAAGACGGCCCGTATGTAACGAAGTGTATTTTGTTTCAACAGATCCGTGCTTTGAATTTAGATACAAAAGCGATGGATTCTTAATTATTAAATATGTTGCTATCTCTCTCTTTGACGTTCACGTTATTATTCTGCTATTGGACCGGTACCATGTACTATATAGAAGGGTCGATCACTTACAAATATTACAAGGAGACACTTGACTTGGTTGGGTTGCGGCCAAACCCTGCCATTGTACCACAGCAACGAGATGCGAGGATATATAGAGTAACAAGAGACGTGGGACAGGACACGGGGAACTTGAGCGAATCGTACGGAGGTAAGTGCAACGTAAGGCGGGTAATGCATTCGTTTATT
GCAAGACGGCCCGTATGTAACGAAGTGTATTGTGTTTCAACAGATCCGTGCTTTGAATTTAGATACAAAAGCGATGGATTCTTAATTAATTAAATATGTTGTTATCTCTCTCTTTGACGTTCACGTTATTATTCTGCTATTGGACCGGTACCATGTATTATATAGAAGGATCGGTCACTTACAAATATTACAAGGAGACACTTGACTTGGTTGGGTTGCGGCCAAACCCTGCCATTGTACCACAGCAACGAGATGCAAGGATTTATAGAGTAACAAGAGACGTGGGACAGGACACGGGGAACTTGAGCGAATCGTACGGAGGTAAGTGCAACGTAAGGCGGGTAATGCATTCGTTTATT
GCAAGACGGCCCGTATGTAACGAAGTGTATTGTGTTTCAACAGATCCGTGCTTTGGATTTAGATATAAAAGCGATGGATTCTTAGTTAATTAAATATGTTGTTATCTCTCTCTTTGACGTTCACGTTATTATTCTGCTATTGGACCGGTACCATGTATTATATAGAAGGATCGGTCACTTACAAATATTACAAGGAGACACTTGACTTGTTGGGTTGCGGCCAAACCCTGCCATTGTACCACAGCAACGAGATGCAAGGATTTATAGAGTAACAAGAGACGTGGGACAGGACACGGGGAACTTGAGCGAATCGTACGGAGGTAAGTGCAACGTAAGGCGGGTAATGCATTCGTTTATT
GCAAGACGGCCCGTATGTAACGAAGTGTATTGTGTTTCAACAGATCCGTGCTTTGAATTTAGATACAAAAGCGATGGATTCTTAATTATTAAATATGTTGTTATCTCTCTCTTTGACGTTCACGTTATTATTCTGCTATTGGACCGGTACCATGTATTATATAGAAGGATCGGTCACTTACAAATATTACAAGGAGACACTTGACTTGGTTGGGTTGCGGCCAAACCCTGCCATTGTACCACAGCAACGAGATGCAAGGATTTATAGAGTAACAAGAGACGTGGGACAGGACACGGGGAACTTGAGTGAATCGTACGGAGGTAAGTGCAACGTAAGGCGGGTAATGCATTCGTTTATT
GCAAGACGGCCTGTATGTAACGAAGTGTATTGTGTTTCAACAGATCCGTGCTTTGAATTTAGATATAAAAGCGATGGATTCTTAGTTAATTAAATATGTTGTTATCTCTCTCTTTGACGTTCACGTTATTATTCTGCTATTGGACCGGTACCATGTATTATATAGAAGGATCGGTCACTTACAAATATTACAAGGAGACACTTGACTTGGTTGGGTTGCGGCCAAACCCTGCCATTGTACCACAGCAACGAGATGCGAGGATATATAGAGTAACAAGAGACGTGGGACAGGACACGGGGAACTTGAGCGAATCGTACGGAGGTAAGTGCAACGTAAGGCGGGTAATGCATTCGTTTATT
GCAAGACGGCCCGTATGTAACGAAGTGTATTGTGTTTCAACAGATCCGTGCTTTGAATTTAGATATAAAAGCGATGGATTCTTAGTTAATTAAATATGTTGTTATCTCTCTCTTTGACGTTCACGTTATTATTCTGCTATTGGACCGGTACCATGTATTATATAGAAGGATCGGTCACTTACAAATATTACAAGGAGACACTTGACTTGGTTGGGTTGCGGCCAAACCCTGCCATTGTACCACAGCAACGAGATGCAAGGATATATAGAGTAACAAGAGACGTGGGACAGGACACGGGGAACTTGAGCGAATCATACGGAGGTAAGTGCAACGTAAGGCGGGTAATGCATTCGTTTATT
GTAAGACGGCCCGTATGTAACGAAGTGTATTGTGTTTCAACAGATCCGTGCTTTGAATTTAGATATAAAAGCGATGGATTCTTAATTATTAAATATGTTGTTATCTCTCTCTTTGACGTTCACGTTATTATTCTGCTATTGGACCGGTACCATGTACTATATAGAAGGGTCGGTCACTTACAAATATTACAAGGAGACACTTGACTTGGTTGGGTTGCGGCCAAACCCTGCCATTGTACCACAGCAACGAGATGCAAGGATTTATAGAGTAACAAGAGACGTGGGACAGGACACGGGGAACTTGAGCGAATCGTACGGAGGTAAGTGCAACGTAAGGCGGGTAATGCATTCGTTTATT
GCAAGACGGCCCGTATGTAACGAAGTGTATTGTGTTTCAACAGATCCGTGCTTTGAATTTAGATATAGAAGCGATGGATTCTTAGTTAATTAAATATGATGTTATCTCTCTCTTTGACGTTCACGTTATTATTCTGCTATTGGACCGGTACCATGTATTATATAGAAGGATCGGTCACTTACAAATATTACAAGGAGACACTTGACTTGGTTGGGTTGCGGCCAAACCCTGCCATTGTACCACAGCAACGAGATGCAAGGATTTATAGAGTAACAAGAGACGTGGGACAGGACACGGGGAACTTGAGCGAATCGTACGGAGGTAAGTGCAACGTAAGGCGGGTAATGCATTCGTTTATT
GCAAGACGGCCCGTATGTAACGAAGTGTATTGTGTTTCAACAGATCCGTGCTTTGAATTTAGATATAAAAGCGATGGATTCTTAGTTAATTAAATATGTTGTTATCTCTCTCTTTGACGTTCACGTTATTATTCTGCTATTGGACCGGTACCATGTATTATATAGAAGGATCGGTCACTTACAATATTACAAGGAGACACTTGACTTGGTTGGGTTGCGGCCAAACCCTGCCATTGTACCACAGCAACGAGATGCAAGGATTTATAGAGTAACAAGAGACGTGGGACAGGACACGGGGAACTTGAGCGAATCGTACGGAGGTAAGTGCAACGTAAGGCGGGTAATGCATTCGTTTATT
GCAAGACGGCCCGTATGTAACGAAGTGTATTGTGTTTCAACAGATCCGTGCTTTGAATTTAGATATAAAAGCGATGGATTCTTAGTTAATTAAATATGTTGTTATCTCTCTCTTTGACGTTCACGTTATTATTCTGCTATTGGACCGGTACCATGTACTATATAGAAGGGTCGATCACTTACAAATATTACAAGGAGACACTTGACTTGGTTGGGGCCAAACCCTGCCATTGTACCACAGCAACGAGATGCAAGGATTTATAGAGTAACAAGAGACGTGGGACAGGACACGGGGAACTTGAGCGAATCGTACGGAGGTAAGTGCAACGTAAGGCGGGTAATGCATTCGTTTATT
GCAAGACGGCCCGTATGTAACGAAGTGTATTGTGTTTCAACAGATCCGTGCTTTGAATTTAGATACAAAAGCGATGGATTCTTAATTATTAAATATGTTGTTATCTCTCTCTTTGACGTTCACGTTATTATTCTGCTATTGGACCGGTACCATGTATTATATAGAAGGATCGGTCACTTACAAATATTACAAGGAGACACTTGACTTGGCTGGGTTGCGGCCAAACCCTGCCATTGTACCACAGCAACGAGATGCAAGGATTTATAGAGTAACAAGAGACGTGGGACAGGACACGGGGAACTTGAGCGAATCGTACGGAGGTAAGTGCAACGTAAGGCGGGTAATGCATTCGTTTATT
GCAAGACGGCCCGTATGTAACGAAGTGTATTGTGTTTCAACAGATCCGTGCTTTGAATTTAGATATAAAAGCGATGGATTCTTAGTTAATTAAATATGTTGTTATCTCTCTCTTTGACGTTCACGTTATTATTCTGCTATTGGACCGGTACCATGTATTATATAGAAGGATCGGTCACTTACAAATATTACAAGGAGACACTTGACTTGTGCGGCCAAACCCTGCCATTGTACCACAGCAACGAGATGCAAGGATTTATAGAGTAACAAGAGACGTGGGAGAGGACACGGGGAACTTGAGCGAATCGTACGGAGGTAAGTGCAACGTAAGGCGGGTAATGCATTCGTTTATT
GCAAGACGGCCCGTATGTAACGAAGTGTATTGTGTTTCAACAGATCCGTGCTTTGGATTTAGATATAAAAGCGATGGATTCTTAGTTAATTAAATATGTTGTTATCTCTCTCTTTGACGTTCACGTTATTATTCTGCTATTGGACCGGTACCATGTATTATATAGAAGGATCGGTCACTTACAAATATTACAAGGAGACACTTGACTTGGTTGGGTTGCGGCCAAACCCTGCCATTGTACCACAGCAACGAGATGCAAGGATTATAGAGTAACAAGAGACGTGGGACAGGACACGGGGAACTTGAGCGAATCGTACGGAGGTAAGTGCAACGTAAGGCGGGTAATGCATTCGTTTATT
GCAAGACGGCCCGTATGTAACGAAGTGTATTGTGTTTCAACAGATCCGTGCTTTGAATTTAGATATAAAAGCGATGGATCCTTAGTTAATTAAATATGTTGTTATCTCTCTCTTTGACGTTCACGTTATTATTCTGCTATTGGACCGGTACCATGTATTATATAGAAGGATCGGTCACTTACAAATATTACAAGGAGACACTTGACTTGGTTGGGTTGCGGCCAAACCCTGCCATTGTACCACAGCAACGAGATGCAAGGATTTATAGAGTAACAAGAGACGTGGGACAGGACACGGGGAACTTGAGCGAATCGTACGGAGGTAAGTGCAACGTAAGGCGGGTAATACATTCGTTTATT
GCAAGACGGCCCGTATGTAACGAAGTGTATTGTGTTTCAACAGATCCGTGCTTTGAATTTAGATATAAAAGCGATGGATTCTTAGTTAATTAAATATGTTGTTATCTCTCTCTTTGACGTTCACGTTATTATTCTGCTATTGGACCGGTACCATGTATTATATAGAAGGATCGGTCACTTACAAATATTACAAGGAGACACTTGACTTGGTTGGGTTGCGGCCAAACCCTGCCATTGTACCACAGCAACGAGATGCAAGGATTTATAGAGTAACAAGAGACGTGGGACAGGACACCGGGAACTTGAGCGAATCGTACGGAGGTAAGTGCAACGTAAGGCGGGTAATGCATTCGTTTATT
GTAAGACGGCCCGTATGTAACGAAGTGTATTGTGTTTCAACAGATCCGTGCTTTGAATTTAGATATAAAATCGATGGATTCTTAGTTAATTAAATATGTTGTTATCTCTCTCTTTGACGTTCACGTTATTATTCTGCTATTGGACCGGTACCATGTATTATATAGAAGGATCGGTCACTTACAAATATTACAAGGAGACACTTGACTTGGTTGGGTTGCGGCCAAACCCTGCCATTGTACCACAGCAACGAGATGCAAGGATTTATAGAGTAACAAGAGACGTGGGACAGGACACGGGGAACTTGAGCGAATCATACGGAGGTAAGTGCAACGTAAGGCGGGTAATGCATTCGTTTATT
GCAAGACGGCCCGTATGTAACGAAGTGTATTTTGTTTCAACAGATCCGTGCTTTGAATTTAGATACAAAAGCGATGGATTCCTAATTATTAAATATGTTGTTATCTCTCTCTTTGACGTTCACGTTATTATTCTGCTATTGGACCGGTACCATGTACTATATAGAAGGGTCCGTTTATT
GTAAGACGGCAAACTAGAGTAAGGAT
GCAAAACGGCCCGTATGTAACGAAGTGTATTTTGTTTCAACAGATCCGTGCTTTGAATTTAGATACAAAAGCGATGGATTCTTAATTATTAAATATGTTGTTATCTCTCTCTTTGACGTTCACGTTATTATTCTGCTATTGGACCGGTACCATGTACTATATAGAAGGGTCGATCACTTACAAATATTACAAGGAGACACTTGACTTGGTTGGGTTGCGGCCAAACCCTGCCATTGTACCACAGCAACGAGATGCGAGGATATATAGAGTAACAAGAGACGTGGGACAGGACACGGGGAACTTGAGCGAATCGTACGGAGGTAAGTGCAACGTAAGGCGGGTAATGCATTCGTTTATT
GCAAGACGGCCCGTATGTAACGAAGTGTATTGTGTTTCAACAGATCCGTGCTTTGAATTTAGATATAAAAGCGATGGATTCTTAGTTAATTAAATATGTTGTTATCTCTCTCTTTGACGTTCACGTTATTATTCTGCTATTGGACCGGTACCATGTATTATATAGAAGGATCGGTCACTTACAAATATTACAAGGAGACACTTGACTTGGTTGGGTTGCGGCCAAACCCTGCCATTGTACCACAGCAACGAGATGCAAGGATTTATAGAGTAACAAGAGACGTGGGACAGGACACGGGGAACTTGAGCGAATCGTACGGAGGTAAGTGCAGCGTAAGGCGGGTAATGCATTCGTTTATT
GCAAGACGGCCCGTATGTAACGAAGTGTATTGTGTTTCAACAGATCCGTGCTTTGAATTTAGATATAAAAGCGATGGATTCTTAGTTAATTAAATATGTTGTTATCTCTCTCTTTGACGTTCACGTTATTATTCTGCTATTGGACCGGTACCATGTATTATATAGAAGGATCGGTCACTTACAAATATTACAAGGAGACACTTGACTTGGGTTGCGGCCAAACCCTGCCATTGTACCACAGCAACGAGATGCAAGGATTTATAGAGTAACAAGAGACGTGGGACAGGACGCGGGGAACTTGAGCGAATCGTACGGAGGTAAGTGCAACGTAAGGCGGGTAATGCATTCGTTTATT
GCAAGACGGCCCGTATGTAACGAAGTGTATTGTGTTTCAACAGATCCGTGCTTTGAATTTAGATATAAAAGCGATGGATTCTTAGTTAATTAAATATGTTGTTATCTCTCTCTTTGACGTTCACGTTATTATTCTGCTATTGGACCGGTACCATGTATTGTATAGAGGGATCGGTCACTTACAAATATTACAAGGAGACACTTGACTTGGTTGGGTTGCGGCCAAACCCTGCCATTGTACCACAGCAACGAGATGCAAGGATTTATAGAGTAACAAGAGACGTGGGACAGGACACGGGGAACTTGAGCGAATCGTACGGAGGTAAGTGCAACGTAAGGCGGGTAATGCATTCGTTTATT
GCAAGACGGCCCGTATGTAACGAAGTGTATTTTGTTTCAACAGATCCGTGCTTTGAATTTAGATACAAAAGCGATGGATTCTTAATTATTAAATATGTTGTTATCTCTCTCTTTGACGTTCACGTTATTATTCTGCTATTGGACCGGTACCATGTATTATATAGAAGGGTCGATCACTTACAAATATTACAAGGAGACACTTGACTTGGTTGGGTTGCGGCCAAACCCTGCCATTGTACCACAGCAACGAAATGCAAGGATTTATAGAGTAACAAGAGACGTGGGACAGGACACGGGGAACTTGAGCGAATCGTACGGAGGTAAGTGCAACGTAAGGCGGGTAATGCATTCGTTTATT
GCAAGACGGCCCGTATGTAACGAAGTGTATTTTGTTTCAACAGATCCGTGCTTTGAATTTAGATACAAAATCGATGGATTCTTAATTATTAAATATGTTGTTATCTCTCTCTTTGACGTTCACGTTATTATTCTGCTATTGGACCGGTACCATGTACTATATAGAAGGGTCGATCACTTACAAATATTACAAGGAGACACTTGACTTGGTTGGGTTGCGGCCAAACCCTGCCATTGTACCACAGCAACGAGATGCGAGGATATATAGAGTAACAAGAGACGTGGGACAGGACACGGGGAACTTGAGCGAATCGTACGGAGGTAAGTGCAACGTAAGGCGGGTAATGCATTCGTTTATT
GCAAGACGGCCCGTATGTAACGAAGTGTATTTTGTTTCAACAGATCCGTGCTTTGAATTTAGATATAAAAGCGATGGATTCTTAGTTAATTAAATATGTTGTTATCTCTCTCTTTGACGTTCACGTTATTATTCTGCTATTGGACCGGTACCATGTATTATATAGAAGGATCGGTCACTTACAAATATTACAAGGAGACACTTGACTTGGTTGGGTTGCGGCCAAACCCTGCCATTGTACCACAGCAACGAGATGCAAGGATTTATAGAGTAACAAGAGACGTGGGACAGGACACGGGGAACTTGAGCCAATCGTACGGAGGTAAGTGCAACGTAAGGCGGGTAATGCATTCGTTTATT
GCAAGACGGCCCGTATGTAACGAAGTGTATTGTGTTTCAACAGATACGTGCTTTGAATTTAGATATAAAAGCGATGGATTCTTAGTTAATTAAATATGTTGTTATCTCTCTCTTTGACGTTCACGTTATTATTCTGCTATTGGACCGGTACCATGTATTATATAGAAGGATCGGTCACTTACAAATATTACAAGGAGACACTTGACTTGGTTGGGTTGCGGCCAAACCCTGCCATTGTACCACAGCAACGAGATGCAAGGATTTATAGAGTAACAAGAGACGTGGGACAGGACACGGGGAACTTGAGCGAATCGTACGGAGGTAAGTGCAACGTAAGGCGGGTAATGCATTCGTTTATT
TACGCCGATACGTTTGATGTGCAGATGGCTGACTTCTTTACGCCGATACGTTTGAT
GCAAGACGGCCCGTATGTAACGAAGTGTATTGTGTTTCAACAGATCCGTGCTTTGAATTTAGATATAAAAGCGATGGATTCTTAGTTAATTAAATATGTTGTTATCTCTCTCTTTGACGTTCACGTTATTATTCTGCTATTGGACCGGTACCATGTATTATATAGAAGGATCGGTCACTTACAAATATTACAAGGAGACACTTGACTTGGTTGGGTTGCGGCCAAACCCTGCCATTGTACCACAGCAACGAGATGCGAGGATATATAGAGTAACAAGAGACGTGGGACAGGACACGGAGAACTTGAGCGAATCGTACGGAGGTAAGTGCAACGTAAGGCGGGTAATGCATTCGTTTATT
GCAAGACGGCCCGTATGTAACGAAGTGTATTGTGTTTCAACAGATCCGTGCTTTGAATTTAGATATAAAAGCGATGGATTCTTAGTTAATTAAATATGTTGTTATCTCTCTCTTTGACGTTCACGTTATTATTCTGCTATTGGACCGGTACCATGTATTATATAGAAGGATCGGTCACTTACAAATATTACAAGGAGACACTTGACTTGGTTGGGTTGCGGCCAAACCCTGCCATTGTACCACAGCAACGAGATGCAAGGACTTATAGAGTAACAAGAGACGTGGGACAGGACACGGGGAACTTGAGCGAATCGTACGGAGGTAAGTGCAACGTAAGGCGGGTAATGCATTCGTTTATT
GCAAGACGGCCCGTATGTAACGAAGTGTATTTTGTTTCAACAGATCCGTGCTTTGAATTTAGATACAAAAGCGATGGATTCTTAATTATTAAATATGTTGTTATCTCTCTCTTTGACGTTCACGTTATTATTCTGCTATTGGACCGGTACCATGTACTATATAGAAGGGTCGATCACTTACAAATATTACAAGGAGACACTTGACTTGGTTGGGTTGCGGCCAAACCCTGGCATTGTACCACAGCAACGAGATGCGAGGATATATAGAGTAACAAGAGACGTGGGACAGGACACGGGGAACTTGAGCGAATCGTACGGAGGTAAGTGCAACGTAAGGCGGGTAATGCATTCGTTTATT
GCAAGACGGCCCGTATGTAACGAAGTGTATTGTGTTTCAACAGATCCGTGCTTTGAATTTAGATATAAAAGCGATGGATTCTTAGTTAATTAAATATGTTGTTATCTCTCTCTTTGACGTTCACGTTATTATTCTGCTATTGGACCGGTACCATGTATTATATAGAAGGATCGGTCACTTACAAATATTACAAGGAGACACTTGACTTGGTTGGGTTGCGGNCAAACCCTGCCATTGTACCACAGCAAAGAGATGCAAGGATTTATAGAGTAACAAGAGACGTGGGACAGGACACGGGGAACTTGAGCGAATCGTAAGGAGGTAAGTGCAAGGTAAGGCGGGTAATGCATTCGTTTATT
GCAAGACGGCCGGTATGTAACGAAGTGTATTGTGTTTCAACAGATCCGTGCTTTGAATTTAGATATAAAAGCGATGGATTCTTAGTTAATTAAATATGTTGTTATCTCTCTCTTTGACGTTCACGTTATTATTCTGCTATTGGACCGGTACCATGTATTATATAGAAGGATCGGTCACTTACAAATATTACAAGGAGACACTTGACTTGGTTGGGTTGCGGCCAAACCCTGCCATTGTACCACAGCAACGAGATGCAAGGATTTATAGAGTAACAAGAGACGTGGGACAGGACACGGGGAACTTGAGCGAATCGTACGGAGGTAAGTGCAACGTAAGGCGGGTAATGCATTCGTTTATT
GCAAGACGGCCCGTATGTAACGAAGTGTATTGTGTTTCAACAGATCCGTGCTTTGAATTTAGATACAAAAGCGATGGATTCTTAATTATTAAATATGTTGTTATCTCTCTCTTTGACGTTAACGTTATTATTCTGCTATTGGACCGGTACCATGTACTATATAGAAGGGTCGATCACTTACAAATATTACAAGGAGACACTTGACTTGGTTGGGTTGCGGCCAAACCCTGCCATTGTACCACAGCAACGAGATGCGAGGATATATAGAGTAACAAGAGACGTGGGACAGGACACGGGGAACTTGAGCGAATCGTACGGAGGTAAGTGCAACGTAAGGCGGGTAATGCATTCGTTTATT
GCAAGACAGCAAACTAGAGTAAGGAT
GCAAGACGGCCCGTATGTAACGAAGTGTATTTTGTTTCAACAGATCCGTGCTTTGAATTTAGATATAAAAGCTATGGATTCTTAATTATTAAATATGTTGTTATCTCTCTCTTTGACGTTCACGTTATTATTCTGCTATTGGACCGGTACCATGTATTATATAGAAGGATCGGTCACTTACAAATATTACAAGGAGACACTTGACTTGGTTGGGTTGCGGCCAAACCCTGCCATTGTACCACAGCAACGAGATGCAAGGATTTATAGAGTAACAAGAGACGTGGGACAGGACACGGGGAACTTGAGCGAATCGTACGGAGGTAAGTGCAACGTAAGGCGGGTAATGCATTCGTTTATT
GCAAGACGGCCCGTATGTAACGAAGTGTATTGTGTTTCAACAGATCCGTGCTTTGAATTTAGATATAAAAGCGATGGATTCTTAGTTAATTAAATATGTTGTTATCTCTCTCTTTGACGTTCACGTTATTATTCTGCTATTGGACCGGTACCATGTATTATATAGAAGGATCGGTCACTTACAAATATTACAAGGAGACACTTGACTTGTGCGGCCAAACCCTGCCATTGTACCACAGCAACGAGATGCAAGGATTTATAGAGTAACAAGAGACGTGGGACAGGACACGGGGAACTTGAGCGAATCGTACGGAGGTAAGTGCAACGTAAGGCGGGTAATGCATTCGTTTATT
GCAAGACGGCCCGTATGTAACGAAGTGTATTGTGTTTCAACAGATCCGTGCTTTGAATTTAGATATAAAAGCGATGGATTCTTAGTCAATTAAATATGTTGTTATCTCTCTCTTTGACGTTCACGTTATTATTCTGCTATTGGACCGGTACCATGTATTATATAGAAGGATCGGTCACTTACAAATATTACAAGGAGACACTTGACTTGGTTGGGTTGCGGCCAAACCCTGCCATTGTACCACAGCAACGAGATGCAAGGATTTATAGAGTAACAAGAGACGTGGGACAGGACACGGGGAACTTGAGCGAATCGTACGGAGGTAAGTGCAACGTAAGGCGGGTAATGCATTCGTTTATT
GCAAGACGGCCCGTATGTAACGAAGTGTATTTTGTTTCAACAGATCCGTGCTTTGAATTTAGATATAAAAGCGATGGATTCTTAGTTAATTAAATATGTTGTTATCTCTCTCTTTGACGTTCACGTTATTATTCTGCTATTGGACCGGTACCATGTACTATATAGAAGGATCGGTCACTTACAAATATTACAAGGAGACACTTGACTTGGTTGGGTTGCGGCCAAACCCTGCCATTGTACCACAGCAACGAGATGCAAGGATTTATAGAGTAACAAGAGACGTGGGACAGGACACGGGGAACTTGAGCGAATCGTACGGAGGTAAGTGCAACGTAAGGCGGGTAATGCATTCGTTTATT
GCAAGACGGCCCGTATGTAACGAAGTGTATTGTGTTTCAACAGATCCGTGCTTTGAATTTAGATATAAAAGCGATGGATTCTTAGTTAATTAAATATGTTGTTATCTCTCTCTTTGACGTTCACGTTATTATTCTGCTATTGGACCGGTACCATGTATTATATAGAAGGATCGGTCACTTACAAATATTACAAGGAGACACTTGACTTGGTTGGGTTGCGGCCAAACCCTGCCATTGTACCACAGCAACGAGATGCAAGGATTTATAGAGTAACAAGAGACGTGGGACAGGACACGGGGAACTTGAACGAATCGTACGGAGGTAAGTGCAACGTAAGGCGGGTAATGCATTCGTTTATT
GCAAGACGGCCCGTATGTAACGAAGTGTATTTTGTTTCAACAGATCCGTGCTTTGAATTTATATACAAAAGCGATGGATTCTTAATTATTAAATATGTTGTTATCTCTCTCTTTGACGTTCACGTTATTATTCTGCTATTGGACCGGTACCATGTACTATATAGAAGGGTCGGTCACTTACAAATATTACAAGGAGACACTTGACTTGGTTGGGTTGCGGCCAAACCCTGCCATTGTACCACAGCAACGAGATGCGAGGATATATAGAGTAACAAGAGACGTGGGACAGGACACGGGGAACTTGAGCGAATCGTACGGAGGTAAGTGCAACGTAAGGCGGGTAATGCATTCGTTTATT
GCAAGACGGCCCGTATGTAACGAAGTGTATTGTGTTTCAACAGATCCGTGCTTTGAATTTAGATATAAAAGCGATGGATTCTTAGTTAATTAAATATGTTGTTATCTCTCTCTTTGACGTTCACGTTATTATTCTGCTATTGGACCGGTACCATGTGTTATATAGAAGGATCGGTCACTTACAAATATTACAAGGAGACACTTGACTTGGTTGGGTTGCGGCCAAACCCTGCCATTGTACCACAGCAACGAGATGCAAGGATTTATAGAGTAACAAGAGACGTGGGACAGGACACGGGGAACTTGAGCGAATCGTACGGAGGTAAGTGCAACGTAAGGCGGGTAATGCATTCGTTTATT
GCAAGACGGCCCGTATGTAACGAAGTGTATTTTGTTTCAACAGATCCGTGCTGTGAATTTAGATATAAAAGCGATGGATTCTTAGTTAATTAAATATGTTGTTATCTCTCTCTTTGACGTTCACGTTATTATTCTGCTATTGGACCGGTACCATGTACTATATAGAAGGGTCGATCACTTACAAATATTACAAGGAGACACTTGACTTGGTTGGGTTGCGGCCAAACCCTGCCATTGTACCACAGCAACGAGATGCGAGGATATATAGAGTAACAAGAGACGTGGGACAGGACGCGGGGAACTTGAGCGAATCGTACGGAGGTAAGTGCAACGTAAGGCGGGTAATGCATTCGTTTATT
GCAAGACGGCCCGTATGTAACGAAGTGTATTGTGTTTCAACAGATCCGTGCTTTGAATTTAGATATAAAAGCGATGGATTCTTAGTTAATTAAATACGTTGTTATCTCTCTCTTTGACGTTCACGTTATTATTCTGCTATTGGACCGGTACCATGTATTATATAGAAGGATCGGTCACTTACAAATATTACAAGGAGACACTTGACTTGGTTGGGTTGCGGCCAAACCCTGCCATTGTACCACAGCAACGAGATGCAAGGATTTATAGAGTAACAAGAGACGTGGGACAGGACACGGGGAACTTGAGCGAATCGTACGGAGGTAAGTGCAACGTAAGGCGGGTAATGCATTCGTTTATT
GCAAGACGGCCCGTATGTAACGAAGTGTATTTGTTTCAACAGATCCGTGCTTTGAATTTAGATATAAAAGCGATGGATTCTTAGTTAATTAAATATGTTGTTATCTCTCTCTTTGACGTTCACGTTATTATTCTGCTATTGGACCGGTACCATGTATTATATAGAAGGATCGGTCACTTACAAATATTACAAGGAGACACTTGACTTGGTTGGGTTGCGGCCAAACCCTGCCATTGTACCACAGCAACGAGATGCAAGGATATATAGAGTAACAAGAGACGTGGGACAGGACACGGGGAACTTGAGCGAATCGTACGGAGGTAAGTGCAACGTAAGGCGGGTAATGCATTCGTTTATT
GCAAGACGGCCCGTATGTAACGAAGTGTATTGTGTTTCAACAGATCCGTGCTTTGAATTTAGATATAAAAGCGATGGATTCTTAGTTAATTAAATATGTTGTTATCTCTCTCTTTGACGTTCACGTTATTATTCTGCTATTGGACCGGTACCATGTATTATATAGAAGGATCGGTCACTTACAAATATTACAAGGAGACACTTGCCTTGGTTGGGTTGCGGCCAAACCCTGCCATTGTACCACAGCAACGAGATGCAAGGATTTATAGAGTAACAAGAGACGTGGGACAGGACACGGGGAACTTGAGCGAATCGTACGGAGGTAAGTGCAACGTAAGGCGGGTAATGCATTCGTTTATT
GCAAGACGGCCCGTATGTAACGAAGTGTATTGTGTTTCAACAGATCCGTGCTTTGAATTTAGATATAAAAGCGATGGATTCTTAGTTAATTAAATATGTTGTTATCTCTCTCTTTGACGTTCACGTTATTATTCTGCTATTGGACCGGTACCATGTATTATATAGAAGGATCGGTCACTTACAAATATTACAAGGAGACACTTGACTTGGTTGGGTTGCGGCCAAACCCTGCCATTGTACCACAGCAACGAGATGTAAGGATTTATAGAGTAACAAGAGACGTGGGACAGGACACGGGGAACTTGAGCGAATCGTACGGAGGTAAGTGCAACGTAAGGCGGGTAATGCATTCGTTTATT
GCAAGACGGCCCGTATGTAACGAAGTGTATTTTGTTTCAACAGATCCGTGCTTTGAATTTAGATACAAAAGCGATGGATTCTTAATTATTAAATATGTTGTTATCTCTCTCTTTGACGTTCACGTTATTATTCTGCTATTGGACCGGTACCATGTACTATATAGAAGGGTCGGTCACTTACAAATATTACAAGGAGACACTTGACTTGGTTGGGTTGCGGCCAAACCCTGCCATTGTACCACAGCAAAGAGATGCGAGGATATATAGAGTAACAAGAGACGTGGGACAGGACACGGGGAACTTGAGCGAATCGTACGGAGGTAAGTGCAACGTAAGGCGGGTAATGCATTCGTTTATT
GCAAGACGGCCCGTATGTAACGAAGTGTATTGTGTTTCAACAGATCCGTGCTTTGAATTTAGATATAAAAGCGATGGATTCTTAGTTAATTAAATATGTTGTTATCTCTCTCTTTGACGTTCACGTTATTATTCTGCTATTGGACCGGTACCATGTATTATATAGAAGGGTCGGTCACTTACAAATATTACAAGGTGACACTTGACTTGGTTGGGTTGCGGCCAAACCCTGCCATTGTACCACAGCAACGAGATGCGAGGATTTATAGAGTAACAAGAGACGTGGGACAGGACACGGGGAACTTGAGCGAATCGTACGGAGGTAAGTGCAACGTAAGGCGGGTAATGCATTCGTTTATT
GCAAGACGGCCCGTATGTAACGAAGTGTATTGTGTTTCAACAGATCCGTGCTTTGAATTTAGATATAAAAGCGATGGATTCTTAGTTAATTAAATATGTTGTTATCTCTCTCTTTGACGTTCACGTTATTATTCTGCTATTGGACCGGTACCATGTATTATATAGAAGGATCGGTCACTTACAAATATTACAAGGAGACACTTGACTTGGTTGGGTTGCGGCCAAACCCTGCCATTGTACCACAGCAACGAGATGCAAGGATTTATAGAGTAACAAGAGACGTGGGACAGGACACGGGGAACTTGTGCGAATCGTACGGAGGTAAGTGCAACGTAAGGCGGGTAATGCATTCGTTTATT
GCAAGACGGCCCGTATGTAACGAAGTGTATTGTGTTTCAACAGATCCGTGCTTTGAATTTAGATATAAAAGCGATGGATTCTTAATTATTAAATATGTTGTTATCTCTCTCTTTGACGTTCACGTTATTATTCTGCTATTGGACCGGTACCATGTATTATATAGAAGGGTCGATCACTTACAAATATTACAAGGAGACACTTGACTTGGTTGGGTTGCGGCCAAACCCTGCCATTGTACCACAGCAACGAGATGCGAGGATATATAGAGTAACAAGAGACGTGGGACAGGACACGGGGAACTTGAGCGAATCGTACGGAGGTAAGTGCAACGTAAGGCGGGTAATGCATTCGTTTATT
GCAAGACGGCCCGTATGTAACGAAGTGTATTTTGTTTCAACAGATCCGTGCTTTGAATTTAGATACAAAAGCGATGGATTCTTAATTATTAAATATGTTGTTATCTCTCTCTTTGACGTTCACGTTATTATTCTGCTATTGGACCGGTACCATGTACTATATAGAAGGGTCGTTCACTTACAAATATTACAAGGAGACACTTGACTTGGTTGGGTTGCGGCCAAACCCTGCCATTGTACCACAGCAACGAGATGCAAGGATTTATAGAGTAACAAGAGACGTGGGACAGGACACGGGGAACTTGAGCGAATCGTACGGAGGTAAGTGCAACGTAAGGCGGGTAATGCATTCGTTTATT
GCAAGACGGCCCGTATGTAACGAAGTGTATTGTGTTTCAACAGATCCGTGCTTTGAATTTAGATATAAAAGCGATGGATTCTTAGTTAATTAAATATGTTGTTATCTCTCTCTTTGACGTTCACGTTATTATTCTGCTATTGGACCGGTACCATGTATTATATAGAAGGATCGGTCACTTACAAATATTACAAGGAGACACTTGACTTGGTTGNGTTGCGGCCAAACCCTGCCATTGTACCACAGCAACGAGATGCAAGGATTTATAGAGTAACAAGAGACGTGGGACAGGACACGGGGAACTTGAGCGAATCGTACGGAGGTAAGTGCAACGTAAGGCGGGTAATGCATTCGTTTATT
GCAAGACGGCCCGTATGTAACGAAGTGTATTGTGTTTCAACAGATCCGTGCTTTGAATTTAGATATAAAAGCGATGGATTCTTAGTTAATTAAATATGTTGTTATCTCTCTCTTTGACGTTCACGTTATTATTCTGCTATTGGACCGGTACCATGTATTATATAGAAGGATCGGTCACTTACAAATATTACAAGGAGACACTTGACTTGGTTGGGTTGCGGCCAAACCCTGCCATTGTACCACAGCAACGAGATGCAAGGATTTATAGAGTAACAAGAGACGTGGGACAGGACACGGGGAACTTGAGCGAATCGTACGGAGGTAAGTGCAACGTAAGTCGGGTAATGCATTCGTTTATT
GCAAGACGGCCCGTATGTAACGAAGTGTATTGTGTTTCAACAGATCCGTGCTTTGAATTTAGATATAAAAGCGATGGATTCTTAATTATTAAATATGTTGTTATCTCTCTCTTTGACGTTCACGTTATTATTCTGCTATTGGACCGGTACCATGTACTATATAGAAGGGTCGATCACTTACAAATATTACAAGGAGACACTTGACTTGGTTGGGTTNCGGCCAAACCCTGCCATTGTACCACAGCAACGAGATGCGAGGATATATAGAGTAACAAGAGACGTGGGACAGGACACGGGGAACTTGAGCGAATCGTACGGAGGTAAGTGCAACGTAAGGCGGGTAATGCATTCGTTTATT
GCAAGACGGCCCGTATGTAGCGAAGTGTATTGTGTTTCAACAGATCCGTGCTTTGAATTTAGATATAAAAGCGATGGATTCTTAGTTAATTAAATATGTTGTTATCTCTCTCTTTGACGTTCACGTTATTATTCTGCTATTGGACCGGTACCATGTATTATATAGAAGGATCGGTCACTTACAAATATTACAAGGAGACACTTGACTTGGTTGGGTTGCGGCCAAACCCTGCCATTGTACCACAGCAACGAGATGCAAGGATTTATAGAGTAACAAGAGACGTGGGACAGGACACGGGGAACTTGAGCGAATCGTACGGAGGTAAGTGCAACGTAAGGCGGGTAATGCATTCGTTTATT
GCAAGACGGCCCGTATGTAACGAAGTGTATTGTGTTTCAACAGATCCGTGCTTTGAATTTAGATATAAAAGCGATGGATTCTTAGTTAATTAAATATGTTGTTATCTCTCTCTTTGACGTTCACGTTATTATTCTGCTATTGGACCGGTACCATGTATTATATAGAAGGATCGGTCACTTACAAATATTACAAGGAGACACTTGACTTGGTTGGGTTGCGGCCAAACCCTGCCATCGTACCACAGCAACGAGATGCAAGGATTTATAGAGTAACAAGAGACGTGGGACAGGACACGGGGAACTTGAGCGAATCGTACGGAGGTAAGTGCAACGTAAGGCGGGTAATGCATTCGTTTATT
GCAAGACGGTCCGTATGTAACGAAGTGTATTGTGTTTCAACAGATCCGTGCTTTGAATTTAGATACAAAAGCGATGGATTCTTAGTTAATTAAATATGTTGTTATCTCTCTCTTTGACGTTCACGTTATTATTCTGCTATTGGACCGGTACCATGTACTATATAGAAGGGTCGATCACTTACAAATATTACAAGGAGACACTTGACTTGGTTGGGTTGCGGCCAAACCCTGCCATTGTACCACAGCAACGAGATGCAAGGATTTATAGAGTAACAAGAGACGTGGGACAGGACACGGGGAACTTGAGCGAATCGTACGGAGGTAAGTGCAACGTAAGGCGGGTAATGCATTCGTTTATT
ACAGGAGCTCCAGCCA
GCAAGACGGCCCGTATGTAACGAAGTGTATTTTGTTTCAACAGATCCGTGCTTTGAATTTAGATACAAAAGCGATGGATTCTTAGTTAATTAAATATGTTGTTATCTCTCTCTTTGACGTTCACGTTATTATTCTGCTATTGGACCGGTACCATGTATNATATAGAAGGATCGGTCACTTACAAATATTACAAGGAGACACTTGACTTGGTTGGGTTGCGGACAAACCCTGCCATTGTACCACAGCAACGAGATGCAAGGATTTATAGAGTAACAAGAGACGTGGGACAGGACACGGGGAACTTGAGCGAATCGTACGGAGGTAAGTGCAACGTAAGGCGGGTAATGCATTCGTTTATT
GCAAGACGGCCCGTATGTAACGAAGTGTATTTTGTTTCAACAGATCCGTGCTTTGAATTTAGATACAAAAGCGATGGATTCTTAATTATTAAATATGTTGTTATCTCTCTCTTTGACGTTCACGTTATTATTCTGCTATTGGACCGGTACCATGTATTATATAGAAGGATCGGTCACTTACAAATATTACAAGGAGACACTTGACTTGGTTGGGTTGCGGCCAAACCCTGCCATTGTACCACAGCAACGAGATGCAAGGATTTATAGAGTAACAAGAGACGTGGGACAGGACACGGGGAACTTGAGCGAATCGTACGGGGGTAAGTGCAACGTAAGGCGGGTAATGCATTCGTTTATT
GCAAGACGGCCCGTATGTAACGAAGTGTATTGTGTTTCAACAGATCCGTGCTTTGAATTTAGATATAAAAGCGATGGATTCTTAGTTTATTAAATATGTTGTTATCTCTCTCTTTGACGTTCACGTTATTATTCTGCTATTGGACCGGTACCATGTATTATATAGAAGGATCGGTCACTTACAAATATTACAAGGAGACACTTGACTTGGTTGGGTTGCGGCCAAACCCTGCCATTGTACCACAGCAACGAGATGCAAGGATTTATAGAGTAACAAGAGACGTGGGACAGGACACGGGGAACTTGAGCGAATCGTACGGAGGTAAGTGCAACGTAAGGCGGGTAATGCATTCGTTTATT
GCAAGACGGCCCGTATGTAACGAAGTGTATTGTGTTTCAACAGATCCGTGCTTTGAATTTAGATACAAAAGCGATGGATTCTTAATTATTAAATATGTTGTTATCTCTCTCTTTGACGTTCACGTTATTATTCTGCTATTGGACCGGTACCATGTACTATATAGAAGGATCGGTCACTTACAAATATTACAAGGAGACACTTGACTTGGTTGGGTTGCGGCCAAACCCTGCCATTGTACCACAGCAACGAGATGCAAGGATTTATAGAGTAACAAGAGACGTGGGACAGGACACGGGGAAATGAGCGAATCGTACGGAGGCAAGTGCAACGTAAGGCGGGTAATGCATTCGTTTATT
GCAAGACGGCCCGTATGTAACGAAGTGTATTGTGTTTCAACAGATCCGTGCTTTGAATTTAGATATAAAAGCGATGGATTCTTAGTTAATTAAATATGTTGTCATCTCTCTCTTTGACGTTCACGTTATTATTCTGCTATTGGACCGGTACCATGTATTATATAGAAGGATCGGTCACTTACAAATATTACAAGGAGACACTTGACTTGGTTGGGTTGCGGCCAAACCCTGCCATTGTACCACAGCAACGAGATGCAAGGATTTATAGAGTAACAAGAGACGTGGGACAGGACACGGGGAACTTGAGCGAATCGTACGGAGGTAAGTGCAACGTAAGGCGGGTAATGCATTCGTTTATT
GCAAGACGGCCCGTATGTAACGAAGTGTATTTTGTTTCAACAGATCCGTGCTTTGAATTTAGATACAAAAGCGATGGATTCTTAATTATTAAATATGTTGTTATCTCTCTCTTTGACGTTCACGTTATTATTCTGCTATTGGACCGGTACCATGTACTATATAGANGGGTCGATCACTTACAAATATTACAAGGAGACACTTGACTTGGTTGGGTTGCGGCCAAACCCTGCCATTGTACCACAGCAACGAGATGCAAGGATTTATAGAGTAACAAGAGACGTGGGACAGGACACGGGGAACTTGAGCGAATCGTACGGAGGTAAGTGCAACGTAAGGCGGGTAATGCATTCGTTTATT
GCAAGACGGCCCGTATGTAACGAAGTGTATTTTGTTTCAACAGATCCGTGCTTTGAATTTAGATACAAAAGCGATGGATTCTTAATTATTAAATATGTTGTTATCTCTCTCTTTGACGTTCACGTTATTATTCTGCTATTGGACCGGTACCATGTACTATATAGAAGGGTCGGTCACTTACANATATTACAAGGAGACACTTGACTTGGTTGGGTTGCGGCCAAACCCTGCCATTGTACCACAGCAACGAGATGCAAGGATTTATAGAGTAACAAGAGACGTGGGACAGGACACGGGGAACTTGAGCGAATCGTACGGAGGTAAGTGCAACGTAAGGCGGGTAATGCATTCGTTTATT
GCAAGACGGCCCGTATGTAACGAAGTGTATTGTGTTTCAACAGATCCGTGCTTTGAATTTAGATATAAAAGCGATGGATTCTTAGTTAATTAAATATGTTGTTATCTCTCTCTTTGACGTTCACGTTATTATTCTGCTATTGGACCGGTACCATGTACTATATAGAAGGGTCGATCACTTACAAATATTACAAGGAGACACTTGACTTGGTTGGGTTGCGGCCAAACCCTGCCATTGTACCACAGCAACGAGATGCGAGGATTTATAGAGTAACAAGAGACGTGGGACAGGACACGGGGAACTTGAGCGAATCGTACGGAGGTAAGTGCAACGTAAGGCGGGTAATGCATTCGTTTATT
GCAAGACGGCCCGTATGTAACGAAGTGTATTTTGTTTCAACAGATCCGTGCTTTGAATTTAGATACAAAAGCGATGGATACTTAATTATTAAATATGTTGTTATCTCTCTCTTTGACGTTCACGTTATTATTCTGCTATTGGACCGGTACCATGTACTATATAGAAGGATCGGTCACTTACAAATATTACAAGGAGACACTTGACTTGGTTGGGTTGCGGCCAAACCCTGCCATTGTACCACAGCAACGAGATGCAAGGATTTATAGAGTAACAAGAGACGTGGGACAGGACACGGGGAACTTGAGCGAATCGTACGGAGGTAAGTGCAACGTAAGGCGGGTAATGCATTCGTTTATT
GCAAGACGGCCCGTATGTAACGAAGTGTATTTTGTTTCAACAGATCCGTGCTTTGAATTTAGATACAAAAGCGATGGATTCTTAATTATTAAATATGTTGTTATCTCTCTCTTTGACGTTCACGTTATTATTCTGCTATNGGACCGGTACCATGTACTATATAGAAGGGTCTATCACTTACAAATATTACAAGGAGACACTTGACTTGGTTGGGTTGCGGCCAAACCCTGCCATTGTACCACAGCAACGAGATGCGAGGATATATAGAGTAACAAGAGACGTGGGACAGGACACGGGGAACTTGAGCGAATCGTACGGAGGTAAGTGCAACGTAAGGCGGGTAATGCATTCGTTTATT
GTAAGACGGCCCGTATGTAACGAAGTGTATTGTGTTTCAACAGATCCGTGCTTTGAATTTAGATATAAAAGCGATGGATTCTTAGTTAATTAAATATGTTGTTATCTCTCTCTTTGACGTTCACGTTATTATTCTGCTATTGGACCGGTACCATGTACTATATAGAAGGGTCGATCACTTACAAATATTACAAGGAGACACTTGACTTGGTTGGGTTGCGGCCAAACCCTGCCATTGTACCACAGCAACGAGATGCGAGGATATATAGAGTAACAAGAGACGTGGGACAGGACACGGGGAACTTGAGCGAATCGTACGGAGGTAAGTGCAACGTAAGGCGGGTAATGCATTCGTTTATT
GCAAGACGGCCCGTATGTAACGAAGTGTATTGTGTTTCAACAGATCCGTGCTTTGAATTTAGATATAAAAGCGATGGATTCTTAGTTAATTAAATATGTTGTTATCGCTCTCTTTGACGTTCACTTACAAATATTACAAGGAGACACTTGACTTGGTTGGGTTGCGGCCAAACCCTGCCATTGTACCACAGCAACGAGATGCAAGGATTTATAGAGTAACAAGAGACGTGGGACAGGACACGGGGAACTTGAGCGAATCGTACGGAGGTAAGTGCAACGTAAGGCGGGTAATGCATTCGTTTATT
GCAAGACGGCCCGTATGTAACGAAGTGTATTGTGTTTCAACAGATCCGTGCTTTGAATTTAGATATAAAAGCGATGGATTCTTAGTTAATTAAATATGCTGTTATCTCTCTCTTTGACGTTCACGTTATTATTCTGCTATTGGACCGGTACCATGTATTATATAGAAGGATCGGTCACTTACAAATATTACAAGGAGACACTTGACTTGGTTGGGTTGCGGCCAAACCCTGCCATTGTACCACAGCAACGAGATGCGAGGATATATAGAGTAACAAGAGACGTGGGACAGGACACGGGGAACTTGAGCGAATCGTACGGAGGTAAGTGCAACGTAAGGCGGGTAATGCATTCGTTTATT
GCAAGACGGCCCGTATGTAACGAAGTGTATTGTGTTTCAACAGATCCGTGCTTTGAATTTAGATATAAGAGCGATGGATTCTTAGTTAATTAAATATGTTGTTATCTCTCTCTTTGACGTTCACGTTATTATTCTGCTATTGGACCGGTACCATGTATTATATAGAAGGATCGGTCACTTACAAATATTACAAGGAGACACTTGACTTGGTTGGGTTGCGGCCAAACCCTGCCATTGTACCACAGCAACGAGATGCAAGGATTTATAGAGTAACAAGAGACGTGGGACAGGACACGGGGAACTTGAGCGAATCGTACGGAGGTAAGTGCAACGTAAGGCGGGTAATGCATTCGTTTATT
GCAAGACGGCCCGTATGTAACGAAGTGTATTGTGTTTCAACAGATCCGTGCTTTGAATTTAGATATAAAAGCGATGGATTCTTAATTATTAAATATGTTGTTATCTCTCTCTTTGACGTTCACGTTATTATTCTGCTATTGGACCGGTACCATGTACTATATAGAAGGGTCGATCACTTACAAATATTACAAGGAGACACTTGACTTGGTTGGGTTGCGGCCAAACCCTGCCATTGTACCACAGCAACGAGATGCAAGGATTTATAGAGTAACAAGAGACGTGGGACAGGACACGGGGAACTTGAGCGAATCGTACGGAGGTAAGTGCAACGTAAGGCGGGTAATGCATTCGTTTATT
GCAAGACGGCCCGTATGTAACGAAGTGTATTGTGTTTCAACAGATCCGTGCTTTGAATTTAGATATAAAAGCGATGGATTCTTAGTTAATTAAATATGTTGTTATCTCTCTCATTGACGTTCACGTTATTATTCTGCTATTGGACCGGTACCATGTATTATATAGAAGGATCGGTCACTTACAAATATTACAAGGAGACACTTGACTTGGTTGGGTTGCGGCCAAACCCTGCCATTGTACCACAGCAACGAGATGCGAGGATATATAGAGTAACAAGAGACGTGGGACAGGACACGGGGAACTTGAGCGAATCGTACGGAGGTAAGTGCAACGTAAGGCGGGTAATGCATTCGTTTATT
GCAAGACGGCCCGTATGTAACGAAGTGTATTTTGTTTCAACAGATCCGTGCTTTGAATTTAGATATAAAAGCGATGGATTCTTAGTTAATTAAATATGTTGTTATCTCTCTCTTTGACGTTCACGTTATTATTCTGCTATTGGACCGGTACCATGTACTATATAGAAGGGTCGATCACTTACAAATATTACAAGGAGACACTTGACTTGGTTGGGTTGCGGCCAAACCCTGCCATTGTACCACAGCAACGAGATGCGAGGATTTATAGAGTAACAAGAGACGTGGGACAGGACACGGGGAACTTGAGCGAATCGTACGGAGGTAAGTGCAACGTAAGGCGGGTAATGCATTCGTTTATT
GCAAGACGGCCCGTAGGTAACGAAGTGTATTGTGTTTCAACAGATCCGTGCTTTGAATTTAGATATAAAAGCGATGGATTCTTAGTTAATTAAATATGTTGTTATCTCTCTCTTTGACGTTCACGTTATTATTCTGCTATTGGACCGGTACCATGTATTATATAGAAGGATCGGTCACTTACAAATATTACAAGGAGACACTTGACTTGGTTGGGTTGCGGCCAAACCCTGCCATTGTACCACAGCAACGAGATGCAAGGATTTATAGAGTAACAAGAGACGTGGGACAGGACACGGGGAACTTGAGCGAATCGTACGGAGGTAAGTGCAACGTAAGGCGGGTAATGCATTCGTTTATT
GCAAGACGGCCCGTATGTAACGAAGTGTATTGTGTTTCAACAGATCCGTGCTTTGAATTTAGATATAAAAGCGATGGATTCTTAGTTAATTAAATATGTTGTTATCTCTCTCTTTGACGTTCACGTTATTATTCTGCTATTGGACCGGTACCATGTATTATATAGAAGGATCGGTCACTTACAAATATTACAAGGAGACACTTGACTTGGTTGGGTTGCGGCCAAACCCTGCCATTGTACCACAGCAACGAGATGCAAGGATTTATAGAGTAACAAGAGACGTGGGACAGGACACGGAGAACTTGAGCGAATCGTACGGAGGTAAGTGCAACGTAAGGCGGGTAATGCATTCGTTTATT
GCAAGACGGCCCGTATGTAACGAAGTGTATTGTGTTTCAACAGATCCGTGCTTTGAATTTAGATATAAAAGCGATGGATTCTTAGTTAATTAAATATGTTGTTATCTCTCTCTTTGACGTTCACGTTATTATTCTGCTATTGGACCGGTACCATGTATTATATAGAAGGGTCGGTCACTTACAAATATTACAAGGAGACACTTGACTTGGTTGGGTTGCGGCCAAACCCTGCCATTGTACCACAGCAACGAGATGCAAGGATTTATAGAGTAACAAGAGACGTGGGACAGGACACGGGGAACTTAAGCGAATCGTACGGAGGTAAGTGCAACGTAAGGCGGGTAATGCATTCGTTTATT
GCAAGACGGCCCGTATGTAACGAAGTGTATTGTGTTTCAACAGATCCGTGCTTTGAATTTAGATATAAAAGCGATGGATTCTTAGTTAATTAAGTATGTTGTTATCTCTCTCTTTGACGTTCACGTTATTATTCTGCTATTGGACCGGTACCATGTACTATATAGAAGGGTCCGTTTATT
GCAAGACGGCCCGTATGTAACGAAGTGTATTGTGTTTCAACAGATCCGTGCTTTGAATTTAGATATAAAAGCGATGGATTCTTAGTTAATTAAATATGTTGTTATCTCTCTCTTTGACGTTCACGTTATTATTCTGCTATTGGACCGGTACCATGTACTATATAGAAGGGTCGATCACTTACAAATATTACAAGGAGACACTTGACTTGGTTGGGTTGCGGCCAAACCCTGCCATTGTACCACAGCAACGAGATGCGAGGATATATAGAGTAACAAGAGATGTGGGACAGGACACGGGGAACTTGAGCGAATCGTACGGAGGTAAGTGCAACGTAAGGCGGGTAATGCATTCGTTTATT
GCAAGACGGCCCGTGTGTAACGAAGTGTATTGTGTTTCAACAGATCCGTGCTTTGAATTTAGATATAAAAGCGATGGATTCTTAGTTAATTAAATATGTTGTTATCTCTCTCTTTGACGTTCACGTTATTATTCTGCTATTGGACCGGTACCATGTATTATATAGAAGGATCGGTCACTTACAAATATTACAAGGAGACACTTGACTTGGTTGGGTTGCGGCCAAACCCTGCCATTGTACCACAGCAACGAGATGCAAGGATTTATAGAGTAACAAGAGACGTGGGACAGGACACGGGGAACTTGAGCGAATCGTACGGAGGTAAGTGCAACGTAAGGCGGGTAATGTATTCGTTTATT
GCAAGACGGCCCGTATGTAACGAAGTGTATTGTGTTTCAACAGATCCGTGCTTTGAATTTAGATATAAAAGCGATGGATTCTTAGTTAATTAAATATCTTGTTATCTCTCTCTTTGACGTTCACGTTATTATTCTGCTATTGGACCGGTACCATGTATTATATAGAAGGATCGGTCACTTACAAATATTACAAGGAGACACTTGACTTGGTTGGGTTGCGGCCAAACCCTGCCATTGTACCACAGCAACGAGATGCGAGGATATATAGAGTAACAAGAGACGTGGGACAGGACACGGGGAACTTGAGCGAATCGTACGGAGGTAAGTGCAACGTAAGGCGGGTAATGCATTCGTTTATT
GCAAGACGGCCCGTATGTAACGAAGTGTATTTTGTTTCAACAGATCCGTGCTTTGAATTTAGATACAAAAGCGATGGATTCTTAATTATTAAATATGTTGTTATCTCTCTCTTTGACTTGGTTGGGTTGCGGCCAAACCCTGCCATTGTACCACAGCAACGAGATGCAAGGATTTATAGAGTAACAAGAGACGTGGGACAGGACACGGGGAACTTGAGCGAATCGTACGGAGGTAAGTGCAACGTAAGGCGGGTAATGCATTCGTTTATT
GCAAGACGGCCCGTATGTAACGAAGTGTATTGTGTTTCAACAGATCCGTGCTTTGAATTTAGATATAAAAGCGATGGATTCTTAGTTAATTAAATATGTTGTTATCTCTCTCTTTGACGTTCACGTTATTATTCTGCTATTGGACCGGTACCATGTATTATATAGAAGGATCGGTCACTTACAAATATTACAAGGAGACACTTGACTTGGTTGGGTTGCGGCCAAACCCTGCCATTGTACCACAGCAACGAGATGCAAGGATTTATAGAGTAACAAGAGAAGTGGGACAGGACACGGGGAACTTGAGCGAATCGTACGGAGGTAAGTGCAACGTAAGGCGGGTAATGCATTCGTTTATT
GCAAGACGGCCCGTATGTAACGAAGTGTATTTTGTTTCAACAGATCCGTGCTTTGAATTTAGATACAAAAGCGATGGATTCTTAATTATTAAATATGTTGTTATCTCTCTCTTTGACGTTCACGTTATTATTCTGCTATTGGACCGGTACCATGTACTATATAGAAGCGTCGATCACTTACAAATATTACAAGGAGACACTTGACTTGGTTGGGTTGCGGCCAAACCCTGCCATTGTACCACAGCAACGAGATGCGAGGATATATAGAGTAACAAGAGACGTGGGACAGGACACGGGGAACTTGAGCGAATCGTACGGAGGTAAGTGCAACGTAAGGCGGGTAATGCATTCGTTTATT
GCAAGACGGCCCGTATGTAACGAAGTGTATTGTGTTTCAACAGATCCGTGCTTTGAATTTAGATATAAAAGCGATGGATTCTTAGTTAATTAAATATGTTGCTATCTCTCTCTTTGACGTTCACGTTATTATTCTGCTATTGGACCGGTACCATGTACTATATAGAAGGGTCGATCACTTACAAATATTACAAGGAGACACTTGACTTGGTTTGGTTGCGGCCAAACCCTGCCATTGTACCACAGCAACGAGATGCGAGGATATATAGAGTAACAAGAGACGTGGGACAGGACACGGGGAACTTGAGCGAATCGTACGGAGGTAAGTGCAACGTAAGGCGGGTAATGCATTCGTTTATT
GCAAGACGGCCCGTATGTAACGAAGTGTATTGTGTTTCAACAGATCCGTGCTTTGAATTTAGATATAAAAGCGATGGATTCTTAGTTAATTAAATATGTTGTTATCTCTCTCTTTGACGTTCACGTTATTATTCTGCTATTGGACCGGTACCATGTATTATATAGAAGGATCGGTCACTTACAAATATTACAAGGAGACACTTGACTTGGTTGGGTTGCGGCCAAACCCTGCCATTGTACCACAGCAACGAGATGCAAGGATATATAGAGTAACAAGAGACGTGGGACAGGACACGGGGAACTTGAGCGAATCGTACGGAGGTAAGTGCAACGTAAGGCGGGTAATGCATTCGTTTATT
GCAAGACGGCCCGTATGTAACGAAGTGTATTTTGTTTCAACAGATCCGTGCTTTGAATTTAGATACAAAAGCGATGGATTCTTAATTATTAAATATGTTGTTATCTCTCTCTTTGACGTTCACGTTATTATTCTGCTATTGGACCGGTACCATGTATAGAGTAACAAGAGACGTGGGACAGGACACGGGGAACTTGAGCGAATCGTACGGAGGTAAGTGCAACGTAAGGCGGGTAATGCATTCGTTTATT
GCAAGACGGCCCGTATGTAACGAAGTGTATTTTGTTTCAACAGATCCGTGCTTTGAATTTAGATATAAAAGCGATGGATTCTTAGTTAATTAAATATGTTGTTATCTCTCTCTTTGACGTTCACGTTATTATTCTGCTATTGGACCGGTACCATGTACTATATAGAAGGGTCGATCACTTACAAATATTACAAGGAGACACTTGACTTGGTTGGGTTGCGGCCAAACCCTGCCATTGTACCACAGCAACGAGATGCGAGGATATATAGAGTAACAAGAGACGTGGGACAGGACACGGGGAACTTGAGCGAGTCGTACGGAGGTAAGTGCAACGTAAGGCGGGTAATGCATTCGTTTATT
GCAAGACGGCCCGTATGTAACGAAGTGTATTTTGTTTCAACAGATCCGTGCTTTGAATTTAGATATAAAAGCGATGGATTCTTAGTTAATTAAATATGTTGTTATCTCTCTCTTTGACGTTCACGTTATTATTCTGCTATTGGACCGGTACCCTGCCATTGTACCACAGCAACGAGATGCAAGGATTTATAGAGTAACAAGAGACGTGGGACAGGACACGGGGAACTTGAGCGAATCGTACGGAGGTAAGTGCAACGTAAGGCGGGTAATGCATTCGTTTATT
GCAAGACGGCCCGTATGTAACGAAGTGTATTTTGTTTCAACAGATCCGTGCTTTGAATTTAGATACAAAAGCGATGGATTCTTAGTTAATTAAATATGTTGTTATCTCTCTCTTTGACGTTCACGTTATTATTCTGCTATTGGACCGGTACCATGTACTATATAGAAGGGTCGATCACTTACAAATATTACAAGGAGACACTTGACTTGGTTGGGTTGCGGCCAAACCCTGCCATTGTACCACAGCAACGAGATGCGAGGATATATAGAGTAACAAGAGACGTGGGACAGGACACGGGGAACTTGAGCGAATCGTACGGAGGTAAGTGCAACGTAAGGCGGGTAATGCATTCGTTTATT
ACAAGAGCTCCAGCCT
GCAAGACGGCCCGTATGTAACGAAGTGTATTTTGTTTCAACAGATCCGTGCTTTGAATTTAGATACAAAAGCGATGGATTCTTAATTATTAAATATGTTGTTATCTCTCTCTTTGACGTTCACGTTATTATTCTGCTATTGGANCGGTACCATGTACTATATAGAAGGGTCGATCACTTACAAATATTACAAGGAGACACTTGACTTGGTTGGGTTGCGGCCAAACCCTGCCATTGTACCACAGCAACGAGATGCAAGGATTTATAGAGTAACAAGAGACGTGGGACAGGACACGGGGAACTTGAGCGAATCGTACGGAGGTAAGTGCAACGTAAGGCGGGTAATGCATTCGTTTATT
GCAAGACGGCCCGTATGTAACGAAGTGTATTGTGTTTCAACAGATCCGTGCTTTGAATTTAGATATAAAAGCGATGGATTCTTAATTATTAAATATGTTGTTATCTCTCTTTGACGTTCACGTTATTATTCTGCTATTGGACCGGTACCATGTATTATATAGAAGGATCGGTCACTTACAAATATTACAAGGAGACACTTGACTTGGTTGGGTTGCGGCCAAACCCTGCCATTGTACCACAGCAACGAGATGCAAGGATTTATAGAGTAACAAGAGACGTGGGACAGGACACGGGGAACTTGAGCGAATCGTACGGAGGTAAGTGCAACGTAAGGCGGGTAATGCATTCGTTTATT
GCAAGACGGCCCGTATGTAACGAAGTGTATTTTGTTTCAACAGATCCGTGCTTTGAATTTAGATACAAAAGCGATGGATTCTTAATTATTAAATATGTTGTTATCTCTCTCTTTGACGTTCACGTTATTATTCTGCTATTGGACCGGTACCATGTACTATATAGAAGGGTCGGTCACTTACAAATATTACAAGGAGACACTTGACTTGGTTGGGTTGCGGCCAAACCCTGCCATTGTACCACAGCAACGAGATGCGAGGATATATAGAGTAACAAGAGGCGTGGGACAGGACACGGGGAACTTGAGCGAATCGTACGGAGGTAAGTGCAACGTAAGGCGGGTAATGCATTCGTTTATT
GCAAGACGGCCCGTATGTAACGAAGTGTATTTTGTTTCAACAGTTCCGTGCTTTGAATTTAGATATAAAAGCGATGGATTCTTAGTTAATTAAATATGTTGTTATCTCTCTCTTTGACGTTCACGTTATTATTCTGCTATTGGACCGGTACCATGTATTATATAGAAGGATCGGTCACTTACAAATATTACAAGGAGACACTTGACTTGGTTGGGTTGCGGCCAAACCCTGCCATTGTACCACAGCAACGAGATGCAAGGATTTATAGAGTAACAAGAGACGTGGGACAGGACACGGGGAACTTGAGCGAATCGTACGGAGGTAAGTGCAACGTAAGGCGGGTAATGCATTCGTTTATT
GCAAGACGGCCCGTATGTAACGAAGTGTATTGTGTTTCAACAGATCCGTGCTTTGAATTTAGATATAAAAGCGATGGATTCTTAGTTAATTAAATATGTTGTTATCTCTCTCTTTGACGTTCACGTTATTATTCTGCTATTGGACCGGTACCATGTACTATATAGAAGGGTCGATCACTTACAAATATTACAAGGAGACACTTGACTTGGTTGGGTTGCGGCCAAACCCTGCCATTGTACCACAGCAACGAGATGCAAGGATTTATAGAGTAACAAGAGACGTGGGACAGGACACGGGGAACTTGAACGAATCGTACGGAGGTAAGTGCAACGTAAGGCGGGTAATGCATTCGTTTATT
GCAAGACGGCCCGTATGTAACGAAGTGTATTTTGTTTCAACAGATCCGTGCTTTGAATTTGGATACAAAAGCGATGGATTCTTAATTATTAAATATGTTGTTATCTCTCTCTTTGACGTTCACGTTATTATTCTGCTATTGGACCGGTACCATGTACTATATAGAAGGGTCGATCACTTACAAATATTACAAGGAGACACTTGACTTGGTTGGGTTGCGGCCAAACCCTGCCATTGTACCACAGCAACGAGATGCGAGGATATATAGAGTAACAAGAGACGTGGGACAGGACACGGGGAACTTGAGCGAATCGTACGGAGGTAAGTGCAACGTAAGGCGGGTAATGCATTCGTTTATT
GCAAGACGGCCCGTATGTAACGAAGTGTATTGTGTGTCAACAGATCCGTGCTTTGAATTTAGATATAAAAGCGATGGATTCTTAGTTAATTAAATATGTTGTTATCTCTCTCTTTGACGTTCACGTTATTATTCTGCTATTGGACCGGTACCATGTACTATATAGAAGGGTCGGTCACTTACAAATATTACAAGGAGACACTTGACTTGGTTGGGTTGCGGCCAAACCCTGCCATTGTACCACAGCAACGAGATGCAAGGATTTATAGAGTAACAAGAGACGTGGGACAGGACACGGGGAACTTGAGCGAATCGTACGGAGGTAAGTGCAACGTAAGGCGGGTAATGCATTCGTTTATT
GCAAGACGGCCCGTATGTAACGAAGTGTATTGTGTTTCAACAGATCCGTGCTTTGAATTTAGATATAAAAGCGATGGATTCTTAGTTAATTAAATATGTTGTTATCTCTCTCTTTGACGTTCACGTTATTATTCTGCTATTGGACCGGTACCATGTATTATATAGAAGGATCGGTCACTTACAAATATTACAAGGAGACACTTGTCTTGGTTGGGTTGCGGCCAAACCCTGCCATTGTACCACAGCAACGAGATGCAAGGATTTATAGAGTAACAAGAGACGTGGGACAGGACACGGGGAACTTGAGCGAATCGTACGGAGGTAAGTGCAACGTAAGGCGGGTAATGCATTCGTTTATT
GCAAGACGGCCCGTATGTAACGAAGTGTATTTTGTTTCGACAGATCCGTGCTTTGAATTTAGATACAAAAGCGATGGATTCTTAATTATTAAATATGTTGTTATCTCTCTCTTTGACGTTCACGTTATTATTCTGCTATTGGACCGGTACCATGTACTATATAGAAGGGTCGATCACTTACAAATATTACAAGGAGACACTTGACTTGGTTGGGTTGCGGCCAAACCCTGCCATTGTACCACAGCAACGAGATGCGAGGATATATAGAGTAACAAGAGACGTGGGACAGGACACGGGGAACTTGAGCGAATCGTACGGAGGTAAGTGCAACGTAAGGCGGGTAATGCATTCGTTTATT
GCAAGACGGCCCGTATGTAACGAAGTGTATTGTGTTTCAACAGATCCGTGCTTTGAATTTAGATATAAAAGCGATGGATTCTTAGTTAATTAAATATGTTGTTATCTCTCTCTTTGACGTTCACGTTATTATTCTGCTATTGGACCGGTACCATGTATTATATAGAAGGATCGGTCACTTACAAATATTACAAGGAGACACTTGACTTGGTTGGGTTGCGGCCAAACCCTGCCATTGTACCACAGCAACGAGATGCAAGGATTTATAGAGTAACAAGAGACGTGGGACAGGACACGGGGAACTTGAGCGAATCGTACGGAGGTGAGTGCAACGTAAGGCGGGTAATGCATTCGTTTATT
GCAAGACGGCCCGTATGTAACGAAGTGTATTGTGTTTCAACAGATCCGTGCTTTGAATTTAGATATAAAAGCGATGGATTCTTAGTTAATTAAATATGTTGTTATCTCTCTCTTTGACGTTCACGTTATTATTCTGCTATTGGACCGGTACCATGTATTATATAGAAGGATCGGTCACTTACAAATATTACAAGGAGACACTTGACTTGGTTGGGTTGCGGCCAAACCTTGCCATTGTACCACAGCAACGAGATGCAAGGATTTATAGAGTAACAAGAGACGTGGGACAGGACACGGGGAACTTGAGCGAATCGTACGGAGGTAAGTGCAACGTAAGGCGGGTAATACATTCGTTTATT
GCAAGACGGCCCGTATGTAACGAAGTGTATTGTGTTTCAACAGATCCGTGCTTTGAATTTAGATATAAAAGCGATGGATTCTTAGTTAATTAAATATGTTGTTATCTCTCTCTTTGACGTTCACGTTATTATTCTGCTATTGGACCGGTACCATGTACTATATAGAAGGGTCGGTCACTTACAAATATTACATGGAGACACTTGACTTGGTTGGGTTGCGGCCAAACCCTGCCATTGTACCACAGCAACGAGATGCGAGGATATATAGAGTAACAAGAGACGTGGGACAGGACACGGGGAACTTGAGCGAATCGTACGGAGGTAAGTGCAACGTAAGGCGGGTAATGCATTCGTTTATT
GCAAGACGGCCCGTATGTAACGAAGTGTATTGTGTTTCAACAGATCCGTGCTTTGAATTTAGATATAAAAGCGATGGATTCTTAGTTAATTAAATATGTTGTTATCTCTCTCTTTGACGTTCACGTTATTATTCTGCTATTGGACCGGTACCATGTATTATATAGAAGGATCGGTCACTTACAAATATTACAAGGAGACACTTGACTTGGTTGGGTTGCGGCNAAACCCTGCCATTGTACCACAGCAACGAGATGCAAGGATTTATAGAGTAACAAGAGACGTGGGACAGGACACGGGGAACTTGAGCGAATCGTACGGAGGTAAGTGCAACGTAAGGCGGGTAATGCATTCGTTTATT
AAGACAGCAAACTAGAGTAAGGAT
GCAAGACGGCCCGTATGTAACGAAGTGTATTGTGTTTCAACAGATCCGTGCTTTGAATTTAGATATAAAAGCGATGGATTCTTAGTTAATTAAATATGTTGTTATCTCTCTCTTTGACGTTCACGTTATTATTCTGCTATTGGACCGGTACCATGTATTATATAGAAGGGTCGATCACTTACAAATATTACAAGGAGACACTTGACTTGGTTGGGTTGCGGCCAAACCCTGCCATTGTACCACAGCAACGAGATGCGAGGATATATAGAGTAACAAGAGACGTGGGACAGGACACGGGGAACTTGAGCGAATCGTACGGAGGTAAGTGCAACGTAAGGCGGGTAATGCATTCGTTTATT
GCAAGACGTCCCGTATGTAACGAAGTGTATTGTGTTTCAACAGATCCGTGCTTTGAATTTAGATATAAAAGCGATGGATTCTTAGTTAATTAAATATGTTGTTATCTCTCTCTTTGACGTTCACGTTATTATTCTGCTATTGGACCGGTACCATGTATTATATAGAAGGATCGGTCACTTACAAATATTACAAGGAGACACTTGACTTGGTTGGGTTGCGGCCAAACCCTGCCATTGTACCACAGCAACGAGATGCGAGGATATATAGAGTAACAAGAGACGTGGGACAGGACACGGGGAACTTGAGCGAATCGTACGGAGGTAAGTGCAACGTAAGGCGGGTAATGCATTCGTTTATT
GCAAGACGGCCCGTATGTAACGAAGTGTATTTTGTTTCAACAGATCCGTGCTTTGAATTTAGATACAAAAGCGATGGATTCTTAATTATTAAATATGTTGTTATCTCTCTCTTTGACGTTCACGTTATTATTCTGCTATTGGACCGGTACCATGTACTATATAGAAGGGTCGATCACTTACAAATATCACAAGGAGACACTTGACTTGGTTGGGTTGCGGCCAAACCCTGCCATTGTACCACAGCAACGAGATGCGAGGATATATAGAGTAACAAGAGACGTGGGACAGGACACGGGGAACTTGAGCGAATCGTACGGAGGTAAGTGCAACGTAAGGCGGGTAATGCATTCGTTTATT
GCAAGACGGCCCGTATGTAACGAAGTGTATTTTGTTTCAACAGATCCGTGCTTTGAATTTAGATACAAAAGCGATGGATTCTTAATTATTAAATATGTTGTTATCTCTCTCTTTGACGTTCACGTTATTATTCTGCTATTGGACCGGTACCATGTACTATATAGAAGGNTCGATCACTTACAAATATTACAAGGAGACACTTGACTTGGTTGGGTTGCNGCCAAACCCTGCCATTGTACCACAGCAACGAGATGCGAGGATATATAGAGTAACAAGAGACGTGGGACAGGACACGGGGAACTTGAGCGAATCGTACGGAGGTAAGTGCAACGTAAGGCGGGTAATGCATTCGTTTATT
GCAAGACGGCCCGTATGTAACGAAGTGTATTTTGTTTCAACAGATCCGTGCTTTGAATTTAGATACAAAAGCGATGGATTCTTAATTATTAAATATGTTGTTATCTCTCTCTTTGACGTTCACGTTATTATTCTGCTATTGGACCGGTACCATGTACTATATAGAAGGGTCGATCACTTACAAATATTACAAGGAGACACTTGACTTGGTTGGGNTGCGGCCAAACCCTGCCATTGTACCACAGCAACGAGATGCGAGGATATATAGAGTAACAAGAGACGTGGGACAGGACACGGGGAACTTGAGCGAATCGTACGGAGGTAAGTGCAACGTAAGGCGGGTAATGCATTCGTTTATT
GCAAGACGGCCCGTATGTAACGAAGTGTATTGTGTCTCAACAGATCCGTGCTTTGAATTTAGATATAAAAGCGATGGATTCTTAGTTAATTAAATATGTTGTTATCTCTCTCTTTGACGTTCACGTTATTATTCTGCTATTGGACCGGTACCATGTATTATATAGAAGGATCGGTCACTTACAAATATTACAAGGAGACACTTGACTTGGTTGGGTTGCGGCCAAACCCTGCCATTGTACCACAGCAACGAGATGCGAGGATATATAGAGTAACAAGAGACGTGGGACAGGACACGGGGAACTTGAGCGAATCGTACGGAGGTAAGTGCAACGTAAGGCGGGTAATGCATTCGTTTATT
GCAAGACGGCCCGTATGTAACGAAGTGTATTGTGTTTCAACAGATCCGTGCTTTGAATTTAGATATAAAAGCGATGGATTCTTAGTTAATTAAATATGTTGTTATCTCTCTCTTTGACGTTCACGTCATTATTCTGCTATTGGACCGGTACCATGTATTATATAGAAGGATCGGTCACTTACAAATATTACAAGGAGACACTTGACTTGGTTGGGTTGCGGCCAAACCCTGCCATTGTACCACAGCAACGAGATGCGAGGATATATAGAGTAACAAGAGACGTGGGACAGGACACGGGGAACTTGAGCGAATCGTACGGAGGTAAGTGCAACGTAAGGCGGGTAATGCATTCGTTTATT
GCAAGACGGCCCGTATGTAACGAAGTGTATTGTGTTTCAACAGATCCGTGCTTTGAATTTAGATATAAAAGCGATGGATTCTTAGTTAATTAAATATGTTGTTATCTCTCTCTTTGACGTTCACGTTATTATTCTGCTATTGGACCGGTACCATGTATTATATAGAAGGGTCGATCACTTACAAATATTACAAGGAGACACTTGACTTGGTTGGGTTGCGGCCAAACCCTGCCATTGTACCACAGCAACGAGATGCGAGGATATATAGAGTAACAAGAGACGTGGGACAGGACACGGGGAACTTGAGCGAATCGTACGGAGGTAAGTGCACCGTAAGGCGGGTAATGCATTCGTTTATT
GCAAGACGGCCCGTATGTAACGAAGTGTATTTTGTTTCAACAGATCCGTGCTTTGAATTTAGATACAAAAGCGATGGATTCTTAATTATTAAATATGTTGTTATCTCTCTCTTTGACGTTCACGTTATTATTCTGCTATTGGACCGGTACCATGTATNATATAGAAGGATCGGTCACTTACAAATATTACAAGGAGACACTTGACTTGGTTGGGTTGCGGCCAAACCCTGCCATTGTACCACAGCAACGAGATGCGAGGATATATAGAGTAACAAGAGACGTGGGACAGGACACGGGGAACTTGAGCGAATCGTACGGAGGTAAGTGCAACGTAAGGCGGGTAATGCATTCGTTTATT
GCAAGACGGCCCGTATGTAACGAAGTGTATTGTGTTTCAACAGATCCGTGCTTTGAATTTAGATATAAAAGCGATGGATTCTTAGTTAATTAAATATGTTGTTATCTCTCTCTTTGACGTTCACGTTATTATTCTGCTATTGGACCGGTACCATGTACTATATAGAAGGGTCGATCACTTACAAATATTACAAGGAGACACTTGACTTGGTTGGGTTGCGGCCAAACCCTGCCATTGTACCTCAGCAACGAGATGCGAGGATATATAGAGTAACAAGAGACGTGGGACAGGACACGGGGAACTTGAGCGAATCGTACGGAGGTAAGTGCAACGTAAGGCGGGTAATGCATTCGTTTATT
GCAAGACGGCCCGTATGTAACGAAGTGTATTGTGTTTCAACAGATCCGTGCTTTGAATTTAGATATAAAAGCGATGGATTCTTAGTTAATTAAATATGTTGTTATCTCTCTCTTTAACGTTCACGTTATTATTCTGCTATTGGACCGGTACCATGTATTATATAGAAGGATCGGTCACTTACAAATATTACAAGGAGACACTTGACTTGGTTGGGTTGCGGCCAAACCCTGCCATTGTACCACAGCAACGAGATGCAAGGATTTATAGAGTAACAAGAGACGTGGGACAGGACACGGGGAACTTGAGCGAATCGTACGGAGGTAAGTGCAACGTAAGGCGGGTAATGCATTCGTTTATT
GCAAGACGGCCCGTATGTAACGAAGTGTATTGTGTTTCAACAGATCCGTGCTTTGAATTTAGATATAAAAGCGATGGATTCTTAGTTAATTAAATATGTTGTTATCTCTCTCTTTGACGTTCACGTTATTATTCTGCTATTGGACCGGTACCATGTATTATATAGAAGGATCGGTCACTTACAAATATTACAAGGAGACACTTGACTTGGTTGGGTTGCGGCCAAACCCTGCCATTGTACCACAGCAACGAGATGCAAGGATTTATAGAGTAACAAGAGACGTGGGACAGGACACGGGGAACTTGAGCGAATCGTACGGAGGTAAGTGCAACGTAAGGCGGGTAATGCATTCGTTTATT
GCAAGACGGCCCGTATGTAACGAAGTGTATTGTGTTTCAACAGATCCGTGCTTTGAATTTAGATATAAAAGCGATGGATTCTTAGATAATTAAATATGTTGTTATCTCTCTCTTTGACGTTCACGTTATTATTCTGCTATTGGACCGGTACCATGTATTATATAGAAGGATCGGTCACTTACAAATATTACAAGGAGACACTTGACTTGGTTGGGTTGCGGCCAAACCCTGCCATTGTACCACAGCAACGAGATGCAAGGATTTATAGAGTAACAAGAGACGTGGGACAGGACACGGGGAACTTGAGCGAATCGTACGGAGGTAAGTGCAACGTAAGGCGGGTAATGCATTCGTTTATT
GCAAGACGGCCCGTATGTAACGAAGTGTATTGTGTTTCAACAGATCCGTGCTTTGAATTTAGATATAAAAGCGATGGATTCTTAGTTAATTAAATATGTTGTTATCTCTCTCTTTGACGTTCACGTTATTATTCTGCTATTGGACCGGTACCATGTATTATATAGAAGGATCGGTCACTTACAAATATTACAAGGAGACACTTGACTTGGTTGGGTTGCGGCCAAACCCTGCCATTGTACCACAGCAACGAGATGCAAGGATTTATAGAGTAACAAGAGACGTGGGACAGGAAAAGGGGAACTTGAGCGAATCGTACGGAGGTAAGTGCAACGTAAGGCGGGTAATGCATTCGTTTATT
GCAAGACGGCCCGTATGTAACGAAGTGTATTGTGTTTCAACAGATCCGTGCTTTGAATTTAGATATAAAAGCGATGGATTCTTAGTTAATTAAATATGTTGTTATCTCTCTCTTTGACGTTCACGTTATTATTCTGCTATTGGACCGGTACCATGTACTATATAGAAGGGTCGATCACTTACAAATATTACAAGGAGACACTTGACTTGGTTGGGTTGCGGCCAAACCCTGCCATTGTACCACAGCAACGAGATGCAAGGATATATAGAGTAACAAGAGACGTGGGACAGGACACGGGGAACTTGAGCGAATCGTACGGAGGTAAGTGCAACGTAAGGCGGGTAATGCATTCGTTTATT
TACGCCGATACGTTTGATGTCATCAAACGTATCGGCGTAGAATAAACGAATGCATTACCCGCCTTACGTTGCACTTACCTCCGTACGATTCGCTCAAGTTCCCCGTGTCCTGTCCCACGTCTCTTGTTACTCTATAAATCCTTGCATCTCGTTGCTGTGGTACAATGGCAGGGTTTGGCCGCAACCCAACCAAGTCAAGTGTCTCCTTGTAATATTTGTAAGTGACCGATCCTTCTATATAATACATGGTACCGGTCCAATAGCAGAATAATAACGTGAACGTCAAAGAGAGAGATAACAACATATTTAATTAACTAAGAATCCATCGCTTTTATATCTAAATTCAAAGCACGGATCTGTTGAAACACAATACACTTCGTTACATACGGGCCGTCTTGC…
GCAAGACGGCCCGTATGTAACGAAGTGTATTGTGTTTCAACAGATCCGTGCTTTGAATTTAGATATAAAACCTATGGATTCTTAGTTAATGAAATATGTTGTTATCTCTCTCTTTGACGTTCACGTTATTATTCTGCTATTGGACCGGTACCATGTATTATATAGAAGGATCGGTCACTTACAAATATTACAAGGAGACACTTGACTTGGTTGGGTTGCGGCCAAACCCTGCCATTGTACCACAGCAACGAGATGCAAGGATTTATAGAGTAACAAGAGACGTGGGACAGGACACGGGGAACTTGAGCGAATCGTACGGAGGTAAGTGCAACGTAAGGCGGGTAATGCATTCGGTTATT
GCAAGACGGCCCGTATGTAACGAAGTGTATTGTGTTTCAACAGATCCGTGCTTTGAATTTAGATATAAAAGCGATGGATTCTTAGTTAATTAAATATGTTGTTATCTCTCTCTTTGACGTTCACGTTATTATTCTGCTATTGGACCGGTACCATGTATTATATAGAAGGATCGGTCACTTACCAATATTACAAGGAGACACTTGACTTGGTTGGGTTGCGGCCAAACCCTGCCATTGTACCACAGCAACGAGATGCAAGGATTTATAGAGTAACAAGAGACGTGGGACAGGACACGGGGAACTTGAGCGAATCGTACGGAGGTAAGTGCAACGTAAGGCGGGTAATGCATTCGTTTATT
ACAAGAGCTCCAGCCG
GCAAGACGGCCCGTATGTAACGAAGTGTATTGTGTTTCAACAGATCCGTGCTTTGAATTTAGATATAAAAGCGATGGATTCTTAGTTAATTAAATATGTTGTTATCTCTCTCTTTGACGTTCACGTTATTACTCTGCTATTGGACCGGTACCATGTATTATATAGAAGGATCGGTCACTTACAAATATTACAAGGAGACACTTGACTTGGTTGGGTTGCGGCCAAACCCTGCCATTGTACCACAGCAACGAGATGCGAGGATATATAGAGTAACAAGAGACGTGGGACAGGACACGGGGAACTTGAGCGAATCGTACGGAGGTAAGTGCAACGTAAGGCGGGTAATGCATTCGTTTATT
GCAAGACGGCCCGTATGTAACGAAGTGTATTTTGTTTCAACAGATCCGTGCTTTGAATTTAGATACAAAAGCGATGGATTCTTAATTATTAAATATGTTGTTATCTCTCTCTTTGACGTTCACGTTATTATTCTGCTATTGGACCGGTACCATGTACTATATAGAAGGGTCGATCACTTACAAATATTACAAGGAGACACTTGACTTGGTTGGGTTGCGGCCAAACCCTGCCATTGTACCACAGCAACGAGATGCGAGGATATATAGGGTAACAAGAGACGTGGGACAGGACACGGGGAACTTGAGCGAATCGTACGGAGGTAAGTGCAACGTAAGGCGGGTAATGCATTCGTTTATT
GCAAGACGGCCCGTATGTAACGAAGTGTATTGTGTTTCAACAGATCCGTGCTTTGAATTTAGATATAAAAGCGATGGATTCTTAGTTAATTAAATATGTTGTTATCTCTCTCTTTGACGTTCACGTTATTATTCTGCTATTGGACCGGTACCATGTACTATATAGAAGGGTCGATCACTTACAAATATTACAAGGAGACACTTGACTTGGTTGGGTTGCGGCCAAACCCTGCCATTGTACCACAGCAACGAGATGCAAGGATTTATAGAGTAACAAGAGACGTGGGACAGGACACGGGGAACTTGAGCGAATCGTACGGAGGTAAATGCAACGTAAGGCGGGTAATGCATTCGTTTATT
GCAAGACGGCCCGTATGTAACGAAGTGTATTGTGTTTCAACAGATCCGTGCTTTGAATTTAGACATAAAAGCGATGGATTCTTAGTTAATTAAATATGTTGTTATCTCTCTCTTTGACGTTCACGTTATTATTCTGCTATTGGACCGGTACCATGTATTATATAGAAGGATCGGTCACTTACAAATATTACAAGGAGACACTTGACTTGGTTGGGTTGCGGCCAAACCCTGCCATTGTACCACAGCAACGAGATGCAAGGATTTATAGAGTAACAAGAGACGTGGGACAGGACACGGGGAACTTGAGCGAATCGTACGGAGGTAAGTGCAACGTAAGGCGGGTAATGCATTCGTTTATT
GCAAGACGGCCCGTATGTAACGAAGTGTATTTTGTTTCAACAGATCCGTGCTTTGAATTTAGATACAAAAGCGATGGATTCTTAATTATTAAATATGTTGTTATCTCTCTCTTTGACGTTCACGTTATTATTCTGCTATTGGACCGGTACCATGTACTATATAGAAGGGTCGATCACTTACAAATATAACAAGGAGACACTTGACTTGGTTGGGTTGCGGCCAAACCCTGCCATTGTACCACAGCAACGAGATGCGAGGATTTATAGAGTAACAAGAGACGTGGGACAGGACACGGGGAACTTGAGCGAATCGTACGGAGGTAAGTGCAACGTAAGGCGGGTAATGCATTCGTTTATT
GCAAGACGGCCCGTATGTAACGAAGTGTATTGTGTTTCAACAGATCCGTGCTTTGAATTTAGATATAAAAGCGATGGATTCTTAGTTAATTAAATATGTTGTTATCTCTCTCTTTGACGTTCACGTTATTATTCTGCTATTGGACTGGTACCATGTACTATATAGAAGGGTCGGTCACTTACAAATATTACAAGGAGACACTTGACTTGGTTGGGTTGCGGCCAAACCCTGCCATTGTACCACAGCAACGAGATGCAAGGATTTATAGAGTAACAAGAGACGTGGGACAGGACACGGGGAACTTGAGCGAATCGTACGGAGGTAAGTGCAACGTAAGGCGGGTAATGCATTCGTTTATT
GCAAGACGGCCCGTATGTAACGAAGTGTATTGTGTTTCAACAGATCCGTGCTTTGAATTTAGATATAAAAGCGATGGATTCTTAGTTAATTAAATATGTTGTTATCTCTCTCTTTGACGTTCACGTTATTATTCTGCTATTGGACCGGTACCATGTATTATATAGAAGGGTCGGTCACTTACAAATATTACAAGGAGACACTTGACTTGGTTGGGTTGCGGCCAAACCCTGCCATTGTACCACAGCAACGAGATGCGAGGATATATAGAGTAACAAGAGACGTGGGACAGGACACGGGGCACTTGAGCGAATCGTACGGAGGTAAGTGCAACGTAAGGCGGGTAATGCATTCGTTTATT
GCAAGACGGCCCGTATGTAACGAAGTGTATTTTGTTTCAACAGATCCGTGCTTTGAATTTAGATACAAAAGCGATGGATTCTTAATTATTAAATATGTTGTTATCTCTCTCTTTGACGTTCACGTTATTATTCTGCTATTGGACCGGTACCATGTACTATATAGAAGGGTCGATCACTTACAAATATTACAAGGAGACACTTGACTTGGTTGGGTTGCGGCCAAACCCTGCCATTGTACCACAGCAACGAGATGCGAGGATTTATAGAGTAACAAGAGACGTGGGACAGGACACGGGGAACTTGAGCGAATCGTACGGAGGTAAGTGCAACGTAAGGCGGGTAATGCATTCGTTTATT
GCAAGACGGCCCGTATGTAACGAAGTGTATTGTGTTTCAACAGATCCGTGCTTTGAATTTAGATATAAAAGCGTTGGATTCTTAGTTAATTAAATATGTTGTTATCTCTCTCTTTGACGTTCACGTTATTATTCTGCTATTGGACCGGTACCATGTACTATATAGAAGGGTCGATCACTTACAAATATTACAAGGAGACACTTGACTTGGTTGGGTTGCGGCCAAACCCTGCCATTGTACCACAGCAACGAGATGCGAGGATATATAGAGTAACAAGAGACGTGGGACAGGACACGGGGAACTTGAGCGAATCGTACGGAGGTAAGTGCAACGTAAGGCGGGTAATGCATTCGTTTATT
GTAAGACGGCCCGTATGTAACGAAGTGTATTTTGTTTCAACAGATCCGTGCTTTGAATTTAGATACAAAAGCGATGGATTCTTAATTATTAAATATGTTGTTATCTCTCTCTTTGACGTTCACGTTATTATTCTGCTATTGGACCGGTACCATGTACTATATAGAAGGGTCGATCACTTACAAATATTACAAGGAGACACTTGACTTGGTTGGGTTGCGGCCAAACCCTGCCATTGTACCACAGCAACGAGATGCGAGGATATATAGAGTAACAAGAGACGTGGGACAGGACACGGGGAACTTGAGCGAATCATACGGAGGTAAGTGCAACGTAAGGCGGGTAATGCATTCGTTTATT
GCAAGACGGCCCGTATGTAACGAAGTGTATTTTGTTTCAACAGATCCGTGCTTTGAATTTAGATACAAAAGCGATGGATTCTTAATTATTAAATATGTTGTTATCTCTCTCTTTGACGTTCACGTTATTATTCTGCTATTGGACCGGTACCATGTACTATATAGAAGGGTCGATCACTTACAAATATTACAAGGAGACACTTGACTTGGTTGGGTTGCGGCCAAACCCTGCCATTGTACCACAACAACGAGATGCGAGGATATATAGAGTAACAAGAGACGTGGGACAGGACACGGGGAACTTGAGCGAATCGTACGGAGGTAAGTGCAACGTAAGGCGGGTAATGCATTCGTTTATT
ACAAGAGCTCCAGCCA
GCAAGACGGCCCGTATGTAACGAAGTGTATTGTGTTTCAATAGATCCGTGCTTTGAATTTAGATATAAAAGCGATGGATTCTTAGTTAATTAAATATGTTGTTATCTCTCTCTTTGACGTTCACGTTATTATTCTGCTATTGGACCGGTACCATGTATTATATAGAAGGATCGGTCACTTACAAATATTACAAGGAGACACTTGACTTGGTTGGGTTGCGGCCAAACCCTGCCATTGTACCACAGCAACGAGATGCAAGGATTTATAGAGTAACAAGAGACGTGGGACAGGACACGGGGAACTTGAGCGAATCGTACGGAGGTAAGTGCAACGTAAGGCGGGTAATGCATTCGTTTATT
GCAAGACGGCCCGTATGTAACGAAGTGTATTTTGTTTCAACAGATCCGTGCTTTGAATTTAGATACAAAAGCGATGGATTCTTAATTATTAAATATGTTGTTATCTCTCTCTTTGACGTTCACGTTATTATTCTGCTATTGGACCGGTACCATGTACTATATAGAAGGGTCGGTCACCTACAAATATTACAAGGAGACACTTGACTTGGTTGGGTTGCGGCCAAACCCTGCCATTGTACCACAGCAACGAGATGCGAGGATATATAGAGTAACAAGAGACGTGGGACAGGACACGGGGAACTTGAGCGAATCGTACGGAGGTAAGTGCAACGTAAGGCGGGTAATGCATTCGTTTATT
GCAAGACGGCCCGTATGTAACGAAGTGTATTTTGTTTCAACAGATCCGTGCTTTGAATTTAGATACAAAAGCGATGGATTCTTAATTATTAAATATGTTGTTATCTCTCTCTTTGACGTTCACGTTATTATTCTGCTATTGGACCGGTACCATGTACTATATAGAAGGGTCGATCACTTACAAATATTACAAGGAGACACTCGACTTGGTTGGGTTGCGGCCAAACCCTGCCATTGTACCACAGCAACGAGATGCGAGGATATATAGAGTAACAAGAGACGTGGGACAGGACACGGGGAACTTGAGCGAATCGTACGGAGGTAAGTGCAACGTAAGGCGGGTAATGCATTCGTTTATT
GCAAGACGGCCCGTATGTAACGAAGTGTATTGTGTTTCAACAGATCCGTGCTTTGAATTTAGATATAAAAGCGATGGATTCTTAGTTAATTAAATATGTTGTTATCTCTCTCTTTGACGTTCACGTTATTATTCTGCTATTGGACCGNTACCATGTATTATATAGAAGGATCGGTCACTTACAAATATTACAAGGAGACACTTGACTTGGTTGGGTTGCGGCCAAACCCTGCCATTGTACCACAGCAACGAGATGCAAGGATTTATAGAGTAACAAGAGACGTGGGACAGGACACGGGGAACTTGAGCGAATCGTACGGAGGTAAGTGCAACGTAAGGCGGGTAATGCATTCGTTTATT
GCAAGACGGCCCGTATGTAACGAAGTGTATTGTGTTTCAACAGATCCGTGCTTTGAATTTAGATATAAAAGCGATGGATTCTTAGTTAATTAAATATGTTGTTATCTCTCTCTTTGACGTTCACGTTATTATTCTGCTATTGGACCGGTACCATGTATTATATAGAAGGATCGGTCACTTACAAATATTACAAGGAGACACTTGACTTGGTTGGGTTGCGGCCAAACCCTGCCATTGTACCACAGCAACGAGATGCAAGGATTTATAGAGTAACAAGAGACGTGGGACAGGACACGGGGAACTTGAGCGAATCGTACGGAGGTAAGTGCAACGTAAGGCGGGCAATGCATTCGTTTATT
GCAAGACGGCCCGTATGTAACGAAGTGTATTGTGTTTCAACAGATCCGTGCTTTGAATTTAGATATAAAAGGGATGGATTCTTAGTTAATTAAATATGTTGTTATCTCTCTCTTTGACGTTCACGTTATTATTCTGCTATTGGACCGGTACCATGTATTATATAGAAGGATCGGTCACTTACAAATATTACAAGGAGACACTTGACTTGGTTGGGTTGCGGCCAAACCCTGCCATTGTACCACAGCAACGAGATGCAAGGATTTATAGAGTAACAAGAGACGTGGGACAGGACACGGGGAACTTGAGCGAATCGTACGGAGGTAAGTGCAACGTAAGGCGGGTAATGCATTCGTTTATT
GCAAGACGGCCCGTATGTAACGAAGTGTATTGTGTTTCAACAGATCCGTGCTTTGAATTTAGATATAAAAGCGATGGATTCTTAGTTAATTAAATATGTTGTTATCTCTCTCTTTGACGTTCACGTTATTATTCTGCTATTGGACCGGTACCATGTATATATAGAAGGATCGGTCACTTACAAATATTACAAGGAGACACTTGACTTGGTTGGGTTGCGGCCAAACCCTGCCATTGTACCACAGCAACGAGATGCAAGGATTTATAGAGTAACAAGAGACGTGGGACAGGACACGGGGAACTTGAGCGAATCGTACGGAGGTAAGTGCAACGTAAGGCGGGTAATGCATTCGTTTATT
GCAAGACGGCCCGTATGTAACGAAGTGTATTTTGTTTCAACAGATCCGTGCTTTGAATTTAGATACAAAAGCGATGGATTCTTAATTATTAAATATGTTGTTATCTCTCTCTTTGACGTTCACGTCATTATTCTGCTATTGGACCGGTACCATGTACTATATAGAAGGGTCGATCACTTACAAATATTACAAGGAGACACTTGACTTGGTTGGGTTGCGGCCAAACCCTGCCATTGTACCACAGCAACGAGATGCGAGGATATATAGAGTAACAAGAGACGTGGGACAGGACACGGGGAACTTGAGCGAATCGTACGGAGGTAAGTGCAACGTAAGGCGGGTAATGCATTCGTTTATT
GCAAGACGGCCCGTATGTAACAAAGTGTATTTTGTTTCAACAGATCCGTGCTTTGAATTTAGATACAAAAGCGATGGATTCTTAATTATTAAATATGTTGTTATCTCTCTCTTTGACGTTCACGTTATTATTCTGCTATTGGACCGGTACCATGCACTATATAGAAGGGTCGATCACTTACAAATATTACAAGGAGACACTTGACTTGGTTGGGTTGCGGCCAAACCCTGCCATTGTACCACAGCAACGAGATGCAAGGATTTATAGAGTAACAAGAGACGTGGGACAGGACACGGGGAACTTGAGCGAATCGTACGGAGGTAAGTGCAACGTAAGGCGGGTAATGCATTCGTTTATT
GCAAGACGGCCCGTATGTAACGAAGTGTATTTTGTTTCAACAGATCCGTGCTTTGAATTTAGATACAAAAGCGATGGATTCTTAATTATTAAATATGTTGTTATCTCTCTCTTTGACGTTCACGTTATTATTCTGCTATTGGACCGGTACCATGTACTATATAGAAGGGTCGATCACTTACAAATATTACAAGGAGACACTTGACTTGGTTGGGTTGCGGCCAAACCCTGCCATTGTACCACAGCAACGAGATGCGAGGATATATAGAGTAACAAGAGACGTGGGACGGGACACGGGGAACTTGAGCGAATCGTACGGAGGTAAGTGCAACGTAAGGCGGGTAATGCATTCGTTTATT
GCAAGACGGCCCGTATGTAACGAAGTGTATTGTGTTTCAACAGATCCGTGCTTTGAATTTAGATATAAAAGCGATGGATTCTTAATTATTAAATATGTTGTTATCTCTCTCTTTGACGTTCACGTTATTATTCTGCTATTGGACCGGTACCATGTACTATATAGAAGGGTCGATCACTTACAAATATTACAAGGAGACACTTGACTTGGTTGGGTTGCGGCCAAACCCTGCCATTGTACCACAGCAACGAGATGCGAGGATATATAGAGTAACAAGAGACGTGGGACAGGACAAGGGGAACTTGAGCGAATCGTACGGAGGTAAGTGCAACGTAAGGCGGGTAATGCATTCGTTTATT
GCAAGACGGCCCGTATGTAACGAAGTGTATTGTGTTTCAACAGATCCGTGCTTTGAATTTAGATATAAAAGCGATGGATTCTTAGTTAATTAAATATGTTGTTATCTCTCTCTTTGACGTTCACGTTATTATTCTGCTATTGGACCGGTACCATGTATTATATAGAAGGGTCGGTCACTTACAAATATTACAAGGAGACACTTGACTTGGTTGGGTTGCGGCCAAACCCTGCCATTGTACCACAGCAACGAGATGCGAGGATATATAGAGTAACAAGAGACGTGGGACAGGACACGGGGAACTTGAGCGAATCGTACGGAGGTAAGTGCAACGTAAGGCGGGTAATGCATTCGTTTATT
GCAAGACGGCCCGTATGTAACGAAGTGTATTGTGTTTCAACAGATCCGTGCTTTGAATTTAGATACAAAACCGATGGATTCTTAATTATTAAATATGTTGTTATCTCTCTCTTTGACGTTCACTTTATTATTCTGCTATTGGACCGGTACCATGTACTATATAGAAGGGTCGATCACTTACAAATATTACAAGGAGACACTTGACTTGGTTGGGTTGCGGCCAAACCCTGCCATTGTACCACAGCAACGAGATGCGAGGATATATAGAGTAACAAGAGACGTGGGACAGGACACGGGGAACTTGAGCGAATCGTACGGAGGTAAGTGCAACGTAAGGCGGGTAATGCATTCGTTTAGT
GCAAGACGGCCCGTATGTAACGAAGTGTATTGTGTTTCAACAGATCCGTGCTTTGAATTTAGATATAAAAGCGATGGATTCTTAGTTAATTAAATATGTTGTTATCTCTCTCTTTGACGTTCACGTTATTATTCTGCTATTGGACCGGTACCATGTATTATATAGAAGGATCGGTCACTTACAAATATTACAAGGAGACACTTGACTTGGTTGGGTTGCGGCCAAACCCTGCCATTGTACCACAGCAACGAGATGCAAGGATTTATAGAGTACCAAGAGACGTGGGACAGGACACGGGGAACTTGAGCGAATCGTACGGAGGTAAGTGCAACGTAAGGCGGGTAATGCATTCGTTTATT
GCAAGACGGCCCGTATGTAACGAAGTGTATTTTGTTTCAACAGATCCGTGCTTTGAATTTAGATACAAAAGCAATGGATTCTTAATTATTAAATATGTTGTTATCTCTCTCTTTGACGTTCACGTTATTATTCTGCTATTGGACCGGTACCATGTATTATATAGAAGGATCGGTCACTTACAAATATTACAAGGAGACACTTGACTTGGTTGGGTTGCGGCCAAACCCTGCCATTGTACCACAGCAACGAGATGCGAGGATATATAGAGTAACAAGAGACGTGGGACAGGACACGGGGAACTTGAGCGAATCGTACGGAGGTAAGTGCAACGTAAGGCGGGTAATGCATTCGTTTATT
GCAAGACGGCCCGTATGTAACGAAGTGTATTGTGTTTCAACAGATCCGTGCTTTGAATTTAGATATAAAAGCGTTGGATTCTTAGTTAATTAAATATGTTGTTATCTCTCTCTTTGACGTTCACGTTATTATTCTGCTATTGGACCGGTACCATGTATTATATAGAAGGATCGGTCACTTACAAATATTACAAGGAGACACTTGACTTGGTTGGGTTGCGGCCAAACCCTGCCATTGTACCACAGCAACGAGATGCAAGGATTTATAGAGTAACAAGAGACGTGGGACAGGACACGGGGAACTTGAGCGAATCGTACGGAGGTAAGTGCAACGTAAGGCGGGTAATGCATTCGTTTATT
GCAAGACGGCCCGTATGTAACGAAGTGTATTTTGTTTCAACAGATCCGTGCTTTGAATTTAGATACGAAAGCGATGGATTCTTAATTATTAAATATGTTGTTATCTCTCTCTTTGACGTTCACGTTATTATTCTGCTATTGGACCGGTACCATGTACTATATAGAAGGGTCGATCACTTACAAATATTACAAGGAGACACTTGACTTGGTTGGGTTGCGGCCAAACCCTGCCATTGTACCACAGCAACGAGATGCGAGGATATATAGAGTAACAAGAGACGTGGGACAGGACACGGGGAACTTGAGCGAATCGTACGGAGGTAAGTGCAACGTAAGGCGGGTAATGCATTCGTTTATT
GCAAGACGGCCCGTATGTAACGAAGTGTATTTTGTTTCAACAGATCCGTGCTCTGAATTTAGATATAAAAGCGATGGATTCTTAGTTAATTAAATATGTTGTTATCTCTCTCTTTGACGTTCACGTTATTATTCTGCTATTGGACCGGTACCATGTATTATATAGAAGGATCGGTCACTTACAAATATTACAAGGAGACACTTGACTTGGTTGGGTTGCGGCCAAACCCTGCCATTGTACCACAGCAACGAGATGCAAGGATTTATAGAGTAACAAGAGACGTGGGACAGGACACGGGGAACTTGAGCGAATCGTACGGAGGTAAGTGCAACGTAAGGCGGGTAATGCATTCGTTTATT
GCAAGACGGCCCGTATGTAACGAAGTGTATTGTGTTTCAACAGATCCGTGCTTTGAATTTAGATATAAAAGCGATGGATTCTTAGTTAATTAAATATGTTGTTATCTCTCTCTTTGACGTTCACGTTATTATTCTGCTATTGGACCGGTACCATGTATTATATAGAAGGATCGGTCACTTACAAATATTACAAGGAGACACTTGACTTGGTTGGGTTGCGGCCAAACCCTGCCATTGTACCACAGCAACGAGATGCAAGGATTTATAGAGTAACAAGAGACGTGGGACAGGACACGGGGAACTTGAGCGAATCGTACGGAAGTAAGTGCAAAGTAAGGCGGGTAATGCATTAGTTTATT
GCAAGACGGCCCGTATGTAACGAAGTGTATTTTGTTTCAACAGATCCGTGCTTTGAATTTAGATACAAAAGCGATGGATTCTTAGTTAATTAAATATGTTGTTATCTCTCTCTTTGACGTTCACGTTATTATTCTGCTATTGGACTGGTACCATGTATTATATAGAAGGATCGGTCACTTACAAATATTACAAGGAGACACTTGACTTGGTTGGGTTGCGGCCAAACCCTGCCATTGTACCACAGCAACGAGATGCAAGGATTTATAGAGTAACAAGAGACGTGGGACAGGACACGGGGAACTTGAGCGAATCGTACGGAGGTAAGTGCAACGTAAGGCGGGTAATGCATTCGTTTATT
GCAAGACGGCCCGTATGTAACGAAGTGTATTTTGTTTCAACAGATCCGTGCTTTGAATTTAGATATAAAAGCGATGGATTCTTAGTTAATTAAATATGTTGTTATCTCTCTCTTTGACGTTCACGTTATTATTCTGCTATTGGACCGGTACCATGTATTATATAGAAGGATCGGTCACTTACAAATATTACAAGGAGACACTTGACTTGGTTGGGTTGCGGCCAAACCCTGCCATTGTACCACAGCAACGAGATGCAAGGATCTATAGAGTAACAAGAGACGTGGGACAGGACACGGGGAACTTGAGCGAATCGTACGGAGGTAAGTGCAACGTAAGGCGGGTAATGCATTCGTTTATT
GCAAGACGGCCCGTATGTAACGAAGTGTATTGTGTTTCAACAGATCCGTGCTTTGAATTTAGATATAAAACCGATGGATTCTTAGTTAATTAAATATGTTGTTATCTCTCTCTTTGACGTTCACGTTATTATTCTGCTATTGGACCGGTACCATGTATTATATAGAAGGATCGGTCACTTACAAATATTACAAGGAGACACTTGACTTGGTTGGGTTGCGGCCAAACCCTGCCATTGTACCACAGCAACGAGATGCGAGGATATATAGAGTAACAAGAGACGTGGGACAGGACACGGGGAACTTGAGCGAATCGTACGGAGGTAAGTGCAACGTAAGGCGGGTAATGCATTCGTTTATT
GCAAGACGGCCCGTATGTAACGAAGTGTATTGTGTTTCAACAGATCCGTGCTTTGAATTTAGATATAAAAGCGATGGATTCTTAGTTAATTAAATATGTTGTTATCTCTCTCTTTGACGTTCACGTTATTATTCTGCTATTGGACCGGTACTATGTATTATATAGAAGGATCGGTCACTTACAAATATTACAAGGAGACACTTGACTTGGTTGGGTTGCGGCCAAACCCTGCCATTGTACCACAGCAACGAGATGCAAGGATTTATAGAGTAACAAGAGACGTGGGACAGGACACGGGGAACTTGAGCGAATCGTACGGAGGTAAGTGCAACGTAAGGCGGGTAATGCATTCGTTTATT
GCAAGACGGCCCGTATGTAACGAAGTGTATTTTGTTTCAACAGATCCGTGCTTTGAATTTAGATACAAAAGCGATGGATTCTTAGTTAATTAAATATGTTGTTATCTCTCTCTTTGACGTTCACGTTATTATTCTGCTATTGGACCGGTACCATGTATTATATAGAAGGATCGGTCACTTACAAATATTACAAGGAGACACTTGACTTGGTTGGGTTGCGGCCAAACCCTGCCATTGTACCACAGCAACGAGATGCAAGGATTTATAGAGTAACAAGAGACGTGGGACAGGACACGGGGAACTTGTGCGAATCGTACGGAGGTAAGTGCAACGTAAGGCGGGTAATGCATTCGTTTATT
GCAAGACGGCCCGTATGTAACGAAGTGTATTGTGTTTCAACAGATCCGTGCTTTGAATTTAGATATAAAAGCGATGGATTCTTAGTTAATTAAATATGTTGTTATCTCTCTCTTTGACGTTCACGTTATTATTCTGCTATTGGACCGGTACCATGTATTATATAGAAGGATCGGTCACTTANAAATATTACAAGGAGACACTTGACTTGGTTGGGTTGCGGCCAAACCCTGCCATTGTACCACAGCAACGAGATGCGAGGATATATAGAGTAACAAGAGACGTGGGACAGGACACGGGGAACTTGAGCGAATCGTACGGAGGTAAGTGCAACGTAAGGCGGGTAATGCATTCGTTTATT
GCAAGACGGCCCGTATGTAACGAAGTGTATTGTGTTTCAACAGATCCGTGCTTTGAATTTAGATACAAAAGCGATGGATTCTTAATTATTAAATATGTTGTTATCTCTCTCTTTGACGTTCACGTTATTATTCTGCTATTGGACCGGTACCATGTATTATATAGAAGGGTCGGTCACTTACAAATATTACAAGGAGACACTTGACTTGGTTGGGTTGCGGCCAAACCCTGCCATTGTACCACAGCAACGAGATGCGAGGATATATAGAGTAACAAGAGACGTGGGACAGGACACGGGGAACTTGAGCGAATCGTACGGAGGTAAGTGCAACGTAAGGCGGGTAATGCATTCGTTTATT
GCAAGACGGCCCGTATGTAACGAAGTGTATTTTGTTTCAACAGATCCGTGCTTTGAATTTAGATACAAAAGCGATGGATTCTTAATTATTAAATATGTTGTTATCTCTCTCTTTGACGTTCACGTTATTATTCTGCTATTGGACCGGTACCATGTATGTTGGGTTGCGGCCAAACCCTGCCATTGTACCACAGCAACGAGATGCAAGGATTTATAGAGTAACAAGAGACGTGGGACAGGACACGGGGAACTTGAGCGAATCGTACGGAGGTAAGTGCAACGTAAGGCGGGTAATGCATTCGTTTATT
GCAAGACGGCCCGTATGTAACGAAGTGCATTGTGTTTCAACAGATCCGTGCTTTGAATTTAGATATAAAAGCGATGGATTCTTAGTTAATTAAATATGTTGTTATCTCTCTCTTTGACGTTCACGTTATTATTCTGCTATTGGACCGGTACCATGTACTATATAGAAGGGTCGATCACTTACAAATATTACAAGGAGACACTTGACTTGGTTGGGTTGCGGCCAAACCCTGCCATTGTACCACAGCAACGAGATGCAAGGATTTATAGAGTAACAAGAGACGTGGGACAGGACACGGGGAACTTGAGCGAATCGTACGGAGGTAAGTGCAACGTAAGGCGGGTAATGCATTCGTTTATT
GTAAGACGGCCCGTATGTAACGAAGTGTATTGTGTTTCAACAGATCCGTGCTTTGAATTTAGATACAAAAGCGATGGATTCTTAATTATTAAATATGTTGTTATCTCTCTCTTTGACGTTCACGTTATTATTCTGCTATTGGACCGGTACCATGTACTATATAGAAGGGTCGGTCACTTACAAATATTACAAGGAGACACTTGACTTGGTTGGGTTGCGGCCAAACCCTGCCATTGTACCACAGCAACGAGATGCGAGGATATATAGAGTAACAAGAGACGTGGGACAGGACACGGGGAACTTGAGCGAATCGTACGGAGGTAAGTGCAACGTAAGGCGGGTAATGCATTCGTTTATT
TACGCCGATACGTTTGATGTGCAGATGGCTGACTTCTTTACACAAGAGCTCCAGCCACTACGCCGATACGTTTGAT
GCAAGACGGCCCGTATGTAACGAAGTGTATTGTGTTTCAACAGATCCGTGCTTTGAATTTAGATATAAAAGCGATGGATTCTTAATTATTAAATATGTTGTTATCTCTGCAGATGGCTGACTTCTTTA
GCAAGACGGCCCGTATGTAACGTAGTGTATTTTGTTTCAACAGATCCGTGCTTTGAATTTAGATATAAAAGCGATGGATTCTTAGTTAATTAAATATGTTGTTATCTCTCTCTTTGACGTTCACGTTATTATTCTGCTATTGGACCGGTACCATGTATTATATAGAAGGATCGGTCACTTACAAATATTACAAGGAGACACTTGACTTGGTTGGGTTGCGGCCAAACCCTGCCATTGTACCACAGCAACGAGATGCAAGGATTTATAGAGTAACAAGAGACGTGGGACAGGACACGGGGAACTTGAGCGAATCGTACGGAGGTAAGTGCAACGTAAGGCGGGTAATGCATTCGTTTATT
GCAAGACGGCCCGTATGTAACGAAGTGTATTTTGTTTCAACAGATCCGTGCTTTGAATTTATATACAAAAGCGATGGATTCTTAATTATTAAATATGTTGTTATCTCTCTCTTTGACGTTCACGTTATTATTCTGCTATTGGACCGGTACCATGTACTATATAGAAGGGTCGATCACTTACAAATATTACAAGGAGACACTTGACTTGGTTGGGTTGCGGCCAAACCCTGCCATTGTACCACAGCAACGAGATGCGAGGATATATAGAGTAACAAGAGACGTGGGACAGGACACGGGGAACTTGAGCGAATCGTACGGAGGTAAGTGCAACGTAAGGCGGGTAATGCATTCGTTTATT
ACAAGAGCTCTAGCCA
GCAAGACGGCCCGTATGTAACGAAGTGTATTTTGTTTCAACAGATCCGTGCTTTGAATTTAGATATAAAAGCGATGGATTCTTAGTTATTAAATATGTTGTTATCTCTCTCTTTGACGTTCACGTTATTATTCTGCTATTGGACCGGTACCATGTACTATATAGAAGGGTCGATCACTTACAAATATTACAAGGAGACACTTGACTTGGTTGGGTTGCGGCCAAACCCTGCCATTGTACCACAGCAACGAGATGCGAGGATATATAGAGTAACAAGAGACGTGGGACAGGACACGGGGAACTTGAGCGAATCGTACGGAGGTAAGTGCAACGTAAGGCGGGTAATGCATTCGTTTATT
GCAAGACGGCCCGTATGTAACGAAGTGTATTGTGTTTCAACAGATCCGTGCTTTGAATTTAGATATAAAAGCGATGGATTCTTAGTTAATTAAATATGTTGTTATCTCTCTCTTTGACGTTCACGTTATTATTCTGCTATTGGACCGGTACCATGTACTATATAGAAGGGTCGATCACTTACAAATATTACAAGGAGACACTTGACTCGGTTGGGTTGCGGCCAAACCCTGCCATTGTACCACAGCAACGAGATGCAAGGATTTATAGAGTAACAAGAGACGTGGGACAGGACACGGGGAACTTGAGCGAATCGTACGGAGGTAAGTGCAACGTAAGGCGGGTAATGCATTCGTTTATT
GCAAGACGGCCCGTATGTAACGAAGTGTATTGTGTTTCAACAGATCCGTGCTTTGAATTTAGATATAAAAGCGATGGATTCTTAGTTAATTAAATATGTTGTTATCTCTCTCTTTGACGTTCACGTTATTATTCTGCTATTGGACCGGTACCATGTATTATATAGAAGGATCGGTCACTTACAAATATTACAAGGAGACACTTGACTTGGTTGGGTTGCGGCCAAACCCTGCCATTGTACCACAGCAAAGAGATGCAAGGATTTATAGAGTAACAAGAGACGTGGGACAGGAAACGGGGAACTTGAGCGAATCGTACGGAGGTAAGTGCAACGTAAGGCGGGTAATGCATTCGTTTATT
GCAAGACGGCCCGTATGTAACGAAGTGTATTGTGTTTCAACAGATCCGTGCTTTGAATTTAGATATAAAAGCGATGGATTCTTAGTTAATTAAATATGTTGTTATCTCTCTCTTTGACGTTCACGTTATTATTCTGCTATTGGACCGGTACCATGTATTATATAGAAGGATCGGTCACTTACAAATATTACAAGGAGACACTTGACTTGGTTGGGTTGCGGCCAAACCCTGCCATTGTACCACAGCAACGAGATGCGAGGATTTATAGAGTAACAAGAGACGTGGGACAGGACACGGGGAACTTGAGCGAATCGTACGGGGGTAAGTGCAACGTAAGGCGGGTAATGCATTCGTTTATT
GCAAGACGGCCCGTATGTAACGAAGTGTATTGTGTTTCAACAGATCCGTGCTTTGAATTTAGATATAAAAGCGATGGATTCTTAGTTAATTAAATATGTTGTTATCTCTCTCTTTGACGTTCACGTTATTATTCTGCTATTGGACCGGTACCATGTATTATATAGAAGGATCAGTCACTTACAAATATTACAAGGAGACACTTGACTTGGTTGGGTTGCGGCCAAACCCTGCCATTGTACCACAGCAACGAGATGCAAGGATTTATAGAGTAACAAGAGACGTGGGACAGGACACGGGGAACTTGAGCGAATCGTACGGAGGTAAGTGCAACGTAAGGCGGGTAATGCATTCGTTTATT
GCAAGACGGCCCGTATGTAACGAAGTGTATTGTGTTTCAACAGATCCGTGCTTTGAATTTAGATATAAAACCGATGGATTCTTAATTATTAAATATGTTGTTATCTCTCTCTTTGACGTTCACGTTATTATTCTGCTATTGGACCGGTACCATGTACTATATAGAAGGGTCGATCACTTACAAATATTACAAGGAGACACTTGACTTGGTTGGGTTGCGGCCAAACCCTGCCATTGTACCACAGCAACGAGATGCGAGGATATATAGAGTAACAAGAGACGTGGGACAGGACACGGGGAACTTGAGCGAATCGTACGGAGGTAAGTGCAACGTAAGGCGGGTAATGCATTCGTTTATT
GCAAGACGGCCCGTATGTAACGAAGTGTATTTTGTTTCAACAGATCCGTGCTTTGAATTTAGATATAAAAGCGATGGATTCTTAGTTAATTAAATATGTTGTTATCTCTCTCTTTGACGTTCACGTTATTATTCTGCTATTGGACCGGTACCATGTATTATATAGAAGGATCGGTCACTTACAAATATTACAAGGAGACACTTGACTTGATT
GCAAGACGGCCCGTATGTAACGAAGTGTATTGTGTTTCAACAGATCCGTGCTTTGAATTTAGATATAAAAGCGATGGATTCTTAGTTAATTAAATATGTTGTTATCTCTCTCTTTGACGTTCACGTTATTATTCTGCTATTGGACCGGTACCATGTATTATATAGAAGGATCGGNCACTTACAAATATTACAAGGAGACACTTGACTTGGTTGGGTTGCGGCCAAACCCTGCCATTGTACCACAGCAACGAGATGCAAGGATTTATAGAGTAACAAGAGACGTGGGACAGGACACGGGGAACTTGAGCGAATCGTACGGAGGTAAGTGCAACGTAAGGCGGGTAATGCATTCGTTTATT
GCAAGACGGCCCGTATGTAACGAAGTGTATTTTGTTTCAACAGATCCGTGCTTTGAATTTAGATACAAAAGCGATGGATTCTTAATTAATTAAATATGTTGTTATCTCTCTCTTTGACGTTCACGTTATTATTCTGCTATTGGACCGGTACCATGTATTATATAGAAGGATCGGTCACTTACAAATATTACAAGGAGACACTTGACTTGGTTGGGTTGCGGCCAAACCCTGCCATTGTGCCACAGCAACGAGATGCAAGGATTTATAGAGTAACAAGAGACGTGGGACAGGACACGGGGAACTTGAGCGAATCGTACGGAGGTAAGTGCAACGTAAGGCGGGTAATGCATTCGTTTATT
GCAAGACGGCCCGTATGTAACGAAGTGTATTTTGTTTCAACAGATCCGTGCTTTGAATTTAGATACAAAAGCGGTGGATTCTTAATTATTAAATATGTTGTTATCTCTCTCTTTGACGTTCACGTTATTATTCTGCTATTGGACCGGTACCATGTACTATATAGAAGGGTCGATCACTTACAAATATTACAAGGAGACACTTGACTTGGTTGGGTTGCGGCCAAACCCTGCCATTGTACCACAGCAACGAGATGCGAGGATATATAGAGTAACAAGAGACGTGGGACAGGACACGGGGAACTTGAGCGAATCGTACGGAGGTAAGTGCAACGTAAGGCGGGTAATGCATTCGTTTATT
GCAAGACGGCCCGTATGTAACGTAGTGTATTGTGTTTCAACAGATCCGTGCTTTGAATTTAGATATAAAAGCGATGGATTCTTAGTTAATTAAATATGTTGTTATCTCTCTCTTTGACGTTCACGTTATTATTCTGCTATTGGACCGGTACCATGTATGTTGGGTTGCGGCCAAACCCTGCCATTGTACCACAGCAACGAGATGCAAGGATTTATAGAGTAACAAGAGACGTGGGACAGGACACGGGGAACTTGAGCGAATCGTACGGAGGTAAGTGCAACGTAAGGCGGGTAATGCATTCGTTTATT
GCAAGACGGCCCGTATGTAACGAAGTGTATTGTGTTTCAACAGATCCGTGCTTTGAATTTAGATATAAAAGCGATGGATTCTTAGTTAATTAAATATGTTGTTATCTCTCTCTTTGACGTTCACGTTATTATTCTGCTATTGGACCGGTACCATGTATTATATAGAAGGATCGGTCACTTACAAATATTACAAGGAGACACTTGACTTGGTTGGGTTGCGGCCAAACCCTGCCATTGTACCACAGCAACGAGATGCAAGGATTTATAGAGTAACAAGAGACGTGGGACAGGACAAGGGGAACTTGAGCGAATCGTACGGAGGTAAGTGCAACGTAAGGCGGGTAATGCATTCGTTTATT
GCAAGACGGCCCGTATGTAACGAAGTGTATTGTGTTTCAACAGATCCGTGCTTTGAATTTAGATATAAAAGCGATGGATTCTTAGTTAATTAAATATGTTGTTATCTCTCTCTTTGACGTTCACGTTATTATTCTGCTATTGGACCGCTACCATGTATTATATAGAAGGATCGGTCACTTACAAATATTACAAGGAGACACTTGACTTGGTTGGGTTGCGGCCAAACCCTGCCATTGTACCACAGCAACGAGATGCAAGGATTTATAGAGTAACAAGAGACGTGGGACAGGACACGGGGAACTTGAGCGAATCGTACGGAGGTAAGTGCAACGTAAGGCGGGTAATGCATTCGTTTATT
GCAAGACGGCCCGTATGTAACGAAGTGTATTGTGTTTCAACAGATCCGTGCTTTGAATTTAGATATAAAAGCGATGGATTCTTAGTTAATTAAATATGTTGTTATCTCTCTCTTTGACGTTCACGTTATTATTCTGCTATTGGACCGGTACCATGTACTATATAGAAGGGTCGATCACTTACAAATATTACAAGGAGACACTTGACTTGGTTGGGTTGCGGCCAAACCCTGCCATTGTACCACAGCAACGAGATGCGAGGATATATAGAGTAACAAGAGACGTGGGAGAGGACACGGGGAACTTGAGCGAATCGTACGGAGGTAAGTGCAACGTAAGGCGGGTAATGCATTCGTTTATT
GCAAGACGGCCCGTATGTAACGAAGTGTATTGTGTTTCAACAGATCCGTGCTTTGAATTTAGATATAAAAGCGATGGATTCTTAATTATTAAATATGTTGTTATCTCTCTCTTTGACGTTCACGTTATTATTCTGCTATTGGACCGGTACCATGTATTATATAGAAGGGTCGGTCACTTACAAATATTACAAGGAGACACTTGACTTGGTTGGGTTGCGGCCAAACCCTGCCATTGTACCACAGCAACGAGATGCGAGGATTTATAGAGTAACAAGAGACGTGGGACAGGACACGGGGAACTTGAGCGAATCGTACGGAGGTAAGTGCAACGTAAGGCGGGTAATGCATTCGTTTATT
GCAAGACGGCCCGTATGTAACGAAGTGTATTTTGTTTCAACAGATCCGTGCTTTGAATTTAGATACAAAAGCGATGGATTCTTAATTATTAAATATGTTGTTATCTCTCTCTTTGACGTTCACGTTATTATTCTGNTATTGGACCGGTACCATGTGTTGGGTTGCGGCCAAACCCTGCCATTGTACCACAGCAACGAGATGCAAGGATTTATAGAGTAACAAGAGACGTGGGAAAGGACACGGGGAACTTGAGCGAATCGTACGGAGGTAAGTGCAACGTAAGGCGGGTAATGCATTCGTTTATT
GCAAGACGGCCCGTATGTAACGAAGTGTATTGTGTTTCAACAGATCCGTGCTTTGAATTTAGATATAAAAGCGATGGATTCTTAGTTAATTAAATATGTTGTTATCTCTCTCTTTGACGTTCACGTTATTATTCTGCTATTGGACCGGTACCATGTACTATATAGAAGGGTCGATCACTTACAAATATTACAAGGAGACACTTGACTTGATT
GCAAGACGGCCCGTATGTAACGAAGTGTATTTTGTTTCAACAGATCCGTGCTTTGAATTTAGATACAAAAGCGATGGATTCTTAATTATTAAATATGTTGTTATCTCTCTCTTTGACGTTCACGTTATTATTCTGCTATTGGACCGGTACCATGTGTTGGGTTGCGGCCAAACCCTGCCATTGTACCACAGCAACGAGATGCAAGGATTTATAGAGTAACAAGAGACGTGGGACAGGACACGGGGAACTTGAGCGAATCGTACGGAGGTAAGTGCAACGTAAGGCGGGTAATGCATTCGTTTATT
GCAAGCCGGCCCGTATGTAACGAAGTGTATTTTGTTTCAACAGATCCGTGCTTTGAATTTAGATACAAAAGCGATGGATTCTTAATTATTAAATATGTTGTTATCTATCTCTTTGACGTTCACGTTATTATTCTGATATTGGACCGGTACCATGTACTATATAGAAGGGTCNATCACTTACAAATATTACAAGGAGACACTTGACTTGGTTGGGTTGAGGCAAAACACTGCCATTGTACCACAGCAACGAGATGCAAGGATTTATAGAGTAACAAGAGACGTGGGGCAGGACACGGGGAACTTGAGCGAATCGTACGGAGGTAAGTGCAACGTAAGGCGGGTAATGCATTCGTTTATT
GCAAGACGGCCCGTATGTAACGAAGTGTATTGTGTTTCAACAGATCCGTGCTTTGAATTTAGATATAAAAGCGATGGATTCTTAGTTAATTAAATATGTTGTTATCTCTCTCTTTGACGTTCACGTTATTATTCTGCTATTGGACCGGTACCATGTATTATATAGAAGGATCGGTCACTTACAAATATTACAAGGAGACACTTGACTTGGTTGGGTTGCGGCCAAACCCTGCCATTGTACCACAGCAACGAGATGCAAGGATTTATAGAGTAACAAGAGACGTGGGACAGGACACGGGGAACTTGAGCGAATCGTACGGAGGTAAGTGCAACGTAAGGCGGGTAATGCATCCGTTTATT
GCAAGACGGCCCGTATGTAACGAAGTGTATTGTGTTTCAACAGATCCGTGCTTTGAATTTATATATAAAAGCGATGGATTCTTAGTTAATTAAATATGTTGTTATCTCTCTCTTTGACGTTCACGATATTATTCTGCTATTGGACCGGTACCATGTATTATATAGAAGGATCGGTCACTTACAAATATTACAAGGAGACACTTGACTTGGTTGGGTTGCGGCCAAACCCTGCCATTGTACCACAGCAACGAGATGCAAGGATTTATAGAGTAACAAGAGACGTGGGACAGGACACGGGAACTTGAGCGAATCGTACGGAGGTAAGTGCAACGTAAGGCGGGTAATGCATTCGTTTATT
GCAAGACGGCCCGTATGTAACGAAGTGTATTTTGTTTCAACAGATCCGTGCTTTGAATTTAGATACAAAAGCGATGGATTCTTAATTATTAAATATGTTGTTATCTCTCTCTTTGACGTTCACGTTATTATTCTGCTATTGGACCGGTACCACGTACTATATAGAAGGATCGGTCACTTACAAATATTACAAGGAGACACTTGACTTGGTTGGGTTGCGGCCAAACCCTGCCATTGTACCACAGCAACGAGATGCAAGGATTTATAGAGTAACAAGAGACGTGGGACAGGACACGGGGAACTTGAGCGAATCGTACGGAGGTAAGTGCAACGTAAGGCGGGTAATGCATTCGTTTATT
GCAAGACGGCCCGTATGTAACGAAGTGTATTGTGTTTCAACAGATCCGTGCTTTGAATTTAGATATAAAAGCGATGGATTCTTAGTTAATTAAATATGTTGTTATCTCTCTCTTTGACGTTCACGTTATTATTCTGCTATTGGACCGGTACCATGTATTATATAGAAGGATCGGTCACTTACAAATATTACAAGGAGACACTTGACTTGGTTGGGTTGCGGCCAAACCCTGCCATTGTACCACAGCAACGAGATGCAAGGATTTATAGAGTAACAAGAGACGTGGGACAGGACACGGGGAACTTGAGCGAATCGTACGGAGGTAAGTGCAACGTAAGGCGGGTAATGTATTCGTTTATT
GCAAGACGGCCCGTATGTAACGAAGTGTATTGTGTTTCAACAGATCCGTGCTTTGAATTTAGATATAAAAGCGATGGATTCTTAATTATTAAATATGTTGTTATCTCTCTCTTTGACGTTCACGTTATTATTCTGCTATTGGACCGGTACCATGTACTATATAGAAGGGTCGATCACTTACAAATATTACAAGGAGACACTTGACTTGGTTGGGTTGCGGCCAAACCCTGCCATTGTACCACAGCAACGAGATGCGAGGATATATAGAGTAACAAGAGACGTGGGACAGGACACGGGGAACTTGAGCGAATCGTACGGAGGTAAGTGCAACGTAAGGCTGGTAATGCATTCGTTTATT
GCAAGACGGCCCGTATGTAACGAAGTGTATTTTGTTTCAACAGATCCGTGCTTTGAATTTAGATACAAAAGCGATGGATTCTTAATTATTAAATATGTTGTTATCTCTCTCTTTGACGTTCACGTTATTATTCTGCTATTGGACCGGTACCATGTACTATATAGAAGNGTCGATCACTTACAAATATTACAAGGAGACACTTGACTTGGTTGGGTTGCGGCCAAACCCTGCCATTGTACCACAGCAACGAGATGCAAGGATTTATAGAGTAACAAGAGACGTGGGACAGGACACGGGGAACTTGAGCGAATCGTACGGAGGTAAGTGCAACGTAAGGCGGGTAATGCATTCGTTTATT
GCAAGACGGCCCGTATGTAACGAAGTGTATTTTGTTTCAACAGATCCGTGCTTTGAATTTAGATACAAAAGCGATGGATTCTTAATTATTAAATATGTTGTTACCTCTCTCTTTGACGTTCACGTTATTATTCTGCTATTGGACCGGTACCATGTACTATATAGAAGGGTCGGTCACTTACAAATATTACAAGGAGACACTTGACTTGGTTGGGTTGCGGCCAAACCCTGCCATTGTACCACAGCAACGAGATGCGAGGATATATAGAGTAACAAGAGACGTGGGACAGGACACGGGGAACTTGAGCGAATCGTACGGAGGTAAGTGCAACGTAAGGCGGGTAATGCATTCGTTTATT
GCAAGACGGCCCGTATGTAACGAAGTGTATTGTGTTTCAACAGATCCGTGCTTTGAATTTAGATATAAAAGCGATGGATTCTTAGTTAATTAAATATGTTGTTATCTCTCTCTTTGACGTTCACGTTATTATTCTGCTATTGGACCGGTACCATGTATTATATAGAAGGATCGGTCACTTACAAATATTACAAGGAGACACTTGACTTGGTTGGGTTGCGGCCGAACCCTGCCATTGTACCACAGCAACGAGATGCAAGGATTTATAGAGTAACAAGAGACGTGGGACAGGACACGGGGAACTTGAGCGAATCGTACGGAGGTAAGTGCAACGTAAGGCGGGTAATGCATTCGTTTATT
GCAAGACGGCCCGTATGTAACGAAGTGTATTTTGTTTCAACAGATCCGTGCTTTGAATTTAGATATAAAAGCGATGGATTCTTAATTATTAAATATGTTGTTATCTCTCTCTTTGACGTTCACGTTATTATTCTGCTATTGGACCGGTACCATGTATTATATAGAAGGGTCGGTCACTTACAAATATTACAAGGAGACACTTGACTTGGTTGGGTTGCGGCCAAACCCTGCCATTGTACCACAGCAACGAGATGCAAGGATTTATAGAGTAACAAGAGACGTGGGACAGGACACGGGGAACTTGAGCGAATCGTACGGAGGTAAGTGCAACGTAAGGCGGGTAATGCATTCGTTTATT
GCAAGACGGCCCGTATGTAACGAAGTGTATTTTGTTTCAACAGATCCGTGCTTTGAATTTAGATACAAAAGCGATGGATTCTTAATTATTAAATATGTTGTTATCTCTCTCTTTGACGTTCACGTTATTATTCTGCTATTGGACCGGTACCATGTACTATATAGAAGGGTCGATCACTTACAAATATTACAAGGAGACACTTGACTTGGTTGGGTTGCGGCCAAACCCTGCCATTGTACCACAGCAACGAGATGCGAGGATATATAGAGTAACAAGAGACGTGGGACAGGACACGGGGAACTTGAGCGAATCGTACGGAGGTAAGTGCAACGTAAGGCGGGTCATGCATTCGTTTATT
GCAAGACGGCCCGTATGTAACGAAGTGTATTGTGTTTCAACAGATCCGTGCTTTGAATTTAGATATAAAAGCGATGGATTCTTAGTTAATTAAATATGTTGTTATCTCTCTCTTTGACGTTCACGTTATTATTCTGCTATTGGACCGGTACCATGTATTATATAGAAGGATCGGTCACTCACAAATATTACAAGGAGACACTTGACTTGGTTGGGTTGCGGCCAAACCCTGCCATTGTACCACAGCAACGAGATGCAAGGATTTATAGAGTAACAAGAGACGTGGGACAGGACACGGGGAACTTGAGCGAATCGTACGGAGGTAAGTGCAACGTAAGGCGGGTAATGCATTCGTTTATT
GCAAGACGGCCCGTATGTAACGAAGTGTATTGTGTTTCAACAGATCCGTGCTTTGAATTTAGATATAAAAGCGATGGATTCTTAGTTAATTAAATATGTTGTTATCTCTCTCTTTGACGTTCACGTTATTATTCTGCTATTGGACCGGTACCATGTATTATGGGACAGGACACGGGGAACTTGAGCGAATCGTACGGAGGTAAGTGCAACGTAAGGCGGGTAATGCATTCGTTTATT
GCAAGACGGCCCGTATGTAACGAAGTGTATTGTGTTTCAACAGATCCGTGCTTTGAATTTAGATACAAATCGATGGATTCTTAATTATTAAATATGTTGTTATCTCTCTCTTTGACGTTCACGTTATTATTCTGCTATTGGACCGGTACCATGTACTATATAGAAGGGTCGATCACTTACAAATATTACAAGGAGACACTTGACTTGGTTGGGTTGCGGCCAAACCCTGCCATTGTACCACAGCAACGAGATGCGAGGATATATAGAGTAACAAGAGACGTGGGACAGGACACGGGGAACTTGAGCGAATCGTACGGAGGTAAGTGCAACGTAAGGCGGGTAATGCATTCGTTTATT
GCAAGACGGCCCGTATGTAACGAAGTGTATTGTGTTTCAACAGATCCGTGCTTTGAATTTAGATATAAAAGCTATGGATTCTTAGTTAATTAAATATGTTGTTATCTCTCTCTTTGACGTTCACGTTATTATTCTGCTATTGGACCGGTACCATGTATTATATAGAAGGATCGGTCACTTACAAATATTACAAGGAGACACTTGACTTGGTTGGGTTGCGGCCAAACCCTGCCATTGTACCACAGCAACGAGATGCAAGGATTTATAGAGTAACAAGAGACGTGGGACAGGACACGGGGAACTTGAGCGAATCGTACGGAGGTAAGTGCAACGTAAGGCGGGTAATGCATTCGTTTATT
GTAAGACGGCCCGTATGTAACGAAGTGTATTGTGTTTCAACAGATCCGTGCTTTGAATTTAGATATAAAAGCGATGGATTCTTAATTATTAAATATGTTGTTATCTCTCTCTTTGACGTTCACGTTATTATTCTGCTATTGGACCGGTACCATGTATTATATAGAAGGGTCGGTCACTTACAAATATTACAAGGNGACACTTGACTTGGTTGGGTTGCGGCCAAACCCTGCCATTGTACCACAGCAACGAGATGCGAGGATATATAGAGTAACAAGAGACGTGGGACAGGACACGGGGAACTTGAGCGAATCGTACGGAGGTAAGTGCAACGTAAGGCGGGTAATGCATTCGTTTATT
GCAAGACGGCCCGTATGTAACGAAGTGTATTGTGTTTCAACAGATCCGTGCTTTGAATTTAGATACAAAAGCGATGGATTCTTAATTATTAAATATGTTGTTATCTCTCTCTTTGACGTTCACGTTATTATTCTGCTATTGGACCGGTACCATGTACTATATAGAAGGATCGGTCACTTACAAATATTACAAGGAGACACTTGACTTGGTTGGGTTGCGGCCAAACCCTGCCATTGTACCACAGCAACGAGATGCGAGGATATATAGAGTAACAAGAGACGTGGGACAGGACACGGGGAACTTGAGCGAATCGTACGGAGGTAAGTGCAACGTAAGGCGGGTAATGCATTCGTTTATT
GCAAGACGGCCCGTATGTAACGAAGTGTATTTTGTTTCAACAGATCCGTGCTTTGAATTTAGATACAAAAGCGATGGATTCTTAATTATTAAATATGTTGTTATCTCTCTCTTTGACGTTCACGTTATTATTCTGCTATTGGACCGGTACCATGTACTATATAGAAGGATCGGTCACTTACAAATATTACAAGGAGACACTTGACTTGGTTGGGTTGCGGCCAAACCCTGCCATTGTACCACAGCAACGAGATGCAAGGATTTATAGAGTAACAAGAGACGCGGGACAGGACACGGGGAACTTGAGCGAATCGTACGGAGGTAAGTGCAACGTAAGGCGGGTAATGCATTCGTTTATT
GCAAGACGGCCCGTATGTAACGAAGTGTATTGTGTTTCAATAGATCCGTGCTTTGAATTTAGATATAAAAGCGATGGATTCTTAGTTAATTAAATATGTTGTTATCTCTCTCTTTGACGTTCACGTTATTATTCTGCTATTGGACCGGTACCATGTATTATATAGAAGGATCGGTCACTTACAAATATTACAAGGAGACACTTGACTTGGTTGGGTTGCGGCCAAACCCTGCCATTGTACCACAGCAACGAGATGCGAGGATATATAGAGTAACAAGAGACGTGGGACAGGACACGGGGAACTTGAGCGAATCGTACGGAGGTAAGTGCAACGTAAGGCGGGTAATGCATTCGTTTATT
GCAAGACGGCCCGTATGTAACGAAGTGTATTGTGTTTCAACAGATCCGTGCTTTGAATTTAGATATAAAAGCGATGGATTCTTAGTTAATTAAATATGTTGTTATCTCTCTCTTTGACGTTCACGTTATTATTCTGCTATTGGACCGGTACCATGTATTATATAGAAGGATCGGTCACTTACAAATATTACAAGGAGACACTTGACTTGGTTGGGTTGCGGCCAAACCCTGCCATTGTACCACAGCAACGAGATGCAAGGATTTATAGAGTAACAAGAGACGTGGGACAGGACACGGCGAACTTGAGCGAATCGTACGGAGGTAAGTGCAACGTAAGGCGGGTAATGCATTCGTTTATT
GCAAGACGGCCCGTATGTAACGAAGTGTATTGTGTTTCAACAGATCCGTGCTTTGAATTTAGATATAAAAGCGATGGATTCTTAATTATTAAATATGTTGTTATCTCTCTCTTTGACGTTCACGTTATTATTCTGCTATTGGACCGGTACCATGTACTATATAGAAGGGTCGATCACTTACAAATATTACAAGGAGACACTTGACTTGGTTGGGTTGCGGCCAAACCCTGCCATTGTACCACAGCAACGAGATGCGAGGATTTATAGAGTAACAAGAGACGTGGGACAGGACACGGGGAACTTGAGCGAATCGTACGGAGGTAAGTGCAACGTAAGGCGGGTAATGCATTCGTTTATC
GCAAGACGGCCCGTATGTAACGAAGTGTATTGTGTTTCAACAGATCCGTGCTTTGAATTTAGATATAAAAGCGATGGATTCTTAGTTAATTAAATATGTTGTTATCTCTCTCTTTGACGTTCACGTTATTATTCTGCTATTGGACCGGTACCATGTATTATATAGAAGGATCGGTCACTTACAAATATTACAAGGAGACACTTGACTTACCCTGCCATTGTACCACAGCAACGAGATGCGAGGATATATAGAGTAGCAAGAGACGTGGGACAGGACACGGGGAACTTGAGCGAATCGTACGGAGGTAAGTGCAACGTAAGGCGGGTAATGCATTCGTTTATT
GCAAGACGGCCCGTATGTAACGAAGTGTATTGTGTTTCAACAGATCCGTGCTTTGAATTTATATATAAAACCGATGGATTCTTAGTTAATTAAATATGTTGTTATCTCTCTCTTTGACGTTCACTTTATTATTCTGCTATTGGACCGGTACCATGTACTATATAGAAGGGTCTGTCACTTACAAATATTACAAGGAGACACTTGACTTNGTTGGGTTGCGGCCAAACCCTGCCATTGTACCACAGCAACGAGATGCGAGGATATATAGAGTAACAAGAGACGTGGGACAGGACACGGGGAACTTGAGCGAATCGTACGGAGGTAAGTGCAACGTAAGGCGGGTAATGCATTCGTTTATT
GCAAGACGGCCCGTATGTAACGAAGTGTATTGTGTTTCAACAGATCCGTGCTTTGAATTTAGATATAAAAGCGATGGATTCTTAGTTAATTAAATATGTTGTTATCTCTCTCTTTGACGTTCACGTTATTATTCTGCTATTGGACCGGTACCATGTATTATATAGAAGGATCGGTCACTTACAAATATTACAAGGAGACACTTGACTTGGTTGGGTTCCGGCCAAACCCTGCCATTGTACCACAGCAACGAGATGCAAGGATTTATAGAGTAACAAGAGACGTGGGACAGGACACGGGGAACTTGAGCGAATCGTACGGAGGTAAGTGCAACGTAAGGCGGGTAATGCATTCGTTTATT
GCAAGACGGCCCGTATGTAACGAAGTGTATTGTGTTTCAACAGATCCGTGCTTTGAATTTAGATATAAAGCGATGGATTCTTAGTTAATTAAATATGTTGTTATCTCTCTCTTTGACGTTCACGTTATTATTCTGCTATTGGACCGGTACCATGTATTATATAGAAGGATCGGTCACTTACAAATATTACAAGGAGACACTTGACTTGGTTGGGTTGCGGCCAAACCCTGCCATTGTACCACAGCAACGAGATGCAAGGATTTATAGAGTAACAAGAGACGTGGGACAGGACACGGGGAACTTGAGCGAATCGTACGGAGGTAAGTGCAACGTAAGGCGGGTAATGCATTCGTTTATT
GCAAGACGGCCCGTATGTAACGAAGTGTATTTTGTTTCAACAGATCCGTGCTTTGAATTTAGATACAAAACCGATGGATTCTTAATTATTAAATATGTTGTTATCTCTCTCTTTGACGTTCACGTTATTATTCTGCTATTGGACCGGTACCATGTACTATATAGAAGGATCGGTCACTTACAAATATTACAAGGAGACACTTGACTTGGTTGGGTTGCGGCCAAACCCTGCCATTGTACCACAGCAACGAGATGCGAGGATATATAGAGTAACAAGAGACGTGGGACAGGACACGGGGAACTTGAGCGAATCGTACGGAGGTAAGTGCAACGTAAGGCGGGTAATGCATTCGTTTATT
GCAAGACGGCCCGTATGTAACGAAGTGTATTGTGTTTCAACAGATCCGTGCTTTGAATTTAGATACAAAACCGATGGATTCTTAATTATTAAATATGTTGTTATCTCTCTCTTTGACGTTCACGTTATTATTCTGCTATTGGACCGGTACCATGTATTATATAGAAGGATCGGTCACTTACAAATATTACAAGGAGACACTTGACTTGGTTGGGTTGCGGCCAAACCCTGCCATTGTACCACAGCAACGAGATGCAAGGATTTATAGAGTAACAAGAGACGTGGGACAGGACACGGGGAACTTGAGCGAATCGTACGGAGGTAAGTGCAACGTAAGGCGGGTAATGCATTCGTTTATT
GCAAGACGGCCCGTATGTAACGAAGTGTATTGTGTTTCAACAGATCCGTGCTTTGAATTTAGATACAAAAGCGATGGATTCTTAATTATTAAATATGTTGTTATCTCTCTCTTTGACGTTCACGTTATTATTCTGCTATTGGACCGGTACCATGTACTATATAGAAGGGTCGGTCACTTACAAATATTACAAGGAGACACTTGACTTGGTTGGGTTGCGGCCAAACCCTGCCATTGTACCACAGCAACGAGATGCAAGGATATATAGAGTAACAAGAGACGTGGGACAGGACACGGGGAACTTGAGCGAATCGTACGGAGGTAAGTGCAACGTAAGGCGGGTAATGCATTCGTTTATT
GCAAGACGGCCCGTATGTAACGAAGTGTATTTTGTTTCAACAGATCCGTGCTTTGAATTTAGATACAAAAGCGATGGATTCTTAATTATTAAATATGTTGTTATCTCTCTCTTTGACGTTCACGTTATTATTCTGCTATTGGACCGGTACCATGTACTATATAGAAGGGTCGATCACTTACNAATATTACAAGGAGACACTTGACTTGGTTGGGTTGCGGCCAAACCCTGCCATTGTACCACAGCAACGAGATGCGAGGATATATAGAGTAACAAGAGACGTGGGACAGGACACGGGGAACTTGAGCGAATCGTACGGAGGTAAGTGCAACGTAAGGCGGGTAATGCATTCGTTTATT
GCAAGACGGCCCGTATGTAACGAAGTGTATTTTGTTTCAACAGATCCGTGCTTTGAATTTAGATACAAAAGCGATGGATTCTTAGTTAATTAAATATGTTGTTATCTCTCTCTTTGACGTTCACGTTATTATTCTGCTATTGGACCGGTACCATGTATTATATAGAAGGATCGGTCACTTACANATATTACAAGGAGACACTTGACTTGGTTGGGTTGCGGCCAAACCCTGCCATTGTACCACAGCAACGAGATGCAAGGATTTATAGAGTAACAAGAGACGTGGGACAGGACACGGGGAACTTGAGCGAATCGTACGGAGGTAAGTGCAACGTAAGGCGGGTAATGCATTCGTTTATT
GCAAGACGGCCCGTATGTAACGAAGTGTATTGTGTTTCAACAGATCCGTGCTTTGAATTTAGATATAAAAGCGATGGATTCTTAGTTAATTAAATATGTTGTTATCTCTCTCTTTGACGTTCACGTTATTATTCTGCTATTGGACCGGTACCATGTATTATATAGAAGGATCGGTCACTTACAAATATTACAAGGAGACACTTGACTTGGTTGGGTTGCGGCCAAACCCTGCCATTGTACCACAGCAACGAGATGCAAGGATTATAGAGTAACAAGAGACGTGGGACAGGACACGGGGAACTTGAGCGAATCGTACGGAGGTAAGTGCAACGTAAGGCGGGTAATGCATTCGTTTATT
GCAAGACGGCCCGTATGTAACGAAGTGTATTTTGTTTCAACAGATCCGTGCTTTGAATTTAGATATAAAAGCGATGGATTCTTAGTTAATTAAATATGTTGTTATCTCTCTCTTTGACGTTCACGTTATTATTCTGCTATTGGACCGGTACCATGTATTATATAGAAGGATCGGTCACTTTCAAATATTACAAGGAGACACTTGACTTGGTTGGGTTGCGGCCAAACCCTGCCATTGTACCACAGCAACGAGATGCAAGGATTTATAGAGTAACAAGAGACGTGGGACAGGACACGGGGAACTTGAGCGAATCGTACGGAGGTAAGTGCAACGTAAGGCGGGTAATGCATTCGTTTATT
GCAAGACGGCCCGTATGTAACGAAGTGTATTGTGTTTCAACAGATCCGTGCTTTGAATTTAGATATAAAAGCGATGGATTCTTAGTTAATTAAATATGTTGTTATCTCTCTCTTTGACGTTCACGTTATTATTCTGCTATTGGACCGGTACCATGTACTATATAGAAGGATCGGTCACTTACAAATATTACAAGGAGACACTTGACTTGGTTGGGTTGCGGCCAAACCCTGCCATTGTACCACAGCAACGAGATGCGAGGATATATAGAGTAAGAAGAGACGTGGGACAGGACACGGGGAACTTGAGCGAATCGTACGGAGGTAAGTGCAACGTAAGGCGGGTAATGCATTCGTTTATT
GCAAGACGGCCCGTATGTAACGAAGTGTATTTTGTTTCAACAGATCCGTGCTTTGAATTTAGATACAAAAGCGATGGATTCTTAATTATTAAATATGTTGTTATCTCTCTTTGACGTTCACGTTATTATTCTGCTATTGGACCGGTACCATGTATTATATAGAAGGATCGGTCACTTACAAATATTACAAGGAGACACTTGACTTGGTTGGGTTGCGGCCAAACCCTGCCATTGTACCACAGCAACGAGATGCAAGGATTTATAGAGTAACAAGAGACGCGGGACAGGACACGGGGAACTTGAGCGAATCGTACGGAGGTAAGTGCAACGTAAGGCGGGTAATGCATTCGTTTATT
GCAAGACGGCCCGTATGTAACGAAGTGTATTGTGTTTCAACAGATCCGTGCTTTGAATTTAGATATAAAAGCGATGGATTCTTAGTTAATTAAATATGTTGTTATCTCTCTCTTTGACGTTCACGTTATTATTCTGCTATTGGACCGGTACCATGTACTATATAGAAGGGTCGGTCACTTACAAATATTACAAGGAGACACTTGACTTGATT
GCAAGACGGCCCGTATGTAACGAAGTGTATTGTGTTTCAACAGATCCGTGCTTTGAATTTAGATATAAAACCGATGGATTCTTAGTTAATTAAATATGTTGTTATCTCTCTCTTTGACGTTCACGTTATTATTCTGCTATTGGACCGGTACCATGTACTATATAGAAGGGTCGGTCACTTACAAATATTACAAGGAGACACTTGACTTGGTTGGGTTGCGGCCAAACCCTGCCATTGTACCACAGCAACGAGATGCAAGGATTTATAGAGTAACAAGAGACGTGGGACAGGACACGGGGAACTTGAGCGAATCGTACGGAGGTAAGTGCAACGTAAGGCGGGTAATGCATTCGTTTATT
GCAAGACGGCCCGTATGTAACGAAGTGTATTGTGTTTCAACAGATCCGTGCTTTGAATTTAGATATAAAAGCGATGGATTCTTAGTTAATTAAATATGTTGTTATCTCTCTCTTTGACGTTCACGTTATTATTCTGCTATTGGACCGGTACCATGTATTATATAGAAGGATCGGTCACTTACAAATATTACAAGGAGACACTTGACTTGGTTGGGTTGCGGCCAAACCCTGCCATTGTACCACAGCAACGAGATGCAAGGATTTATAGAGTAACAAGAGACGTGGGACAGGACACGGGGAACTTGAGCGAATCGTACGGAGGTAAGTGCAACGTAAGGTGGGTAATGCATTCGTTTATT
GCAAGACGGCCCGTATGTAACGAAGTGTATTTTGTTTCAACAGATCCGTGCTTTGAATTTAGATACAAAAGCGATGGATTCTTAATTATTAAATATGTTGTTATCTCTCTCTTTGACGTTCACGTTATTATTCTGCTATTGGACCGGTACCATGTATTATATAGAAGGGTCGAACACTTACAAATATTACAAGGAGACACTTGACTTGGTTGGGTTGCGGCCAAACCCTGCCATTGTACCACAGCAACGAGATGCAAGGATTTATAGAGTAACAAGAGACGTGGGACAGGACACGGGGAACTTGAGCGAATCGTACGGAGGTAAGTGCAACGTAAGGCGGGTAATGCATTCGTTTATT
GCAAGACGGCCCGTATGTAACGAAGTGTATTGTGTTTCAACAGATCCGTGCTTTGAATTTAGATATAAAAGCTATGGATTCTTAATTATTAAATATGTTGTTATCTCTCTCTTTGACGTTCACGTTATTATTCTGCTATTGGACCGGTACCATGTACTATATAGAAGGGTCGGTCACTTACAAATATTACAAGGAGACACCTGACTTGGTTGGGTTGCGGCCAAACCCTGCCATTGTACCACAGCAACGAGATGCGAGGATATATAGAGTAACAAGAGACGTGGGACAGGACACGGGGAACATGAGCGAATCGTACGGAGGTAAGTGCAACGTAAGGCGGGTAATGCATTCGTTTATT
GCAAGACGGCCCGTATGTAACGAAGTGTATTTTGTTTCAACAGATCCGTGCTTTGAATTTAGATACAAAAGCGATGGATTCTTAATTATTAAATATGTTGTTATCTCTCTCTTTGACGTTCACGTTATTATTCTGCTATTGGACCGGTACCATGTACTATATAGAAGGGTCGATCACTTACAAATATTACAAGGAGACACTTGACTTGGTTGGGTTGCGGCCAAACCCTGCCATTGTACCACAGCAACGTGATGCGAGGATATATAGAGTAACAAGAGACGTGGGACAGGACACGGGGAACTTGAGCGAATCGTACGGAGGTAAGTGCAACGTAAGGCGGGTAATGCATTCGTTTATT
GCAAGACGGCCCGTATGTAACGAAGTGTATTTTGTTTCAACAGATCCGTGCTTTGAATTTAGATACAAAAGCGATGGATTCTTAATTATTAAATATGTTGTTATCTCTCTCTTTGACGTTCACGTTATTATTCTGCTATTGGACCGGTACCATGTACTATATAGAAGGGTCGATCACTTACAAATATTACAAGGAGACACTTGACTTGGTTGGGTTGCGGCCAAACCCTGCCATTGTACCACAGCAACGAGATGCGAAGATATATAGAGTAACAAGAGACGTGGGACAGGACACGGGGAACTTGAGCGAATCGTACGGAGGTAAGTGCAACGTAAGGCGGGTAATGCATTCGTTTATT
GCAAGACGGCCCGTATGTAACGAAGTGTATTGTGTTTCAACAGATCCGTGCTTTGAATTTAGATATAAAAGCGATGGATTCTTAGTTAATTAAATATGTTGTTATCTCTCTCTTTGACGTTCACGTTATTATTCTGCTATTGGACCGGTACCATGTATTATATAGAAGGATCGGTCACTTACGAATATTACAAGGAGACACTTGACTTGGTTGGGTTGCGGCCAAACCCTGCCATTGTACCACAGCAACGAGATGCAAGGATTTATAGAGTAACAAGAGACGTGGGACAGGACACGGGGAACTTGAGCGAATCGTACGGAGGTAAGTGCAACGTAAGGCGGGTAATGCATTCGTTTATT
GCAAGACGGCCCGTATGTAACGAAGTGTATTTTGTTTCAACAGATCCGTGCTTTGAATTTAGATATAAAAGCGATGGATTCTTAGTTAATTAAATATGTTGTTATCTCTCTCTTTGACGTTCACGTTATTATTCTGCTATTGGACCGGTACCATGTACTATATAGAAGGGTCCGTTTATT
GCAAGACGGCCCGTATGTAACGAAGTGTATTTTGTTTCAACAGATCCGTGCTTTGAATTTAGATACAAAAGCGATGGATTCTTAATTATTAAATATGTTGTTATCTCTCTCTTTGACGTTCACGTTATTATTCTGCTATTGGACCGGTACCATGTACTATATAGAAGGGTCGATCACTTACAAATATTACAAGGAGACACTTGACTTGGTTGAGTTGCGGCCAAACCCTGCCATTGTACCACAGCAACGAGATGCGAGGATATATAGAGTAACAAGAGACGTGGGACAGGACACGGGGAACTTGAGCGAATCGTACGGAGGTAAGTGCAACGTAAGGCGGGTAATGCATTCGTTTATT
GCAAGACGGCCCGTATGTAACGAAGTGTATTGTGTTTCAACAGATCCGTGCTTTGAATTTAGATATAAAAGCGATGGATTCTTAATTATTAAATATGTTGTTATCTCTCTCTTTGACGTTCACGTTATTATTCTGCTATTGGACCGGTACCATGTATTATATAGAAGGGTCGGTCACTTACAAATATTACAAGGAGACACTTGACTTGGTTGGGTTGCGGCCAAACCCTGCCATTGTACCACAGCAACGAGATGCGAGGATATATAGAGTAACAAGAGACGTGGGACAGGACACGGGGAACTTGAGCGAATCGTACGGAGGTAAGTGCAACGTAAGGCGGGTAATGCATTCGTTTATT
GCAAGACGGCCCGTATGTAACGAAGTGTATTTTGTTTCAACAGATCCGTGCTTTGAATTTAGATACAAAAGCGATGGATTCTTAGTTAATTAAATATGTTGTTATCTCTCTCTTTGACGTTCACGTTATTATTCTGCTATTGGACCGGTACCATGTATTATATAGAAGGATCGGTCACTTACAAATATTACAAGGAGACACTTGACTTGTTGGGTTGCGGCCAAACCCTGCCATTGTACCACAGCAACGAGATGCAAGGATTTATAGAGTAACAAGAGACGTGGGACGGGACACGGGGAACTTGAGCGAATCGTACGGAGGTAAGTGCAACGTAAGGCGGGTAATGCATTCGTTTATT
GCAAGACGGCCCGTATGTAACGAAGTGTATTGTGTTTCAACAGATCCGTGCTTTGAATCTAGATATAAAAGCGATGGATTCTTAGTTAATTAAATATGTTGTTATCTCTCTCTTTGACGTTCACGTTATTATTCTGCTATTGGACCGGTACCATGTATTATATAGAAGGATCGGTCACTTACAAATATTACAAGGAGACACTTGACTTGGTTGGGTTGCGGCCAAACCCTGCCATTGTACCACAGCAACGAGATGCGAGGATATATAGAGTAACAAGAGACGTGGGACAGGACACGGGGAACTTGAGCGAATCGTACGGAGGTAAGTGCAACGTAAGGCGGGTAATGCATTCGTTTATT
GAAAGACGGCCCGTATGTAACGAAGTGTATTGTGTTTCAACAGATCCGTGCTTTGAATTTAGATATAAAAGCGATGGATTCTTAGTTAATTAAATATGTTGTTATCTCTCTCTTTGACGTTCACGTTATTATTCTGCTATTGGACCGGTACCATGTATTATATAGAAGGATCGGTCACTTACAAATATTACAAGGAGACACTTGACTTGGTTGGGTTGCGGCCAAACCCTGCCATTGTACCACAGCAACGAGATGCAAGGATTTATAGAGTAACAAGAGACGTGGGACAGGACACGGGGAACTTGAGCGAATCGTACGGAGGTAAGTGCAACGTAAGGCGGGTAATGCATTCGTTTATT
GCAAGACGGCCCGTATGTAACGAAGTGTATTGTGTTTCAACAGATCCGTGCTTTGAATTTAGATATAAAAGCGATGGATTCTTAGTTAATTAAATATGTTGTTATCTCTCTCTTTGACGTTCACGTTATTATTCTGCTATTGGACCGGTACCATGTACTATATAGAAGGGTCGGTCACTTACAAATATTACAAGGAGACACTTGACTTGGTTGGGTTGCGGCCAAACCCTGCCATTGTACCACAGCAACGAGATGCAAGGATTTATAGAGTAACAAGAGACGTGGGAGAGGACACGGGGAACTTGAGCGAATCGTACGGAGGTAAGTGCAACGTAAGGCGGGTAATGCATTCGTTTATT
GCAAGACGGCCCGTATGTAACGAAGTGTATTGTGTTTCAACAGATCCGTGCTTTGAATTTAGATACAAAAGCGATGGATTCTTAATTATTAAATATGTTGTTATCTCTCTCTTTGACGTTCACGTTATTATTCTGCTATTGGACCGGTACCATGTACTATATAGAAGGATTCGTTTATT
GCAAGACGGCCCGTATGTAACGAAGTGTATTGTGTTTCAACAGATCCGTGCTTTGAATTTAGATATAAAAGCGATGGATTCTTAGTTAATTAAATATGTTGTTATCTCTCTCTTTGACGTTCACGTTATTATTCTGCTATTGGACCGGTACCATGTATTATATAGAAGGATCGGTCACTTACAAATATTACAAGGAGACACTTGACTTGGTTGGGTTGCGGCCAAACCCTGCCATTGTACCACAGCAACGAGATGCAAAGATTTATAGAGTAACAAGAGACGTGGGACAGGACACGGGGAACTTGAGCGAATCGTACGGAGGTAAGTGCAACGTAAGGCGGGTAATGCATTCGTTTATT
GCAAGACGGCCCGTATGTAACGAAGTGTATTGTGTTTCAACAGATCCGTGCTTTGAATTTAGATATAAAAGCGATGGATTCTTAGTTAATTAAATATGTTGTTATCTCTCTCTTTGACGTTCACGTTATTATTCTGCTATTGGACCGGTACCATGTATTATATAGAAGGGTCGATCACTTACAAATATTACAAGGAGACACTTGACTTGGTTGGGTTGCGGCCAAACCCTGCCATTGTACCACAGCAACGAGATGCGAGGATATATAGAGTAACAAGAGACGTGGGACAGGACACGGGGAACTTGAGCGAATCGTACGGAGGTAAGTGCAACGTAAGGCGGGCAATGCATTCGTTTATT
GCAAGACGGCCCGTATGTAACGAAGTGTATTGTGTTTCAACAGATCCGTGCTTTGAATTTATATATAAAAGCGATGGATTCTTAGTTAATTAAATATGTTGTTATCTCTCTCTTTGACGTTCACGTTATTATTCTGCTATTGGACCGGTACCATGTACTATATAGAAGGGTCGGTCACTTACAAATATTACAAGGAGACACTTGACTTGGTTGGGTTGCGGCCAAACCCTGCCATTGTACCACAGCAACGAGATGCGAGGATATATAGAGTAACAAGAGACGTGGGACAGGACACGGGGAACTTGAGCGAATCGTACGGAGGTAAGTGCAACGTAAGGCGGGTAATGCATTCGTTTATT
GCAAGACGGCCCGTATGTAACGAAGTGTATTTTGTTTCAACAGATCCGTGCTTTGAATTTAGATACAAAAGCGATGGATTCTTAATTATTAAATATGTTGTTATCTCTCTCTTTGACGTTCACGTTATTATTCTGCTATTGGACCGGTACCATGTACTTTTTGGGTTGCGGCCAAACCCTGCCATTGTACCACAGCAACGAGATGCAAGGATTTATAGAGTAACAAGAGACGTGGGACAGGACACGGGGAACTTGAGCGAATCGTACGGAGGTAAGTGCAACGTAAGGCGGGTAATGCATTCGTTTATT
GCAAGACGGCCCGTATGTAACGAAGTGTATTGTGTTTCAACAGATCCGTGCTTTGAATTTAGATATAAAAGCGATGGATTCTTAGTTAATTAAATATGTTGTTATCTCTCTCTTTGACGTTCACGTTATTATTCTGCTATTGGACCGGTACCATGTATTATATAGAAGGATCGGTCACTTACAAATATTACAAGGAGACACTTGACTTGTTGGGTTGCGGCCAAACCCTGCCATTGTACCACAGCAACGAGATGCAAGGATTTATAGAGTAACAAGAGACGTGGGACAGGACACGGGGAACTTGAGCGAATCGTACGGAGGTAAGTGCAACGTAAGGCGGGTAATGCATTCGTTTATT
GCAAGACGGCCCGTATGTAACGAAGTGTATTTTGTTTCAACAGATCCGTGCTTTGAATTTAGATACAAAAGCGATGGATTCTTAATTATTAAATATGTTGTTATCTCTCTCTTTGACGTTCACGTTATTATTCTGCTATTGGACCGGTACCATGTACTATATAGAAGGGTTGATCACTTACAAATATTACAAGGAGACACTTGACTTGGTTGGGTTGCGGCCAAACCCTGCCATTGTACCACAGCAACGAGATGCGAGGATATATAGAGTAACAAGAGACGTGGGACAGGACACGGGGAACTTGAGCGAATCGTACGGAGGTAAGTGCAACGTAAGGCGGGTAATGCATTCGTTTATT
GCAAGACGGCCCGTATGTAACGAAGTGTATTGTGTTTCAACAGATCCGTGCTTTGAATTTAGATATAAAAGCGATGGATTCTTAGTTAATTAAATATGTTGTTATCTCTCTCTTTGACGTTCACGTTATTATTCTGCTATTGGACCGGTACCATGTATTATATAGAAGGATCGGTCACTTACAAATATTACAAGGAGACACTTGACTTGGTTGGGTTGCGGCCAAACCCTGCCATTGTACCACAGCAACGAGATCCAAGGATTTATAGAGTAACAAGAGACGTGGGACAGGACACGGGGAACTTGAGCGAATCGTACGGAGGTAAGTGCAACGTAAGGCGGGTAATGCATTCGTTTATT
GCAAGACGGCCCGTATGTAACGAAGTGTATTTTGTTTCAACAGATCCGTGCTTTGAATTTAGATACAAAAGCGATGGATTCTTAATTATTAAATATGTTGTTATCTCTCTCTTTGACGTTCACGTTATTATTCTGCTATTGGACCGGTACCATATACTATATAGAAGGGTCGGTCACTTACAAATATTACAAGGAGACACTTGACTTGGTTGGGTTGCGGCCAAACCCTGCCATTGTACCACAGCAACGAGATGCAAGGATTTATAGAGTAACAAGAGACGTGGGACAGGACACGGGGAACTTGAGCGAATCGTACGGAGGTAAGTGCAACGTAAGGCGGGTAATGCATTCGTTTATT
GCAAGACGGCCCGTATGTAACGAAGTGTATTGCGTTTCAACAGATCCGTGCTTTGAATTTAGATACAAAAGCGATGGATTCTTAATTATTAAATATGTTGTTATCTCTCTCTTTGACGTTCACGTTATTATTCTGCTATTGGACCGGTACCATGTACTATATAGAAGGGTCGATCACTTACAAATATTACAAGGAGACACTTGACTTGGTTGGGTTGCGGCCAAACCCTGCCATTGTACCACAGCAACGAGATGCGAGGATATATAGAGTAACAAGAGACGTGGGACAGGACACGGGGAACTTGAGCGAATCGTACGGAGGTAAGTGCAACGTAAGGCGGGTAATGCATTCGTTTATT
GCAAGACGGCCCGTATGTAACGAAGTGTATTGTGTTTCAACAGATCCGTGCTTTGAATTTAGATATAAAAGCGATGGATTCTTAGTTAATTAAATATGTTGTTATCTCTCTCTTTGACGTTCACGTTATTATTCTGCTATTGGACCGGTACCTTGTATTATATAGAAGGATCGGTCACTTACAAATATTACAAGGAGACACTTGACTTGGTTGGGTTGCGGCCAAACCCTGCCATTGTACCACAGCAACGAGATGCGAGGATATATAGAGTAACAAGAGACGTGGGACAGGACACGGGGAACTTGAACGAATCGTACGGAGGTAAGTGCAACGTAAGGCGGGTAATGCATTCGTTTATT
GCAAGACGGCCCGTATGTAACGAAGTGTATTGTGTTTCAACAGATCCGTGCTTTGAATTTAGATATAAAAGCGATGGATTCTTTGTTAATTAAATATGTTGTTATCTCTCTCTTTGACGTTCACGTTATTATTCTGCTATTGGACCGGTACCATGTATTATATAGAAGGATCGGTCACTTACAAATATTACAAGGAGACACTTGACTTGGTTGGGTTGCGGCCAAACCCTGCCATTGTACCACAGCAACGAGATGCAAGGATTTATAGAGTAACAAGAGACGTGGGACAGGACACGGGGAACTTGAGCGAATCGTACGGAGGTAAGTGCAACGTAAGGCGGGTAATGCATTCGTTTATT
GCAAGACGGCCCGTATGTAACGAAGTGTATTTTGTTTCAACAGATCCGTGCTTTGAATTTAGATACAAAAGCGATGGATTCTTAATTATTAAATATGTTGTTATCTCTCTCTTTGACGTTCACGTTATTATTCTGCTATTGGACCGGTACCATGTGTTGGGTTGCGGCCAAACCCTGCCATTGTACCACAGCAACGAGATGCGAGGATATATAGAGTAACAAGAGACGTGGGACAGGACACGGGGAACTTGAGCGATTCGTACGGAGGTAAGTGCAACGTAAGGCGGGTAATGCATTCGTTTATT
GCAAGACGGCCCGTATGTAACGAAGTGTATTGTGTTTCAACAGATCCGTGCTTTGAATTTAGATATAAAAGCGATGGATTCTTAGTTAATTAAATATGTTGTTATCTCTCTCTTTGACGTTCACGTTATTATTCTGCTATTGGACCGGTACCATGTATTATATAGAAGGATCGGTCACTTACAAATATTACAAGGTGACACTTGACTTGGTTGGGTTGCGGCCAAACCCTGCCATTGTACCACAGCAACGAGATGCGAGGATTTATAGAGTAACAAGAGACGTGGGACAGGACACGGGGAACTTGAGCGAATCGTACGGAGGTAAGTGCAACGTAAGGCGGGTAATGCATTCGTTTATT
GCAAGACGGCCCGTATGTAACGAAGTGTATTGTGTTTCAACAGATCCGTGCTTTGAATTTAGATATAAAAGCGATGGATTCTTAGTTAATTAAATATGTTGTTATCTCTCTCTTTGACGTTCACGTTATTATTCTGCTATTGGACCGGTACCATGTATTATATAGAATTATCGGTCACTTACAAATATTACAAGGAGACACTTGACTTGGTTGGGTTGCGGCCAAACCCTGCCATTGTACCACAGCAACGAGATGCAAGGATTTATAGAGTAACAAGAGACGTGGGACAGGACACGGGGAACTTGAGCGAATCGTACGGAGGTAAGTGCAACGTAAGGCGGGTAATGCATTCGTTTATT
GCAAGACGGCCCGTATGTAACGAAGTGTATTGTGTTTCAACAGATCCGTGCTTTGAATTTAGATATAAAACCGATGGATTCTTAGTTAATTAAATATGTTGTTATCTCTCTCTTTGACGTTCACGTTATTATTCTGCTATTGGACCGGTACCATGTATTATATAGAAGGATCGGTCACTTACAAATATTACAAGGAGACACTTGACTTGGTTGGGTTGCGGCCAAACCCTGCCATTGTACCACAGCAACGAGATGCAAGGATTTATAGAGTAACAAGAGACGTGGGACAGGACACGGGGAACTTGAGCGAATCGTACGGAGGTAAGTGCAACGTAAGGCGGGTAATGCATTCGTTTATT
GCAAGACGGCCCGTATGTAACGAAGTGTATTTTGTTTCAACAGATCCGTGCTTTGAATTTAGATACAAAAGCGATGGATTCTTAATTATTAAATATGTTGTTATCTCTCTCTTTGACGTTCACGTTATTATTCTGCTATTGGACCGGTACCATGTACTATATAGGAGGGTCGATCACTTACAAATATTACAAGGAGACACTTGACTTGGTTGGGTTGCGGCCAAACCCTGCCATTGTACCACAGCAACGAGATGCGAGGATATATAGAGTAACAAGAGACGTGGGACAGGACACGGGGAACTTGAGCGAATCGTACGGAGGTAAGTGCAACGTAAGGCGGGTAATGCATTCGTTTATT
GCAAGACGGCCCGTATGTAACGAAGTGTATTGTGTTTCAACAGATCCGTGCTTTGAATTTAGATATAAAAGCGATGGATTCTTAATTATTAAATATGTTGTTATCTCTCTCTTTGACGTTCACGTTATTATTCTGCTACTGGACCGGTACCATGTACTATATAGAAGGGTCGGTCACTTACAAATATTACAAGGAGACACTTGACTTGGTTGGGTTGCGGCCAAACCCTGCCATTGTACCACAGCAACGAGATGCGAGGATATATAGAGTAACAAGAGACGTGGGACAGGACACGGGGAACTTGAGCGAATCGTACGGAGGTAAGTGCAACGTAAGGCGGGTAATGCATTCGTTTATT
GCAAGACGGCCCGTATGTAACGAAGTGTATTGTGTTTCAACAGATCCGTGCTTTGAATTTAGATACAAAAGCGATGGATTCTTAGTTAATTAAATATGTTGTTATCTCTCTCTTTGACGTTCACGTTATTATTCTGCTATTGGACCGGTACCATGTATTATATAGAAGGATCGGTCACTTACAAATATTACAAGGAGACACTTGACTTGGTTGGGTTGCGGCCAAACCCTGCCATTGTACCACAGCAACGAGATGCGAGGATATATAGAGTAACAAGAGACGTGGGACAGGACACGGGGAACTTGAGCGAATCGTACGGAGGTAAGTGCAACGTAAGGCGGGTAATGCATTCGTTTATT
GCAAGACGGCCCGTATGTAACGAAGTGTATTGTGTTTCAACAGATCCGTGCTTTGAATTTAGATATAAAAGCGATGGATTCTTAGTTAATTAAATATGTTGTTATCTCTCTCTTTGACGTTCACGTTATTATTCTGCTATTGGACCGGTACCATGTACTATATAGAAGGGTCGATCACTTACAAATATTACAAGGAGACACTTGACTTGGTTGGGTTGCGGCCAAACCCTGCCATTGTACCACAGCAACGAGATGCGAGGATATATAGAGTAACTAGAGACGTGGGACAGGACACGGGGAACTTGAGCGAATCGTACGGAGGTAAGTGCAACGTAAGGCGGGTAATGCATTCGTTTATT
GCAAGACGGCCCGTATGTAACGAAGTGTATTTTGTTTCAACAGATCCGTGCTTTGAATTTAGATACAAAAGCGATGGATTCTTAATTATTAAATATGTTGTTATCTCTCTCTTTGACGTTCACGTTATTATTCTGCTATTGGACCGGTACCATGTACTATATAGAAGGATCGGTCACTTACAAATATTACAAGGAGACACTTGACTTGGTTGGGTTGCGGCCAAACCCTGACATTGTACCACAGCAACGAGATGCAAGGATTTATAGAGTAACAAGAGACGTGGGACAGGACACGGGGAACTTGAGCGAATCGTACGGAGGTAAGTGCAACGTAAGGCGGGTAATGCATTCGTTTATT
GCAAGACGGCCCGTATGTAACGAAGTGTATTGTGTTTCAACAGATCCGTGCTTTGAATTTAGATATAAAAGCGATGGATTCTTAGTTAATTAAATATGTTGTTATCTCTCTCTTTGACGTTCACGTTATTATTCTGCTATTGGACCGGTACCATGTACTATATAGAAGGGTCGATCACTTACAAATATTACAAGGAGACACTTGACNTGGTTGGGTTGCGGCCAAACCCTGCCATTGTACCACAGCAACGAGATGCGAGGATATATAGAGTAACAAGAGACGTGGGACAGGACACGGGGAACTTGAGCGAATCGTACGGAGGTAAGTGCAACGTAAGGCGGGTAATGCATTCGTTTATT
GCAAGACGGCCCGTATGTAACGAAGTGTATTGTGTTTCAACAGATCCGTGCTTTGAATTTAGATATAAAATCGATGGATTCTTAGTTAATTAAATATGTTGTTATCTCTCTCTTTGACGTTCACGTTATTATTCTGCTATTGGACCGGTACCATGTATTATATAGAAGGGTCGGTCACTTACAAATATTACAAGGAGACACTTGACTTGGTTGGGTTGCGGCCAAACCCTGCAATTGTACCACAGCAACGAGATGCGAGGATATATAGAGTAACAAGAGACGTGGGACAGGACACGGGGAACTTGAGCGAATCGTACGGAGGTAAGTGCAACGTAAGGCGGGTAATGCATTCGTTTATT
GCAAGACGGCCCGTATGTAACGAAGTGTATTGTGTTTCAACAGATCCGTGCTTTGAATTTAGATATAAAAGCGATGGATTCTTAATTATTAAATATGTTGTTATCTCTCTCTTTGACGTTCACGTTATTATTCTGCTATTGGACCGGTACCATGTATTATATAGAAGGATCGGTCACTTACAAATATTACAAGGAGACACTTGACTTGGTTGGGTTGCGGCCAAACCCTGCCATTGTACCACAGCAACGAGATGCAAGGATTTATAGAGTAACAAGAGACGTGGGACAGGGCACGGGGAACTTGAGCGAATCGTACGGAGGTAAGTGCAACGTAAGGCGGGTAATGCATTCGTTTATT
GCAAGACGGCCCGTATGTAACGAAGTGTATTGTGTTTCAACAGATCCGTGCTTTGAATTTAGATATAAAAGCGATGGATTCTTAATTATTAAATATGTTGTTATCTCTCTCTTTGACGTTCACGTTATTATTCTGCTATTGGACCGGTACCATGTACTATATAGAAGGGTCGATCACTTACAAATATTACAAGGAGACACTTGACTTGGTTGGGTTGCGGCCAAACCCTCCCATTGTACCACAGCAACGAGATGCAAGGATTTATAGAGTAACAAGAGACGTGGGACAGGACACGGGGAACTTGAGCGAATCGTACGGAGGTAAGTGCAACGTAAGGCGGGTAATGCATTCGTTTATT
GCAAGACGGCCCGTATGTAACGAAGTGTATTTTGTTTCAACAGATCCGTGCTTTGAATTTAGATACAAAAGCGATGGATTCTTAATTATTAAATATGTTGTTATCTCTCTCTTTGACGTTCACGTTATTATTCTGCTATTGGACCGGTACCATGTACTATATAGAAGGGTCGATCACTTACAAATATTGCGGCCAAACCCTGCCATTGTACCACAGCAACGAGATGCGAGGATATATAGAGTAACAAGAGACGTGGGACAGGACACGGGGAACTTGAGCGAATCGTACGGAGGTAAGTGCAACGTAAGGCGGGTAATGCATTCGTTTATT
GTAAGACGGCCCGTATGTAACGAAGTGTATTGTGTTTCAACAGATCCGTGCTTTGAATTTAGATATAAAAGCGATGGATTCTTAATTATTAAATATGTTGTTATCTCTCTCTTTGACGTTCACGTTATTATTCTGCTATTGGACCGGTACCATGTATTATATAGAAGGGTCGATCACTTACAAATATTACAAGGAGACACTTGACTTGGTTGGGTTGCGACCAAACCCTGCCATTGTACCACAGCAACGAGATGCGAGGATATATAGAGTAACAAGAGACGTGGGACAGGACACGGGGAACTTGAGCGAATCGTACGGAGGTAAGTGCAACGTAAGGCGGGTAATGCATTCGTTTATT
GCAAGACGGCCCGTATGTAACGAAGTGTATTGTGTTTCAACAGATCCGTGCTTTGAATTTAGATATAAAAGCGATGGATTCTTAGTTAATTAAATATGTTGTCATCTCTCTCTTTGACGTTCACGTTATTATTCTGCTATTGGACCGGTACCATGTACTATATAGAAGGGTCGATCACTTACAAATATTACAAGGAGACACTTGACTTGGTTGGGTTGCGGCCAAACCCTGCCATTGTACCACAGCAACGAGATGCGAGGATATATAGAGTAACAAGAGACGTGGGACAGGACACGGGGAACTTGAGCGAATCGTACGGAGGTAAGTGCAACGTAAGGCGGGTAATGCATTCGTTTATT
GCAAGACGGCCCGTATGTAACGAAGTGTATTGTGTTTCAACAGATCCGTGCTTTGAATTTAGATATAAAAGCGATGGATTCTTAGTTAATTAAATATGTTGTTATCTCTCCCTTTGACGTTCACGTTATTATTCTGCTATTGGACCGGTACCATGTATTATATAGAAGGATCGGTCACTTACAAATATTACAAGGAGACACTTGACTAGGTTGGGTTGCGTCCAAACCCTGCCATTGTACCACAGCAACGAGATGCAAGGATTTATAGAGTAACAAGAGACGTGGGACAGGACACGGGGAACTTGAGCGAATCGTACGGAGGTAAGTGCAACGTAAGGCGGGTAATGCATTCGTTTATT
GCAAGACGGCCCGTATGTAACGAAGTGTATTTTGTTTCAACAGATCCGTGCTTTGAATTTAGATACAAAAGCGATGGATTCTTAATTATTAAATATGTTGTTATCTCTCTCTTTGACGTTCACGTTATTATTCTGCTATTGGACCGGTACCATGTACTATATAGAAGGGTCGGTCACTTACAAATATTACAAGGAGACGCTTGACTTGGTTGGGTTGCGGCCAAACCCTGCCATTGTACCACAGCAACGAGATGCGAGGATATATAGAGTAACAAGAGACGTGGGACAGGAAACGGGGAACTTGAGCGAATCGTACGGAGGTAAGTGCAACGTAAGGCGGGTAATGCATTCGTTTATT
GCAAGACGGCCCGTATGTAACGAAGTGTATTGTGTTTCAACAGATCCGTGCTTTGAATTTAGATACAAAAGCGATGGATTCTTAGTTAATTAAATATGTTGTTATCTCTCTCTTTGACGTTCACGTTATTATTCTGCTATTGGACCGGTACCATGTATTATATAGAAGGATCGGTCACTTACAAATATTACAAGGAGACACTTGACTTGGTTGGGTTGCGGCCAAACCCTGCCATTGTACCACAGCAACGAGATGCAAGGATTTATAGAGTAACAAGAGACGTGGGACAGGACACGGGGAACTTGAGCGAATCGTACGGAGGTAAGTGCAACGTAAGGCGGGTAATGCATTCGTTTATT
GCGAGACGGCCCGTATGTAACGAAGTGTATTTTGTTTCAACAGATCCGTGCTTTGAATTTAGATACAAAAGCGATGGATTCTTAATTATTAAATATGTTGTTATCTCTCTCTTTGACGTTCACGTTATTATTCTGCTATTGGACCGGTACCATGTACTATATAGAAGGGTCGATCACTTACAAATATTACAAGGAGACACTTGACTTGGTTGGGTTGCGGCCAAACCCTGCCATTGTACCACAGCAACGAGATGCGAGGATATATAGAGTAACAAGAGACGTGGGACAGGACACGGGGAACTTGAGCGAATCGTACGGAGGTAAGTGCAACGTAAGGCGGGTAATGCATTCGTTTATT
TACGCCGATACGTTTGATGTGCAGATGGCTGACTTCTTTACGCAAGACGGCCCGTATGTAACGAAGTGTATTTTGTTTCAACAGATCCGTGCTTTGAATTTAGATACAAAAGCGATGGATTCTTAATTATTAAATATGTTGTTATCTCTCTCTTTGACGTTCACGTTATTATTCTGCTATTGGACCGGTACCATGTATTATATAGAAGGATCGGTCACTTACAAATATTACAAGGAGACACTTGACTTGGTTGGGTTGCGGCCAAACCCTGCCATTGTACCACAGCAACGAGATGCAAGGATTTATAGAGTAACAAGAGACGTGGGACAGGACACGGGGAACTTGAGCGAATCGTACGGAGGTAAGTGCAACGTAAGGCGGGTAATGCATTCGTTTATT…
GCAAGACGGCCCGTATGTAACGAAGTGTATTGTGTTTCAACAGATCCGTGCTTTGAATTTAGATATAAAATCGATGGATTCTTAGTTAATTAAATATGTTGTTATCTCTCTCTTTGACGTTCACGTTATTATTCTGCTATTGGACCGGTACCATGTATTATATAGAAGGATCGGTCACTTACAAATATTACAAGGAGACACTTGACTTGGTTGGGTTGCGGCCAAACCCTGCCATTGTACCACAGCAACGAGATGCAAGGATTTATAGAGTAACAAGAGACGTGGGACAGGACACGGGGAACTTGAGCGAATCGTACGGAGGTAAGTGCAACGTAAGGCGGGTAATGCATTCGTTTATT
GCAAGACGGCCCGTATGTAACGAAGTGTATTGTGTTTCAACAGATCCGTGCTTTGAATTTAGATATAAAAGCGATGGATTCTTAGTTAATTAAATATGTTGTTATCTCTCTCTTTGACGTTCACGTTATTATTCTGCTATTGGACCGGTACCATGTATTATATAGAAGGATCGGTCACTTACAAATATTACAAGGAGACACTTGACTTGGTTGGGTTGCGGCCAAACCCTGCCATTGTACCACAGCAACGAGATGCAAGGATTTATAGAGTAACAAGAGACGTGGGACAGGACACGGGGAACTTGAGCGAATCGTACGGAGGTAAGTGCAACGTAAGGAGGGTAATGCATTCGTTTATT
GCAAGACGGCCCGTATGTAACGAAGTGTATTGTGTTTCAACAGATCCGCGCTTTGAATTTAGATATAAAAGCGATGGATTCTTAGTTAATTAAATATGTTGTTATCTCTCTCTTTGACGTTCACGTTATTATTCTGCTATTGGACCGGTACCATGTATTATATAGAAGGATCGGTCACTTACAAATATTACAAGGAGACACTTGACTTGGTTGGGTTGCGGCCAAACCCTGCCATTGTACCACAGCAACGAGATGCGAGGATATATAGAGTAACAAGAGACGTGGGACAGGACACGGGGAACTTGAGCGAATCGTACGGAGGTAAGTGCAACGTAAGGCGGGTAATGCATTCGTTTATT
GCAAGACGGCCCGTATGTAACGAAGTGTATTGTGTTTCAACAGATCCGTGCTTTGAATTTAGATACAAAAGCGATGGATTCTTAGTTAATTAAATATGTTGTTATCTCTCTCTTTGACGTTCACGTTATTATTCTGCTATTGGACCGGTACCATGTATTATATAGAAGGATCGGTCACTTACAAATATTACAAGGAGACACTTGACTTGATT
GCAAGACGGCCCGTATGTAACGAAGTGTATTTTGTTTCAACAGATCCGTGCTTTGAATTTAGATACAAAAGCGATGGATTCTTAATTATTAAATATGTTGTTATCTCTCTCTTTGACGTTCACGTTATTATTCTGCTATTGGACCGGTACCATGTATTATATAGAAGGATCGGTCACTTACAAATATTACAAGGAGACACTTGACTTGGTTGGGTTGCGGCCAAACCCTGCCATTGTACCACAGCAACGAGATGCAAGGATTTATAGAGTAACAAGAGACGTGGGACAGGACACGGGGAACTTGAGCGAATCGTACGGAGGTAAGTGCAACGTAAGGCGAGTAATGCATTCGTTTATT
GCAAGACGGCCCGTATGTAACGAAGTGTATTTTGTTTCAACAGATCCGTGCTTTGAATTTAGATACAAAAGCGATGGATTCTTAATTATTAAATATGTTGTTATCTCTCTCTTTGACGTTCACGTTATTATTCTGCTATTGGACCGGTACCATGTACTATATAGAAGGGTCGATCACTTACAAATATTACAAGGAGACACTTGACTTGTTGGGTTGCGGCCAAACCCTGCCATTGTACCACAGCAACGAGATGCGAGGATATATAGAGTAACAAGAGACGTGGGACAGGACACGGGGAACTTGAGCGAATCGTACGGAGGTAAGTGCAACGTAAGGCGGGTAATGCATTCGTTTATT
GCAAGACGGCCCGTATGTAACGAAGTGTATTTTGTTTCAACAGATCCGTGCTTTGAATTTAGATACAAAAGCGATGGATTCTTAATTATTAAATATGTTGTTATCTCTCTCTTTGACGTTCACGTTATTATTCTGCTATTGGACCGGTACCATGTATTATATAGAAGGATCGGTCACTTACAAATATTACAAGGAGACACTTGACTTGGTTGGGTTGCGGCCAAACCCTGCCATTGTACCACAGCAACGAGATGCAAGGATTTATAGAGTAACAGGAGACGTGGGACAGGACACGGGGAACTTGAGCGAATCGTACGGAGGTAAGTGCAACGTAAGGCGGGTAATGCATTCGTTTATT
GCAAGACGGCCCGTGTGTAACGAAGTGTATTGTGTTTCAACAGATCCGTGCTTTGAATTTAGATATAAAAGCGATGGATTCTTAGTTAATTAAATATGTTGTTATCTCTCTCTTTGACGTTCACGTTATTATTCTGCTATTGGACCGGTACCATGTATTATATAGAAGGATCGGTCACTTACAAATATTACAAGGAGACACTTGACTTGGTTGGGTTGCGGCCAAACCCTGCCATTGTACCACAGCAACGAGATGCAAGGATTTATAGAGTAACAAGAGACGTGGGACAGGACACGGGGAACTTGAGCGAATCGTACGGAGGTAAGTGCAACGTAAGGCGGGTAATGCATTCGTTTATT
GCAAGACGGCCCGTATGTAACGAAGTGTATTGTGTTTCAACAGATCCGTGCTTTGAATTTAGATATAAAAGCGATGGATTCTTAGTTAATTAAATATGTTGTTATCTCTCTCTTTGACGTTCACGTTATTATTCTGCTATTGGACCGGTACCATGTATTATATAGAAGGATCGGTCACTTACAAATATTACAAGGAGACACTTGACTTGGTTGGGTTGCGGCCAAACCCTGCCATTGTACCACAGCAACGAGATGCGAGGATATATAGAGTAACAAGAGACGTGGGACAGGACACGGGGAACTTGAGCGAATCGAACGGAGGTAAGTGCAACGTAAGGCGGGTAATGCATTCGTTTATT
GCAAGACGGCCCGTATGTAACGAAGTGTATTTTGTTTCAACAGATCCGTGCTTTGAATTTAGATACAAAAGCGATGGATTCTTAGTTAATTAAATATGTTGTTATCTCTCTCTTTGACGTTCACGTTATTATTCTGCTATTGGACCGGTACCATGTATTATATAGAAGGATCGGTCACTTACAAATATTACAAGGAGACACTTGACTTGGTTGGGTTGCGGCCAAACCCTGCCATTGTACCACAGCAACGAGATGCAAGGATATATAGAGTAACAAGAGACGTGGGACAGGACACGGGGAACTTGAGCGAATCGTACGGAGGTAAGTGCAACGTAAGGCGGGTAATGCATTCGTTTATT
GCAAGACGGCCCGTATGTAACGAAGTGTATTTTGTTTCAACAGATCCGTGCTTTGAATTTAGATACAAAAGCGATGGATTCTTAATTATTAAATATGTTGTTATCTCTCTCTTTGACGTTCACGTTATTATTCTGCTATTGGACCGGTACCATGTACTATATAGAAGGATTCGTTTATT
GTAAGACGGCCCGTATGTAACGAAGTGTATTTTGTTTCAACAGATCCGAGCTTTGAATTTAGATACAAAAGCGATGGATTCTTAATTATTAAATATGTTGTTATCTCTCTCTTTGACGTTCACGTTATTATTCTGCTATTGGACCGGTACCATGTACTATATAGAAGGGTCGGTCACTTACAAATATTACAAGGAGACACTTGACTTGGTTGGGTTGCGGCCAAACCCTGCCATTGTACCACAGCAACGAGATGCGAGGATATATAGAGTAACAAGAGACGTGGGACAGGACACGGGGAACTTGAGCGAATCGTACGGAGGTAAGTGCAACGTAAGGCGGGTAATGCATTCGTTTATT
GCAAGACGGCCCGTATGTAACGAAGTGTATTGTGTTTCAACAGATCCGTGCTTTGAATTTAGATATAAAAGCGATGGATTCTTAGTTAATTAAATATGTTGTTATCTCTCTCTTTGACGTTCACGTTATTATTCTGCTATTGGACCGGTACCATGTATTATATAGAAGGATCGGTCACTTACAAATACTACAAGGAGACACTTGACTTGGTTGGGTTGCGGCCAAACCCTGCCATTGTACCACAGCAACGAGATGCAAGGATTTATAGAGTAACAAGAGACGTGGGACAGGACACGGGGAACTTGAGCGAATCGTACGGAGGTAAGTGCAACGTAAGGCGGGTAATGCATTCGTTTATT
GCAAGACGGCCCGTATGTAACGAAGTGTATTGTGTTTCAACAGATCCGTGCTTTGAATTTAGATATAAAAGCGATGGATTCTTAGTTAATTAAATATGTTGTCATCTCTCTCTTTGACGTTCACGTTATTATTCTGCTATTGGACCGGTACCATGTATTATATAGAAGGATCGGTCACTTACAAATATTACAAGGAGACACTTGACTTGGTTGGGTTGCGGCCAAACCCTGCCATTGTACCACAGCAACGAGATGCGAGGATATATAGAGTAACAAGAGACGTGGGACAGGACACGGGGAACTTGAGCGAATCGTACGGAGGTAAGTGCAACGTAAGGCGGGTAATGCATTCGTTTATT
GCCGATACGTTTGATGAGCAGATGGCTGACTTCTTTAGAAGACAGCAAACTAGAGTAAGGAT
GCAAGACGGCCCGTATGTAACGAAGTGTATTTTGTTTCAACAGATCCGTGCTTTGAATTTAGATACAAAAGCGATGGATTCTTAATTATTAAATATGTTGTTATCTCTCTCTTTGATGTTCACGTTATTATTCTGCTATTGGACCGGTACCATGTATTATATAGAAGGATCGGTCACTTACAAATATTACAAGGAGACACTTGACTTGGTTGGGTTGCGGCCAAACCCTGCCATTGTACCACAGCAACGAGATGCAAGGATTTATAGAGTAACAAGAGACGTGGGACAGGACACGGGGAACTTGAGCGAATCGTACGGAGGTAAGTGCAACGTAAGGCGGGTAATGCATTCGTTTATT
GTAAGACGGCCCGTATGTAACGAAGTGTATTGTGTTTCAACAGATCCGTGCTTTGAATTTAGATATAAAAGCGATGGATTCTTAGTTAATTAAATATGTTGTTATCTCTCTCTTTGACGTTCACGTTATTATTCTGCTATTGGACCGGTACCATGTACTATATAGAAGGGTCGGTCACTTACAAATATTACAAGGAGACACTTGACTTGGTTGGGTTGCGGCCAAACCCTGCCATTGTACCACAGCAACGAGATGCGAGGATATATAGAGAAACAAGAGACGTGGGACAGGACACGGGGAACTTAAGCGAATCGTACGGAGGTAAGTGCAACGTAAGGCGGGTAATGCATTCGTTTATT
GCAAGACGGCCCGTATGTAACGAAGTGTATTGTGTTTCAACAGATCCGTGCTTTGAATTTAGATATAAAAGCGATGGATTCTTAATTATTAAATATGTTGTTATCTCTCTCTTTGACGTTCACGTTATTATTCTGCTATTGGACCGGTACCATGTATTATATAGAAGGGTCGGTCACCATTGTACCACAGCAACGAGATGCAAGGATTTATAGAGTAACAAGAGACGTGGGACAGGACACGGGGAACTTGAGCGAATCGTACGGAGGTAAGTGCAACGTAAGGCGGGTAATGCATTCGTTTATT
GCAAGACGGCCCGTATGTAACGAAGTGTATTGTGTTTCAACAGATCCGTGCTTTGAATTTAGATATAAAAGCGATGGATTCTTAGTTAATTAAATATGTTATTATCTCTCTCTTTGACGTTCACGTTATTATTCTGCTATTGGACCGGTACCATGTATTATATAGAAGGATCGGTCACTTACAAATATTACAAGGAGACACTTGACTTGGTTGGGTTGCGGCCAAACCCTGCCATTGTACCACAGCAACGAGATGCAAGGATTTATAGAGTAACAAGAGACGTGGGACAGGACACGGGGAACTTGAGCGAATCGTACGGAGGTAAGTGCAACGTAAGGCGGGTAATGCATTCGTTTATT
GCAAGACGGCCCGTATGTAACGAAGTGTATTGTGTTTCAACAGATCCGTGCTTTGAATTTAGATATAAAAGCGATGGATTCTTAGTTAATTAAATATGTTGTTATCTCTCTCTTTGACGTTCACGTTATTATTCTGCTATTGGACCGGTACCATGTATTATATAGAAGGACCGGTCACTTACAAATATTACAAGGAGACACTTGACTTGGTTGGGTTGCGGCCAAACCCTGCCATTGTACCACAGCAACGAGATGCAAGGATTTATAGAGTAACAAGAGACGTGGGACAGGACACGGGGAACTTGAGCGAATCGTACGGAGGTAAGTGCAACGTAAGGCGGGTAATGCATTCGTTTATT
GCAAGACGGCCCGTATGTAACGAAGTGTATTTTGTTTCAACAGATCCGTGCTTTGAATTTAGATACAAAAGCGATGGATTCTTAATTATTAAATATGTTGTTATCTCTCTCTTTGACGTTCACGTTATTATTCTGCTATTGGACCGGTACCATGTATTATATAAAAGGATCGGTCACTTACAAATATTACAAGGAGACACTTGACTTGGTTGGGTTGCGGCCAAACCCTGCCATTGTACCACAGCAACGAGATGCGAGGATATATAGAGTAACAAGAGACGTGGGACAGGACACGGGAACTTGAGCGAATCGTACGGAGGTAAGTGCAACGTAAGGCGGGTAATGCATTCGTTTATT
GCAAGACGGCCCGTATGTAACGAAGTGTATTGTGTTTCAACAGATCCGTGCTTTGAATTTAGATACAAAAGCGATGGATTCTTAATTATTAAATATGTTGTCATCTCTCTCTTTGACGTTCACGTTATTATTCTGCTATTGGACCGGTACCATGTACTATATAGAAGGGTCGATCACTTACAAATATTACAAGGAGACACTTGACTTGATT
GCAAGACGGCCCGTATGTAACGAAGTGTATTGTGTTTCAACAGATCCGTGCTTTGAATTTAGATATAAAAGCGATGGATTCTTAGTTAATTAAATATGTTGTTATCTCTCTCTTTGACGTTCACGTTATTATTCTGCTATTGGACCGGTACCATGTATTACATAGAAGGATCGGTCACTTACAAATATTACAAGGATTTATAGAGTAACAAGAGACGTGGGACAGGACACGGGGAACTTGAGCGAATCGTACGGAGGTAAGTGCAACGTAAGGCGGGTAATGCATTCGTTTATT
GCAAGACGGCCCGTATGTAACGAAGTGTATTGTGTTTCAACAGATCCGTGCTTTGAATTTAGATATAAAAGCGATGGATTCTTAGTTAATTAAATATGTTGTTATCTCTCTCTTTGACGTTCACGTTATTATTCTGCTATTGGACCGGTACCATGTATTATATAGAAGGATCGGTCACTTACAAATATTACAAGGAGACACTTGACTTGGTTGGGTTGCGGCCAAACCCTGCCATTGTACCACAGCAACGAGATGCAAGGATTTATAGAGTAACAAGAGACGTGGGACAGGACACGGGGTACTTGAGCGAATCGTACGGAGGTAAGTGCAACGTAAGGCGGGTAATGCATTCGTTTATT
GCAAGACGGCCCGTATGTAACGAAGTGTATTGTGTTTCAACAGATCCGTGCTTTGAATTTAGATATAAAAGCGATGGATTCTTAGTTAATTAAATATGTTGTTATCCCTCTCTTTGACGTTCACGTTATTATTCTGCTATTGGACCGGTACCATGTATTATATAGAAGGATCGGTCACTTACAAATATTACAAGGAGACACTTGACTTGATT
GCAAGACGGCCCGTATGTAACGAAGTGTATTGTGTTTCAACAGATCCGTGCTTTGAATTTAGATATAAAAGCGATGGATCCTTAGTTAATTAAATATGTTGTTATCTCTCTCTTTGACGTTCACGTTATTATTCTGCTATTGGACCGGTACCATGTATTATATAGAAGGATCGGTCACTTACAAATATTACAAGGAGACACTTGACTTGGTTGGGTTGCGGCCAAACCCTGCCATTGTACCACAGCAACGAGATGCAAGGATTTATAGAGTAACAAGAGACGTGGGACAGGACACGGGGAACTTGAGCGAATCGTACGGAGGTAAGTGCAACGTAAGGCGGGTAATGCATTCGTTTATT
GCAAGACGGCCCGTATGTAACGAAGTGTATTTTGTTTCAACAGATCCGTGCTTTGAATTTAGATACAAAAGCGATGGATTCTTAATTATTAAATATGTTGTTATCTCTCTCTTTGACGTTCACGTTATTATTCTGCTATTGGACCGGTACCATGTATTATATAGAAGGATCGGTCACTTACAAATATTACAAGGAGACACTTGACTTGGTTGGGTTGCGGCCAAACCCTGCCATTGTACCACAGCAACGAGATGCAAGGATTTATAGAGTAACAAGAGACGTGGGACAGGACACGGGGAACTTGAGCGGATCGTACGGAGGTAAGTGCAACGTAAGGCGGGTAATGCATTCGTTTATT
GCAAGACGGCCCGTATGTAACGAAGTGTATTTTGTTTCAACAGATCCGTGCTTTGAATTTAGATACAAAAGCGATGGATTCTTAATTATTAAATATGTTATTATCTCTCTCTTTGACGTTCACGTTATTATTCTGCTATTGGACCGGTACCATGTACTATATAGAAGGGTCGATCACTTACAAATATTACAAGGAGACACTTGACTTGGTTGGGTTGCGGCCAAACCCTGCCATTGTACCACAGCAACGAGATGCAAGGATTTATAGAGTAACAAGAGACGTGGGACAGGACACGGGGAACTTGAGCGAATCGTACGGAGGTAAGTGCAACGTAAGGCGGGTAATGCATTCGTTTATT
GCCGATACGTTTGATGTGCAGATGGCTGACTTCTTTACACAAGAGCTCCAGCCA
GCAAGACGGCCCGTATGTAACGAAGTGTATTTTGTTTCAACAGATCCGTGCTTTGAATTTAGATACAAAAGCGATGGATTCTTAATTATTAAATATGTTGTTATCTCTCTCTTTGACGTTCACGTTATTATTCTGCTATTGGACCGGTACCATGTATTATATAGAAGGATCGGTCACTTACAAATATTACAAGGAGACACTTGACTTGGTTGGGTTGCGGCCAAACCCTGCTATTGTACCACAGCAACGAGATGCGAGGATTTATAGAGTAACAAGAGACGTGGGACAGGACACGGGGAACTTGAGCGAATCGTACGGAGGTAAGTGCAACGTAAGGCGGGTAATGCATTCGTTTATT
TACGCCGATGCGTTTGATGAGCAGATGGCTGACTTCTTTAGAAGACAGCAAACTAGAGTAAGGAT
GCAAGACGGCCCGTATGTAACGAAGTGTATTGTGTTTCAACAGATCCGTGCTTTGAATTTAGATACAAAAGCGATGGATTCTTAATTATTAAATATGTTGTTATCTCTCTCTTTGACGTTCACGTTATTATTCTGCTATTGGACCGGTACCATGTACTATATAGAAGGGTCGATCACTTACAAATATTACAAGGAGACACTTGACTTGGTTGGGTTGCGGCCAAACCCTGCCATTGTACCACAGCAACGAGATGCGAGGATATATAGAGAAACAAGAGACGTGGGACAGGACACGGGGAACTTAAGCGAATCGTACGGAGGTAAGTGCAACGTAAGGCGGGTAATGCATTCGTTTATT
GCAAGACGGCCCGTATGTAACGAAGTGTATTGTGTTTCAACAGATCCGTGCTTTGAATTTAGATACAAAAGCGATGGATTCTTAGTTAATTAAATATGCTGTTATCTCTCTCTTTGACGTTCACGTTATTATTCTGCTATTGGACCGGTACCATGTATTATATAGAAGGATCGGTCACTTACAAATATTACAAGGAGACACTTGACTTGGTTGGGTTGCGGCCAAACCCTGCCATTGTACCACAGCAACGAGATGCAAGGATTTATAGAGTAACAAGAGACGTGGGACAGGACACGGGGAACTTGAGCGAATCGTACGGAGGTAAGTGCAACGTAAGGCGGGTAATGCATTCGTTTATT
GCAAGACGGCCCGTATGTAACGAAGTGTATTGTGTTTCAACAGATCCGTGCTTTGAATTTAGATATAAAAGCGATGGATTCTTAGTTAATTAAATATGTTGTTATCTCTCTCTTTGACGTTCACGTTATTATTCTGCTATTGGACCGGTACCATGTATTATATAGAAGGATCGGTCACTTACAAATATTACAAGGAGACACTTGACTTGGTTGGGTTGCGGCCAAACCCTGCCATTGTACCACAGCAACGAGATGCGAGGATATATAGAGTAACAAGAGACGTGGGAGAGGACACGGGGAACTTGAGCGAATCGTACGGAGGTAAGTGCAACGTAAGGCGGGTAATGCATTCGTTTATT
GCAAGACGGCCCGTATGTAACGAAGTGTATTGTGTTTCAACAGATCCGTGCTTTGAATTTAGATATAAAAGCGATGGATTCTTAGTTAATTAAATATGTTGTTATCTCTCTCTTTGACGTTCACGTTATTATTCTGCTATTGGACCGGTACCATGTATTATATAGAAGGATCGGTCACTTACAAGTATTACAAGGAGACACTTGACTTGGTTGGGTTGCGGCCAAACCCTGCCATTGTACCACAGCAACGAGATGCGAGGATATATAGAGTAACAAGAGACGTGGGACAGGACACGGGGAACTTGAGCGAATCGTACGGAGGTAAGTGCAACGTAAGGCGGGTAATGCATTCGTTTATT
TACGCCGATACGTTTGATGAGCAGATGGCTGACTTCTTTACACAAGAGCTCCAGCCACTACGCCGATACGTTTGAT
GCAAGACGGCCCGTATGTAACGAAGTGTATTTTGTTTCAACAGATCCGTGCTTTGAATTTAGATACAAAAGCGATGGATTCTTAATTATTAAATATGTTGTTATCTCTCTCTTTGACGTTCACGTTATTATTCTGCTATTGGACCGGTACCATGTACTATATAGAAGGGTCCGTTTATT
GCAAGACGGCCCGTATGTAACGAAGTGTATTTTGTTTCAACAGATCCGTGCTTTGAATTTAGATATAAAAGCGATGGATTCTTAGTTAATTAAATATGTTGTTATCTCTCTCTTTGACGTTCACGTTATTATTCTGCTATTGGACCGGTACCATGTATTATATAGAAGGATCGGTCACTTACAAATATTACAAGGAGACACTTGACTTGGTTGGGTTGCGGCCAAACCCTGCCATTATACCACAGCAACGAGATGCAAGGATTTATAGAGTAACAAGAGACGTGGGACAGGACACGGGGAACTTGAGCGAATCGTACGGAGGTAAGTGCAACGTAAGGCGGGTAATGCATTCGTTTATT
GCAAGACGGCCCGTATGTAACGAAGTGTATTGTGTTTCAACAGATCCGTGCTTTGAATTTAGATATAAAAGCGATGGATTCTTAGTTAATTAAATATGTTGTTATCTCTCTCTTTGACGTTCACGTTATTATTCTGCTATTGGACCGGTACCATGTATTATATAGAAGGATCGGTCACTTACAAATATACAAGGAGACACTTGACTTGGTTGGGTTGCGGCCAAACCCTGCCATTGTACCACAGCAACGAGATGCAAGGATTTATAGAGTAACAAGAGACGTGGGACAGGACACGGGGAACTTGAGCGAATCGTACGGAGGTAAGTGCAACGTAAGGCGGGTAATGCATTCGTTTATT
GCAAGACGGCCCGTATGTAACGAAGTGTATTTTGTTTCAACAGATCCGTGCTTTGAATTTAGATATAAAAGCGATGGATTCTTAGTTAATTAAATATGTTGTTATCTCTCTCTTTGACGTTCACGTTATTATTCTGCTATTGGACCGGTACCATGTAATATATAGAAGGATCGGTCACTTACAAATATTACAAGGAGACACTTGACTTGGTTGGGTTGCGGCCAAACCCTGCCATTGTACCACAGCAACGAGATGCGAGGATATATAGAGTAACAAGAGACGTGGGACAGGACACGGGGAACTTGAGCGAATCGTACGGAGGTAAGTGCAACGTAAGGCGGGTAATGCATTCGTTTATT
GCAAGACGGCCCGTATGTAACGAAGTGTATTTTGTTTCAACAGATCCGTGCTTTGAATTTAGATACAAAAGCGATGGATTCTTAATTATTAAATATGTTGTTATCTCTCTCTTTGACGTTCACGTTATTATTCTGCTATTGGACCGGTACCATGTACTATATAGAAGGGTCGATCACTTACAAATATTACAAGGAGACACTTGACTTGGTTGGGTTGCGGCCAAACCCCGCCATTGTACCACAGCAACGAGATGCGAGGATTTATAGAGTAACAAGAGACGTGGGACAGGACACGGGGAACTTGAGCGAATCGTACGGAGGTAAGTGCAACGTAAGGCGGGTAATGCATTCGTTTATT
GCAAGACGGCCCGTATGTAACGAAGTGTATTGTGTTTCAACAGATCCGTGCGTTGAATTTAGATATAAAAGCGATGGATTCTTAGTTAATTAAATATGTTGTTATCTCTCTCTTTGACGTTCACGTTATTATTCTGCTATTGGACCGGTACCATGTATTATATAGAAGGATCGGTCACTTACAAATATTACAAGGAGACACTTGACTTGGTTGGGTTGCGGCCAAACCCTGCCATTGTACCACAGCAACGAGATGCAAGGATTTATAGAGTAACAAGAGACGTGGGACAGGACACGGGGAACTTGAGCGAATCGTACGGAGGTAAGTGCAACGTAAGGCGGGTAATGCATTCGTTTATT
GCAAGACGGCCCGTATGTAACGAAGTGTATTGTGTTTCAACAGATCCGTGCTTTGAATTTAAATATAAAAGCGATGGATTCTTAGTTAATTAAATATGTTGTTATCTCTCTCTTTGACGTTCACGTTATTATTCTGCTATTGGACCGGTACCATGTATTATATAGAAGGATCGGTCACTTACAAATATTACAAGGAGACACTTGACTTGGTTGGGTTGCGGCCAAACCCTGCCATTGTACCACAGCAACGAGATGCAAGGATTTATAGAGTAACAAGAGACGTGGGACAGGACACGGGGAACTTGAGCGAATCGTACGGAGGTAAGTGCAACGTAAGGCGGGTAATGCATTCGTTTATT
GCAAGACGGCCCGTATGTAACGAAGTGTATTTTGTTTCAACAGATCCGTGCTTTGAATTTAGATACAAAAGCGATGGATTCTTAATTATTAAATATGTTGTTATCTCTCTCTTTGACGTTCACGTTATTATTCTGCTATTGGACCGGTACCATGTATTATATAGAAGGATCGGTCACTNACAAATATTACAAGGAGACACTTGACTTGGTTGGGTTGCGGCCAAACCCTGCCATTGTACCACAGCAACGAGATGCAAGGATTTATAGAGTAACAAGAGACGTGGGACAGGACACGGGGAACTTGAGCGAATCGTACGGAGGTAAGTGCAACGTAAGGCGGGTAATGCATTCGTTTATT
GTAAGACGGCCCGTATGTAACGAAGTGTATTGTGTTTCAACAGATCCGTGCTTTGAATTTAGATACAAAAGCGATGGATTCTTAATTATTAAATATGTTGTTATCTCTCTCTTTGACGTTCACGTTATTATTCTGCTATTGGACCGGTACCATGTATTATATAGAAGGATCGGTCACTTACAAATATTACAAGGAGACACTTGACTTGGTTGGGTTGCGGCCAAACCCTGCCATTGTACCACAGCAACGAGATGCAAGGATTTATAGAGTAACAAGAGACGTGGGACAGGACACGGGGAACTTGAGCGAATCGTACGGAGGTAAGTGCAACGTAAGGCGGGTAATGCATTCGTTTATT
GCAAGACGGCCCGTATGTAACGAAGTGTATTGTGTTTCAACAGATCCGTGCTTTGAATTTAGATATAAAAGCGATGGATTCTTAGTTAATTAAATATGTTGTTATCTCTCTCTTTGACGTTCACGTTATTATTCTGCTATTGGACCGGTACCATGTATTATATAGAAGGATCGGTCACTTACAAATATTACAAGGAGACACTTGACNTGGTTGGGTTGCGGCCAAACCCTGCCATTGTACCACAGCAACGAGATGCGAGGATATATAGAGTAACAAGAGACGTGGGACAGGACACGGGGAACTTGAGCGAATCGTACGGAGGTAAGTGCAACGTAAGGCGGGTAATGCATTCGTTTATT
GCAAGACGGCCCGTATGTAACGAAGTGTATTGTGTTTCAACAGATCCGTGCTTTGAATTTAGATATAAAAGCGATGGATTCTTAGTTAATTAAATATGTTGTTATCTCTCTCTTTGACGTTCACGCTATTATTCTGCTATTGGACCGGTACCATGTATTATATAGAAGGATCGGTCACTTACAAATATTACAAGGAGACACTTGACTTGGTTGGGTTGCGGCCAAACCCTGCCATTGTACCACAGCAACGAGATGCAAGGATTTATAGAGTAACAAGAGACGTGGGACAGGACACGGGGAACTTGAGCGAATCGTACGGAGGTAAGTGCAACGTAAGGCGGGTAATGCATTCGTTTATT
GCAAGACGGCCCGTATGTAACGAAGTGTATTGTGTTTCAACAGATCCGTGCTTTGAATTTAGATATAAAAGCGATGGATTCTTAGTTAATTAAATATGTTGTTATCTCTCTCTTTGACGTTCACGTTATTATTCTGCTATTGGACCGGTACCATGTATTATATAGAAGGATCGGTCACTTACAAATATTACAAGGAGACACTTGACTTGGTTGGGTTGCGGCCAAACCCTGCCATTGTACCACAGCAACGAGATGCGAGGATATATAGAGTAACAAGAGACGTGGGACAGGACACGGGGAACTTGAGCGAATCGTACGGAGGTAAGTGCAACGTAAGGCAGGTAATGCATTCGTTTATT
GCAAGACGGCCCGTATGTAACGAAGTGTATTGTGTTTCAACAGATCCGTGCTTTGAATTTAGATACAAAAGCGATGGATTCTTAATTATTATATATGTTGTTATCTCTCTCTTTGACGTTCACGTTATTATTCTGCTATTGGACCGGTACCATGTACTATATAGAAGGGTCGGTCACTTACAAATATTACAAGGAGACACTTGACTTGGTTGGGTTGCGGCCAAACCCTGCCATTGTACCACAGCAACGAGATGCGAGGATATATAGAGTAACAAGAGACGTGGGACAGGACACGGGGAACTTGAGCGAATCGTACGGAGGTAAGTGCAACGTAAGGCGGGTAATGCATTCGTTTATT
GCAAGACGGCCCGTATGTAACGAAGTGTATTGTGTTTCAACAGATCCGTGCTTTGAATTTAGATATAAAAGCGATGGATTCTTAGTTAATTAAATATGTTGTTATCTCTCTCTTTGACGTTCACGTTATTATTCTGCTATTGGACCGGTACCATGTATTATATAGAAGGATCGGTCACTACAAATATTACAAGGAGACACTTGACTTGGTTGGGTTGCGGCCAAACCCTGCCATTGTACCACAGCAACGAGATGCAAGGATTTATAGAGTAACAAGAGACGTGGGACAGGACACGGGGAACTTGAGCGAATCGTACGGAGGTAAGTGCAACGTAAGGCGGGTAATGCATTCGTTTATT
GCAAGACGGCCCGTATGTAACGAAGTGTATTGTGTTTCAACAGATCCGTGCTTTGAATTTAGATATAAAAGCGATGGATTCTTAGTTAACTAAATATGTTGTTATCTCTCTCTTTGACGTTCACGTTATTATTCTGCTATTGGACCGGTACCATGTATTATATAGAAGGATCGGTCACTTACAAATATTACAAGGAGACACTTGACTTGGTTGGGTTGCGGCCAAACCCTGCCATTGTACCACAGCAACGAGATGCAAGGATTTATAGAGTAACAAGAGACGTGGGACAGGACACGGGGAACTTGAGCGAATCGTACGGAGGTAAGTGCAACGTAAGGCGGGTAATGCATTCGTTTATT
GCAAGACGGCCCGTATGTAACGAAGTGTATTGCGTTTCAACAGATCCGTGCTTTGAATTTAGATATAAAAGCGATGGATTCTTAGTTAATTAAATATGTTGTTATCTCTCTCTTTGACGTTCACGTTATTATTCTGCTATTGGACCGGTACCATGTATTATATAGAAGGATCGGTCACTTACAAATATTACAAGGAGACACTTGACTTGGTTGGGTTGCGGCCAAACCCTGCCATTGTACCACAGCAACGAGATGCAAGGATTTATAGAGTAACAAGAGACGTGGGACAGGACACGGGGAACTTGAGCGAATCGTACGGAGGTAAGTGCAACGTAAGGCGGGTAATGCATTCGTTTATT
GCAAGACGGCCCGTATGTAACGAAGTGTATTGTGTTTCAACAGATCCGTGCTTTGAATTTAGATATAAAAGCGATGGATTCTTAGTTAATTAAATATGTTGTTATCTCTCTCTTTGACGTTCACGTTATTATTCTGCTATTGGACCGGTACCATGTATTATATAGAAGGATCGGTCACTTACAAATATTACAAGGAGACACTTGACTTGGTTGGGTTGCGGCCAACCCTGCCATTGTACCACAGCAACGAGATGCAAGGATTTATAGAGTAACAAGAGACGTGGGACAGGACACGGGGAACTTGAGCGAATCGTACGGAGGTAAGTGCAACGTAAGGCGGGTAATGCATTCGTTTATT
GCAAGACGGCCCGTATGTAACGAAGTGTATTTTGTTTCAACAGATCCGTGCATTGAATTTAGATACAAAAGCGATGGATTCTTAATTATTAAATATGTTGTTATCTCTCTCTTTGACGTTCACGTTATTATTCTGCTATTGGACCGGTACCATGTACTATATAGAAGGATCGGTCACTTACAAATATTACAAGGAGACACTTGACTTGGTTGGGTTGCGGCCAAACCCTGCCATTGTACCACAGCAACGAGATGCGAGGATATATAGAGTAACAAGAGACGTGGGACAGGACACGGGGAACTTGAGCGAATCGTACGGAGGTAAGTGCAACGTAAGGCGGGTAATGCATTCGTTTATT
GCAAGACGGCCCGTATGTAACGAAGTGTATTGTGTTTCAACAGATCCGTGCTTTGAATTTAGATACAAAAGCGATGGATTCTTAATTAATTAAATATGTTGTTATCTCTCTCTTTGACGTTCACGTTATTATTCTGCTATTGGACCGGTACCATGTACTATATAGAAGGGTTGGTCACTTACAAATATTACAAGGAGACACTTGACTTGGTTGGGTTGCGGCCAAACCCTGCCATTGTACCACAGCAACGAGATGCGAGGATATATAGAGTAACAAGAGACGTGGAACAGGACACGGGGAACTTGAGCGAATCGTACGGAGGTAAGTGCAACGTAAGGCGGGTAATGCATTCGTTTATT
GCAAGACGGCCCGTATGTAACGAAGTGTATTTTGTTTCAACAGATCCGTGCTTTGAATTTAGATACAAAAGCGATGGATTCTTAATTATTAAATATGTTGTTATCTCTCTCTTTGACGTTCACGTTATTATTCTGCTATTGGACCGGTACCATGTACTATATAGAAGGGTCGATCACTTACAAATATTACAAGGAGACACTTGACTTGGTTGGGTTGCGGCCAAACCCTGCCATTGTACCACAGCAACGAGATGCGAGGATATATAGAGTAACAAGAGACGTGGGACAGGACACGGGGGACTTGAGCGAATCGTACGGAGGTAAGTGCAACGTAAGGCGGGTAATGCATTCGTTTATT
GCAAGACGGCCCGTATGTAACGAAGTGTATTGTGTTTCAACAGATCCGTGCTTTGAATTTAGATATAAAAGCGATGGATTCTTAGTTAATTAAATATGTTGTTATCTCTCTCTTTGACGTTCACGTTATTATTCTGCTATTGGACCGGTACCATGTATTATATAGAAGGATCGGTCACTTACAAATATTACAAGGAGACACTTGACTTGGTTGGGTTGCGGCCAAACCCTGCCATTGTACCTCAGCAACGAGATGCAAGGATTTATAGAGTAACAAGAGACGTGGGACAGGACACGGGGAACTTGAGCGAATCGTACGGAGGTAAGTGCAACGTAAGGCGGGTAATGCATTCGTTTATT
GCAAGACGGCCCGTATGTAACGAAGTGTATTGTGTTTCAACAGATCCGTGCTTTGAATTTAGATATAAAAGCGATGGATTCTTAGTTAATTAAATATGTTGTTATCTCTCTCTTTGACGTTCACGTTATTATTCTGCTATTGGACCGGTACCATGTATTATATAGAAGGATCGGTCACTTACAAATATTACAAGGAGACACTTGGGTTGCGGCCAAACCCTGCCATTGTACCACAGCAACGAGATGCGAGGATATATAGAGTAACAAGAGACGTGGGACAGGACACGGGGAACTTGAGCGAATCGTACGGAGGTAAGTGCAACGTAAGGCGGGTAATGCATTCGTTTATT
GCAAGACGGCCCGTATGTAACGAAGTGTATTGTGTTTCAACAGATCCGTGCTTTGAATTTAGATATAAAAGCGATGGATTCTTAGTTAATTAAATATGTTGTTATCTCTTTCTTTGACGTTCACGTTATTATTCTGCTATTGGACCGGTACCATGTATTATATAGAAGGATCGGTCACTTACAAATATTACAAGGAGACACTTGACTTGGTTGGGTTGCGGCCAAACCCTGCCATTGTACCACAGCAACGAGATGCAAGGATTTATAGAGTAACAAGAGACGTGGGACAGGACACGGGGAACTTGAGCGAATCGTACGGAGGTAAGTGCAACGTAAGGCGGGTAATGCATTCGTTTATT
GCAAGACGGCCCGTATGTAACGAAGTGTATTGTGTTTCAACAGATCCGTGCTTTGAATTTAGAAATAAAAGGGATGGATTCTTAGTTAATTAAATATGTTGTTATCTCTCTCTTTGACGTTCACGTTATTATTCTGCTATTGGACCGGTACCATGTATTAAATAGAAGGATCGGTCACTTACAAATATTACAAGGAGACACTTGACTTGGTTGGGTTGCGGCCAAACCCTGCCATTGTACCACAGCAACGAGATGCAAGGATTTATAGAGTAACAAGAGACGTGGGACAGGACACGGGGAACTTGAGCGAGTCGTACGGAGGTAAGTGCAACGTAAGGCGGGTAATGCATTCGTTTATT
GCAGGACGGCCCGTATGTAACGAAGTGTATTTTGTTTCAACAGATCCGTGCTTTGAATTTAGATACAAAAGCGATGGATTCTTAGTTAATTAAATATGTTGTTATCTCTCTCTTTGACGTTCACGTTATTATTCTGCTATTGGACCGGTACCATGTACTATATAGAAGGGTCGATCACTTACAAATATTACAAGGAGACACTTGACTTGGTTGGGTTGCGGCCAAACCCTGCCATTGTACCACAGCAACGAGATGCGAGGATATATAGAGTAACAAGAGACGTGGGACAGGACACGGGGAACTTGAGCGAATCGTACGGAGGTAAGTGCAACGTAAGGCGGGTAATGCATTCGTTTATT
GCAAGACGGCCCGTATGTAACGAAGTGTATTGTGTTTCAACAGATCCGTGCTTTGAATTTAGATATAAAAGCGATGGATTCTTAGTTAATTAAATATGTTGTTATCTCTCTCTTTGACGTTCACGTTATTATTCTGCTATTGGACCGGTACCATGTATTATATAGAAGGATCGGTCACTTACAAATATTACAAGGAGACACTTGACTTGGTTGGGTTGCGGCCAAACCCTGCCATTGTACCACAGCAACGAGATGCAAGGATTTATAGAGTAACAAGAGACGTGGGACAGGACACGGGGAACTTGAGCGAATCGTACGGAGGTAAGTGCAACGTAAGGCAGGTAATGCATTCGTTTATT
GCAAGACGGCCCGTATGTAACGAAGCGTATTGTGTTTCAACAGATCCGTGCTTTGAATTTAGATATAAAAGCGATGGATTCTTAGTTAATTAAATATGTTGTTATCTCTCTCTTTGACGTTCACGTTATTATTCTGCTATTGGACCGGTACCATGTATTATATAGAAGGGTCGATCACTTACAAATATTACAAGGAGACACTTGACTTGGTTGGGTTGCGGCCAAACCCTGCCATTGTACCACAGCAACGAGATGCGAGGATATATAGAGTAACAAGAGACGTGGGACAGGACACGGGGAACTTGAGCGAATCGTACGGAGGTAAGTGCAACGTAAGGCGGGTAATGCATTCGTTTATT
GCAAGACGGCCCGTATGTAACGAAGTGTATTGTGTTTCAACAGATCCGTGCTTTGAATTTAGATATAAAAGCGATGGATTCTTAGTTAATTAAATATGTTGTTATCTCTCTCTTTGACGTTCACGTTATTATTCTGCTATTGGACCGGTACCATGTATTATATAGAAGGATCGGTCACTTACAAATATTACAAGGAGACACTTGACTTGGTTGGGTTGCGGCCAATCCCTGCCATTGTACCACAGCAACGAGATGCAAGGATTTATAGAGTAACAAGAGACGTGGGACAGGACACGGGGAACTTGAGCGAATCGTACGGAGGTAAGTGCAACGTAAGGCGGGTAATGCATTCGTTTATT
GCAAGACGGCCCGTATGTAACGAAGTGTATTGTGTTTCAACAGATCCGTGCTTTGAATTTAGATATAAAAGCGATGGATTCTTAGTTAATTAAATATGTTGTTATTTCTCTCTTTGACGTTCACGTTATTATTCTGCTATTGGACCGGTACCATGTATTATATAGAAGGGTCGGTCACTTACAAATATTACAAGGAGACACTTGACTTGGTTGGGTTGCGGCCAAACCCTGCCATTGTACCACAGCAACGAGATGCGAGGATATATAGAGTAACAAGAGACGTGGGACAGGACACGGGGAACTTGAGCGAATCGTACGGAGGTAAGTGCAACGTAAGGCGGGTAATGCATTCGTTTATT
GCAAGACGGCCCGTATGTAACGAAGTGTATTGTGTTTCAGCAGATCCGTGCTTTGAATTTAGATATAAAAGCGATGGATTCTTAGTTAATTAAATATGTTGTTATCTCTCTCTTTGACGTTCACGTTATTATTCTGCTATTGGACCGGTACCATGTATTATATAGAAGGATCGGTCACTTACAAATATTACAAGGAGACACTTGACTTGGTTGGGTTGCGGCCAAACCCTGCCATTGTACCACAGCAACGAGATGCAAGGATTTATAGAGTAACAAGAGACGTGGGACAGGACACGGGGAACTTGAGCGAATCGTACGGAGGTAAGTGCAACGTAAGGCGGGTAATGCATTCGTTTATT
GCAAGACGGCCCGTATGTAACGAAGTGTATTGTGTTTCAACAGATCCGTGCTTTGAATTTATATATAAAACCGATGGATTCTTAGTTAATTAAATATGTTGTTATCTCTCTCTTTGACGTTCACGTTATTATTCTGCTATTGGACCGGTACCATGTATTATATAGAAGGATCGGTCACTTACAAATATTACAAGGAGACACTTGACTTGGTTGGGTTGCGGCCAAACCCTGCCATTGTACCACAGCAACGAGATGCAAGGATTTATAGAGTAACAAGAGACGTGGGACAGGACACGGGGAACTTGAGCGAATCGTACGGAGGTAAGTGCAACGTAAGGCGGGTAATGCATTCGTTTATT
GCAAGACGGCCCGTATGTAACGAAGTGTATTGTGTTTCAACAGATCCGTGCTTTGAATTTAGATATAAAAGCGATGGATTCTTAGTTAATTAAATATGTTGTTATCTCTCTCTTTGACGTTCACGTTATTATTCTGCTATTGGACCGGTACCATGTACTATATAGAAGGGTCGATCACTTACAAATATTACAAGGAGACACTTGACTTGGTTGGGTTGCGGCCAAACCCTGCCATTGTACCACAGCAACGAGATGCGAGGATATATAGAGTAACAAGAGACGTGGGACAGGACACGGGGAACTTGAGCGAATTGTACGGAGGTAAGTGCAACGTAAGGCGGGTAATGCATTCGTTTATT
GCAAGACGGCCCGTATGTAACGAAGTGTATTGTGATTCAACAGATCCGTGCTTTGAATTTAGATACAAAAGCGATGGATTCTTAATTATTAAATATGTTGTTATCTCTCTCTTTGACGTTCACGTTATTATTCTGCTATTGGACCGGTACCATGTACTATATAGAAGGGTCGATCACTTACAAATATTACAAGGAGACACTTGACTTGGTTGGGTTGCGGCCAAACCCTGCCATTGTACCACAGCAACGAGATGCGAGGATATATAGAGTAACAAGAGACGTGGGACAGGACACGGGGAACTTGAGCGAATCGTACGGAGGTAAGTGCAACGTAAGGCGGGTAATGCATTCGTTTATT
GTAAGACGGCCCGTATGTAACGAAGTGTATTGTGTTTCAACAGATCCGTGCTTTGAATTTAGATATAAAAGCGATGGATTCTTAATTATTAAATATGTTGTTATCTCTCTCTTTGACGTTCACGTTATTATTCTGCTATTGGACCGGTACCATGTACTATATAGAAGGATCGGTCACTTACAAATATTACAAGGAGACACTTGACTTGGTTGGGTTGCGGCCAAACCCTGCCATTGTACCACAGCAACGAGATGCAAGGATTTATAGAGTAACAAGAGACGTGGGACAGGACACGGGGAACTTGAGCGAATCGTACGGAGGTAAGTGCAACGTAAGGCGGGTAATGCATTCGTTTATT
GCAAGACGGCACGTATGTAACGAAGTGTATTGTGTTTCAACAGATCCGTGCTTTGAATTTAGATACAAAAGCGATGGATTCTTAATTATTAAATATGTTGTTATCTCTCTCTTTGACGTTCACGTTATTATTCTGCTATTGGACCGGTACCATGTACTATATAGAAGGGTCGATCACTTACAAATATTACAAGGAGACACTTGACTTGGTTGGGTTGCGGCCAAACCCTGCCATTGTACCACAGCAACGAGATGCGAGGATATATAGAGTAACAAGAGACGTGGGACAGGACACGGGGAACTTGAGCGAATCGTACGGAGGTAAGTGCAACGTAAGGCGGGTAATGCATTCGTTTATT
GCCGATACGTTTGATGTGCAGATGGCTGACTTCTTTA
GCAAGACGGCCCGTATGTAACGAAGTGTATTGTGTTTCAACTGATCCGTGCTTTGAATTTAGATATAAAAGCGATGGATTCTTAGTTAATTAAATATGTTGTTATCTCTCTCTTTGACGTTCACGTTATTATTCTGCTATTGGACCGGTACCATGTATTATATAGAAGGATCGGTCACTTACAAATATTACAAGGAGACACTTGACTTGGTTGGGTTGCGGCCAAACCCTGCCATTGTACCACAGCAACGAGATGCAAGGATTTATAGAGTAACAAGAGACGTGGGACAGGACACGGGGAACTTGAGCGAATCGTACGGAGGTAAGTGCAACGTAAGGCGGGTAATGCATTCGTTTATT
GCAAGACGGCCCGTATGTAACGAAGTGTATTGTGTTTCAACAGATCCGTGCTTTGAATTTAGATATAAAAGCGATGGATTCTTAGTTAATTAAATATGTTGTTATCTCTCTCTTTGACGTTCACGTTATTATTCTGCTATTGGACCGGTACCATGTACTATATAGAAGGGTCGGTCACTTACAAATATTACAAGGAGACACTTGACTTGGTTGGGTTGCGGCCAAACCCTGCCATTGTACCACAGCAACGAGATGCGAGGATATATAGAGTAACAAGAGACGTGGGACAGGACACGGGGAACTTGAGCGAATCGTACGGAGGTAAGTGCAACGTAAGGCGGGTAATGCATTCGTTTATT
GCAAGACGGCCCGTATGTAACGAAGTGTATTTTGTTTCAACAGATCCGTGCTTTGAATTTAGATACAAAAGCGATGGATTCTTAATTATTAAATATGTTGTTATCTCTCTCTTTGACGTTCACGTTATTATTCTGCTATTGGACCGGTACCATGTATTATATAGAAGGATCGGTCACTTACAAATATTACAAGGAGACACTTGACTTGGTTGGGTTGCGGCCAAACCCTGCCATTGTACCACAGCAACGAGATGCAAGGATTTATAGAGTAACAAGAGACGTGGGACAGGACACGGGGAACTTGAGCGAATCGTACGGAGGTAAGTGCAACGTAAGGCGGGTAATGCATTCGTTTATC
GCAAGACGGCCCGTATGTAACGAAGTGTATTTTGTTTCAACAGATCCGTGCTTTGAATTTAGATACAAAAGCGATGGATTCTTAATTATTAAGTATGTTGTTATCTCTCTCTTTGACGTTCACGTTATTATTCTGCTATTGGACCGGTACCATGTATTATATAGAAGGATCGGTCACTTACAAATATTACAAGGAGACACTTGACTTGGTTGGGTTGCGGCCAAACCCTGCCATTGTACCACAGCAACGAGATGCAAGGATTTATAGAGTAACAAGAGACGTGGGACAGGACACGGGGAACTTGAGCGAATCGTACGGAGGTAAGTGCAACGTAAGGCGGGTAATGCATTCGTTTATT
GCAAGACGGCCCGTATGTAACGAAGTGTATTTTGTTTCAACAGATCCGTGCTTTGAATTTAGATATAAAACCGATGGATTCTTAGTTAATTAAATATGTTGTTATCTCTCTCTTTGACGTTCACGTTATTATTCTGCTATTGGACCGGTACCATGTATTATATAGAAGGATCGGTCACTTACAAATATTACAAGGAGACACTTGACTTGGGTTGCGGCCAAACCCTGCCATTGTACCACAGCAACGAGATGCAAGGATTTATAGAGTAACAAGAGACGTGGGACAGGACACGGGGAACTTGAGCGAATCGTACGGAGGTAAGTGCAACGTAAGGCGGGTAATGCATTCGTTTATT
GCAAGACGGCCCGTATGTAACGAAGTGTATTGTGTTTCAACAGATCCGTGCTTTGAATTTAGATATAAAACCGATGGATTCTTAGTTAATTAAATATGTTGTTATCTCTCTCTTTGACGTTCACGTCATTATTCTGCTATTGGACCGGTACCATGTATTATATAGAAGGATCGGTCACTTACAAATATTACAAGGAGACACTTGACTTGGTTGGGTTGCGGCCAAACCCTGCCATTGTACCACAGCAACGAGATGCAAGGATTTATAGAGTAACAAGAGACGTGGGACAGGACACGGGGAACTTGAGCGAATCGTACGGAGGTAAGTGCAACGTAAGGCGGGTAATGCATTCGTTTATT
GCAAGACGGCCCGTATGTAACGAAGTGTATTTTGTTTCAACAGATCCGTGCTTTGAATTTAGATACAAAAGCGATGGATTCTTAGTTAATTAAATATGTTGTTATCTCTCTCTTTGACGTTCACGTTATTATTCTGCTATTGGACCGGTACCATGTACTATATAGAAGGGTCGATCACTTACAAATATTACAAGGAGACACTTGACTTACCCTGCCATTGTACCACAGCAACGAGATGCGAGGATATATAGAGTAACAAGAGACGTGGGACAGGACACGGGGAACTTGAGCGAATCGTACGGAGGTAAGTGCAACGTAAGGCGGGTAATGCATTCGTTTATT
GCAAGACGGCCCGTATGTAACGAAGTGTATTTTGTTTCAACAGATCCGTGCTTTGAATTTAGATACAAAAGCGATGGATTCTTAATTATTAAATATGTTGTTATCTCTCTCTTTGACGTTCACGTTATTATTCTGCTATTGGACCGGTACCATGTACTATATAGAAGGGTCGATCACTTACAAATATTACAAGGAGACACTTGACTTGGTTGGGTTGCGGCCAAACCCTGCCATTGTACCACAGCAACGAGATGCGAGGATATATAGAGTAACAAGAGACGTGGGACAGGGCACGGGGAACTTGAGCGAATCGTACGGAGGTAAGTGCAACGTAAGGCGGGTAATGCATTCGTTTATT
GCAAGACGGCCCGTATGTAACGAAGTGTATTGTGTTTCAACAGATCCGTGCTTTGAATTTAGATATAAAAGCGATGGATTCTTAGTTAATTAAATATGTTGTTATCTCTCTCTTTGACGTTCACGTTATTATTCTGCTATTGGACCGGTACCATGTATTATATAGAAGGATCGGTCACTTACAAATATTACAAGGAGACACTTGACTTGGTTGGGTTGCGGCCAAACCCTGCCATTGTACCACAGCAACGAGATGCAAGGATTTATAGAGTAACAAGAGACGTGGGACAGGACACTGGGAACTTGAGCGAATCGTACGGAGGTAAGTGCAACGTAAGGCGGGTAATGCATTCGTTTATT
GCAAGACGGCCCGTATGTAACGAAGTGTATTGTGTTTCAACAGATCCGTGCTTTGAATTTAGATATAAAAGCGATGGATTCTTAGTTAATTAAATATGTTGTTATCTCTCTCTTTGACGTTCACGTTATTATTCTGCTATTGGACCGGTACCATGTATTATATAGAAGGATCGGTCACTTACAAATATTACAAGGAGACACTTGACTTGGTTGGGTTGCGGCCAAACCCTGCCATTGTACCACAGCAACGAGATGCAAGGATTTATAGAGTAACAAGAGACGTGGGACAGGACACGGGGAACTTGAGCGAATCGCACGGAGGTAAGTGCAACGTAAGGCGGGTAATGCATTCGTTTATT
GCAAGACGGCCCGTATGTAACGAAGTGTATTGTGTTTCAACAGATCCGTGCTTTGAATTAAGATATAAAAGCGATGGATTCTTAGTTAATTAAATATGTTGTTATCTCTCTCTTTGACGTTCACGTTATTATTCTGCTATTGGACCGGTACCATGTATTATATAGAAGGATCGGTCACTTACAAATATTACAAGGAGACACTTGACTTGGTTGGGTTGCGGCCAAACCCTGCCATTGTACCACAGCAACGAGATGCAAGGATTTATAGAGTAACAAGAGACGTGGGACAGGACACGGGGAACTTGAGCGAATCGTACGGAGGTAAGTGCAACGTAAGGCGGGTAATGCATTCGTTTATT
GCAAGACGGCCCGTATGTAACGAAGTGTATTTTGTTTCAACAGATCCGTGCTTTGAATTTAGATACAAAAGCGATGGATTCTTAATTATTAAATATGTTGTTATCTCTCTCTTTGACGTTCACGTTATTATTCTGCTATTGGACCGGTACCATGTACTATATAGAAGGGTCGATCACTTACAAATATTACAAGGGGACACTTGACTTGGTTGGGTTGCGGCCAAACCCTGCCATTGTACCACAGCAACGAGATGCGAGGATATATAGAGTAACAAGAGACGTGGGACAGGACACGGGGAACTTGAGCGAATCGTACGGAGGTAAGTGCAACGTAAGGCGGGTAATGCATTCGTTTATT
GTAAGACGGCCCGTATGTAACGAAGTGTATTGTGTTTCAACAGATCCGTGCTTTGAATTTAGATATAAAAGCGATGGATTCTTAGTTAATTAAATATGTTGTTATCTCTCTCTTTGACGTTCACGTTATTATTCTGCTATTGGACCGGTACCATGTATTATATAGAAGGGTCGGTCACTTACAAATATTACAAGGAGACACTTGACTTGGTTGGGTTGCGGCCAAACCCTGCCATTGTACCACAGCAACGAGATGCGAGGATATATAGAGTAACAAGAGACGTGGGACAGGACACGGGGAACTTGAGCGAATCGTACGGAGGTAAGTGCAACGTAAGGCGGGTAATGCATTCGTTTATT
GCCGATACGTTTGATGAGGTCACTTACAAATATTACAAGGAGACACTTGACTTGGTTGGGTTGCGGCCAAACCCTGCCATTGTACCACAGCAACGAGATGCAAGGATTTATAGAGTAACAAGAGACGTGGGACAGGACACGGGGAACTTGAGCGAATCGTACGGAGGTAAGTGCAACGTAAGGCGGGTAATGCATTCGTTTATT
GCAAGACGGCCCGTATGTAACGAAGTGTATTTTGTTTCAACAGATCCGTGCTTTGAATTTAGATACAAAAGCGATGGATTCTAAATTATTAAATATGTTGTTATCTCTCTCTTTGACGTTCACGTTATTATTCTGCTATTGGACCGGTACCATGTATTATATAGAAGGATCGGTCACTTACAAATATTACAAGGAGACACTTGACTTGGTTGGGTTGCGGCCAAACCCTGCCATTGTACCACAGCAACGAGATGCAAGGATTTATAGAGTAACAAGAGACGTGGGACAGGACACGGGGAACTTGAGCGAATCGTACGGAGGTAAGTGCAACGTAAGGCGGGTAATGCATTCGTTTATT
GCAAGACGGCCCGTATGTAACGAAGTGTATTGTGTTTCAACAGATCCGTGCTTTGAATTTAGATATAAAAGCGACGGATTCTTAGTTAATTAAATATGTTGTTATCTCTCTCTTTGACGTTCACGTTATTATTCTGCTATTGGACCGGTACCATGTACTATATAGAAGGGTCGATCACTTACAAATATTACAAGGAGACACTTGACTTGGTTGGGTTGCGGCCAAACCCTGCCATTGTACCACAGCAACGAGATGCGAGGATATATAGAGTAACAAGAGACGTGGGACAGGACACGGGGAACTTGAGCGAATCGTACGGAGGTAAGTGCAACGTAAGGCGGGTAATGCATTCGTTTATT
GCAAGACGGCCCGTATGTAACGAAGTGTATTGTGTTTCAACAGATCCGTGCTTTGAATTTAGATATAAAAGCGATGGATTCTTAGTTAATTAAATATGTTGTTATCTCTCTCTTTGACGTTCACGTTATTATTCTGCTATTGGACCGGTACCATGTATTATATAGAAGGATCGGTCACTTACAAATATTACAAGGAGACACTTGACTTGGTTGGGTTGCGGCCAAACCCTGCCATTGTACCACAGCAACGAGATGCGAGGATATATAGAGTAACGAGAGACGTGGGACAGGACACGGGGAACTTGAGCGAATCGTACGGAGGTAAGTGCAACGTAAGGCGGGTAATGCATTCGTTTATT
GCAAGACGGCCCGTATGTAACGAAGTGTATTTTGTTTCAACAGATCCGTGCTTTGAATTTAGATACAAAAGAGATGGATTCTTAATTATTAAATATGTTGTTATCTCTCTCTTTGACGTTCACGTTATTATTCTGCTATTGGACCGGTACCATGTATTATATAGAAGGATCGGTCACTTACAAATATTACAAGGAGACACTTGACTTGGTTGGGTTGCGGCCAAACCCTGCCATTGTACCACAGCAACGAGATGCAAGGATTTATAGAGTAACAAGAGACGTGGGACAGGACACGGGGAACTTGAGCGAATCGTACGGAGGTAAGTGCAACGTAAGGCGGGTAATGCATTCGTTTATT
GCAAGACGGCCCGTATGTAACGAAGTGTATTGTGTTTCAACAGATCCGTGCTTTGAATTTAGATATAAAAGCGATGGATTCTTAGTTAATTAAATATGTTGTTATCTCTCTCTTTGACGTTCACGTTATTATTCTGCTATTGGACCGGTACCATGTATTATACAGAAGGATCGGTCACTTACAAATATTACAAGGAGACACTTGACTTGGTTGGGTTGCGGCCAAACCCTGCCATTGTACCACAGCAACGAGATGCAAGGATTTATAGAGTAACAAGAGACGTGGGACAGGACACGGGGAACTTGAGCGAATCGTACGGAGGTAAGTGCAACGTAAGGCGGGTAATGCATTCGTTTATT
GCAAGACGGCCCGTATGTAACGAAGTGTATTTTGTTTCAACAGATCCGTGCTTTGAATTTAGATATAAAAGCGATGGATTCTTAGTTAATTAAATATGTTGTTATCTCTCTCTTTGACGTTCACGTTATTATTCTGCTATTGGACCGGTACCATGTATTATATAGAAGGATCGGTCACTTACAAATATTACAAGGAGACACTTGACTTGGTTGGGTTGCGGCCAAACCCTGCCATTGTACCACAGCAACGAGATGCAAGGATTTATAGAGTAACAAGAGACGTGGGACAGGACACGGGGAACTTGAGCGAATTGTACGGAGGTAAGTGCAACGTAAGGCGGGTAATGCATTCGTTTATT
GCAAGACGGCCCGTATGTAACGAAGTGTATTGTGTTTCAACAGATCCGTGCTTTGAATTTAGATATAAAAGAGATGGATTCTTAGTTAATTAAATATGTTGTTATCTCTCTCTTTGACGTTCACGTTATTATTCTGCTATTGGACCGGTACCATGTACTATATAGAAGGGTCGATCACTTACAAATATTACAAGGAGACACTTGACTTGGTTGGGTTGCGGCCAAACCCTGCCATTGTACCACAGCAACGAGATGCGAGGATATATAGAGTAACAAGAGACGTGGGACAGGACACGGGGAACTTGAGCGAATCGTACGGAGGTAAGTGCAACGTAAGGCGGGTAATGCATTCGTTTATT
GCAAGACGGCCCGTATGTAACGAAGTGTATTGTGTTTCAACAGATCCGTGCTTTGAATTTAGATATAAAAGCGATGGATTCTTAGTTAATTAAATATGTTGTTATCTCTCTCTTTGACGTTCACGTTATTATTCTGCTATTGGACCGGTACCATGTATTATATAGAAGGATCGGTCACTTACAAATATTACAAGGAGACACTTGACTTGGTTGGGTTGCGGCCAAACCCTGCCATTGTACCACAGCAACGAGATGCAAGGATTTATAGAGTAACAAGAGACGTGGGACAGGACACGGGGAACCTGAGCGAATCGTACGGAGGTAAGTGCAACGTAAGGCGGGTAATGCATTCGTTTATT
GCAAGACGGCCCGTATGTAACGAAGTGTATTTTGTTTCAACAGATCCGTGCTTTGAATTTAGATACAAAAGCGATGGATTCTTAATTATTAAATATGTTGTTATCTCTCTCTTTGACGTTCACGTTATTATTCTGCTATTGGACCGGTACCATGTATTATATAGAAGGGTCGGTCACTTACAAATATTACAAGGAGACACTTGACTTGGTTGGGTTGCGGCCAAACCCTGCCATTGTACCACAGCAACGAGATGCGAGGATATATAGAGTAACAAGAGACGTGGGACAGGACACGGGGAACTTGAGCGAATCGTACGGAGGTAAGTGCAACGTAAGGCGGGTAATGCATTCGTTTATT
GCAAGACGGCCCGTATGTAACGAAGTGTATTGTGTTTCAACAGATCCGTGCTTTGAATTTAGATATAAAAGCGATGGATTCTTAGTTAATTAAATATGTTGTTATCTCTCTCTTTGACGTTCACGTTATTATTCTGCTATTGGACCGGTACCATGTATTATATAGAAGGATCGGTCACTTACAAATATTACAAGGAGACACTTGACTTGGTTGGGTTGCGGCCAAACCCTGCCATTGTACCACAGCAACGAGATGCAAGGATTTATAGAGTAACAAGAGACGTGGGACAGGACACGGGGAACTTGAGCGAATCGTACGGAGGTAAGTGCAACGTAAGGCGGGTAGTGCATTCGTTTATT
GCAAGACGGCCCGTATGTAACGAAGTGTATTTTGTTTCAACAGATCCGTGCTTTGAATTTAGATATAAAAGCGATGGATTCTTAATTATTAAATATGTTGTTATCTCTCTCTTTGACGTTCACGTTATTATTCTGCTATTGGACCGGTACCATGTACTATATAGAAGGGTCGATCACTTACAAATATTACAAGGAGACACTTGACTTGGTTGGGTTGCGGCCAAACCCTGCCATTGTACCACAGCAACGAGATGCGAGGATATATAGAGTAACAAGAGACGTGGGACAGGACACGGGGAACTTGAGCGAATCGTACGGAGGTAAGTGCAACGTAAGGCGGGTAATGCATTCGTTTATT
GCAAGACGGCCCGTATGTAACGAAGTGTATTGTGTTTCAACAGATCCGTGCTTTGAATTTAGATATAAAAGCGATGGATTCTTAGTTAATTAAATATGTTGTTATCTCTCTCTTTGACGTTCACGTTATTATTCTGCTATTGGACCGGTACCATGTATTATATAGAAGGATCGGTCACTTACAAATATTACAAGGAGACACTTGACTTGGTTGGGTTGCGGCCAAACCCTGCCATTGTACCACAGCAACGAGATGCAAGGATTTATAGAGTAACAAGAGACGTGGGACAGGACACGGGGAACTTGAGCGCATCGTACGGAGGTAAGTGCAACGTAAGGCGGGTAATGCATTCGTTTATT
GCAAGACGGCCCGTATGTAACGAAGTGTATTTTGTTTCAACAGATCCGTGCTTTGAATTTAGATACAAAAGCGATGGATTCTTAATTATTAAATATGTTGTTATCTCTCTCTTTGACGTTCACGTTATTATTCTGCTATTGGACCGGTACCATGTATTATATAGAAGGATCGGTCACTTACAAATATTACAAGGAGACACTTGACTTGGTTGGGTTGCGGCCAAACCCTGCGATTGTACCACAGCAACGAGATGCGAGGATATATAGAGTAACAAGAGACGTGGGACAGGACACGGGGAACTTGAGCGAATCGTACGGAGGTAAGTGCAACGTAAGGCGGGTAATGCATTCGTTTATT
GCAAGACGGCCCGTATGTAATGAAGTGTATTGTGTTTCAACAGATCCGTGCTTTGAATTTAGATATAAAAGCGATGGATTCTTAGTTAATTAAATATGTTGTTATCTCTCTCTTTGACGTTCACGTTATTATTCTGCTATTGGACCGGTACCATGTATTATATAGAAGGATCGGTCACTTACAAATATTACAAGGAGACACTTGACTTGGTTGGGTTGCGGCCAAACCCTGCCATTGTACCACAGCAACGAGATGCGAGGATATATAGAGTAACAAGAGACGTGGGACAGGACACGGGGAACTTGAGCGAATCGTACGGAGGTAAGTGCAACGTAAGGCGGGTAATGCATTCGTTTATT
GCAAGACGGCCCGTATGTAACGAAGTGTATTGTGTTTCAACAGATCCGTGCTTTAAATTTAGATATAAAAGCGATGGATTCTTAGTTAATTAAATATGTTGTTATCTCTCTCTTTGACGTTCACGTTATTATTCTGCTATTGGACCGGTACCATGTATTATATAGAAGGATCGGTCACTTACAAATATTACAAGGAGACACTTGACTTGGTTGGGTTGCGGCCAAACCCTGCCATTGTACCACAGCAACGAGATGCGAGGATATATAGAGTAACAAGAGACGTGGGACAGGACACGGGGAACTTGAGCGAATCGTACGGAGGTAAGTACAACGTAAGGCGGGTAATGCATTCGTTTATT
GCAAGACGGCCCGTATGTAACGAAGTGTATTTTGTTTCAACAGATCCGTGCTTTGAATTTAAATATAAAAGCGATGGATTCTTAGTTAATTAAATATGTTGTTATCTCTCTCTTTGACGTTCACGTTATTATTCTGCTATTGGACCGGTACCATGTATTATATAGAAGGATCGGTCACTTACAAATATTACAAGGAGACACTTGACTTGGTTGGGTTGCGGCCAAACCCTGCCATTGTACCACAGCAACGAGATGCAAGGATTTATAGAGTAACAAGAGACGTGGGACAGGACACGGGGAACTTGAGCGAATCGTACGGAGGTAAGTGCAACGTAAGGCGGGTAATGCATTCGTTTATT
GCAAGACGGCCCGTATGTAACGAAGTGTATTGTGTTTCAACAGATCCGTGCTTTGAATTTAGATATAAAAGCGATGGATTCTTAGTTAATTAAATATGTTGTTATCTCTCTCTTTGACGTTCACGTTATTATTCTGCTATTGGACCGGTACCATGTATAGAGTAACAAGAGACGTGGGACAGGACACGGGGAACTTGAGCGAATCGTATGGAGGTAAGTGCAACGTAAGGCGGGTAATGCATTCGTTTATT
GCAAGACGGCCCGTATGTAACGAAGTGTATTTTGTTTCAACAGATCCGTGCTTTGAATTTAGATACAAAAGCGATGGATTCTTAATTATTAAATATGTTGTTATCTCTCTCTTTGACGTTCACGTTATTATTCTGCTATTGGACCGGTACCATGTATTATATAGAAGGATCGGTCACTTACAAATATTACAAGGAGACACTTGACTTGGTTGGATTGCGGCCAAACCCTGCCATTGTACCACAGCAACGAGATGCAAGGATTTATAGAGTAACAAGAGACGTGGGACAGGACACGGGGAACTTGAGCGAATCGTACGGAGGTAAGTGCAACGTAAGGCGGGTAATGCATTCGTTTATT
GCAAGACGGCCCGTATGTAACGAAGTGTATTGTGTTTCAACAGATCCGTGCTTTGAATTTAGATACAAAAGCGATGGATTCTTAGTTAATTAAATATGTTGTTATCTCTCTCTTTAACGTTCACGTTATTATTCTGCTATTGGACCGGTACCATGTATTATATAGAAGGATCGGTCACTTACAAATATTACAAGGAGACACTTGACTTGGTTGGGTTGCGGCCAAACCCTGCCATTGTACCACAGCAACGAGATGCGAGGATATATAGAGTAACAAGAGACGTGGGACAGGACACGGGGAACTTGAGCGAATCGTACGGAGGTAAGTGCAACGTAAGGCGGGTAATGCATTCGTTTATT
ACAAGAGCTCGAGCCA
GCAAGACGGCCCGTATGTAACGAAGTGTATTGTGTTTCAACAGATCTGTGCTTTGAATTTAGATATAAAAGCGATGGATTCTTAGTTAATTAAATATGTTGTTATCTCTCTCTTTGACGTTCACGTTATTATTCTGCTATTGGATCGGTACCATGTATTATATAGAAGGATCGGTCACTTACAAATATTACAAGGAGACACTTGACTTGGTTGGGTTGCGGCCAAACCCTGCCATTGTACCACAGCAACGAGATGCAAGGATTTATAGAGTAACAAGAGACGTGGGACAGGACACGGGGAACTTGAGCGAATCGTACGGAGGTAAGTGCAACGTAAGGCGGGTAATGCATTCGTTTATT
GCAAGACGGCCCGTATGTAACGAAGTGTATTTTGTTTCAACAGATCCGTGCTTTGAATTTAGATACAAAAGCGATGGATTCTTAATTATTAAATATGTTGTTATCTCTCTCTTTGACGTTCACGTTATTATTCTGCTATTGGACCGGTACCATGTACTATATAGAAGGGTCGGTCACTTACAAATATTACAAGGAGACACTTGACTTGGTTGGGTTGCGGCCAAACCCTGCCATTGTACCACAGCAACGAGATGCGAGGATATATAGAGTAACAAGAGACGTGGGACAGGACACGGGGAACTTGAGTGAATCGTACGGAGGTAAGTGCAACGTAAGGCGGGTAATGCATTCGTTTATT
GCAAGACGGCCCGTATGTAACGAAGTGTATTTTGTTTCAACAGATCCGTGCTTTGAATTTAGATACAAAAGCGATGGATTCTTATTTATTAAATATGTTGTTATCTCTCTCTTTGACGTTCACGTTATTATTCTGCTATTGGACCGGTACCATGTATTATATAGAAGGATCGGTCACTTACAAATATTACAAGGAGACACTTGACTTGGTTGGGTTGCGGCCAAACCCTGCCATTGTACCACAGCAACGAGATGCGAGGATATATAGAGTAACAAGAGACGTGGGACAGGACACGGGGAACTTGAGCGAATCGTACGGAGGTAAGTGCAACGTAAGGCGGGTAATGCATTCGTTTATT
GCAAGACGGCCCGTATGTAACGAAGTGTATTTTGTTTCAACAGATCCGTGCTTTGAATTTAGATATAAAAGCGATGGATTCTTAGTTAATTAAATATGTTGTTATCTCTCTCTCTTTGACGTTCACGTTATTATTCTGCTATTGGACCGGTACCATGTACTATATAGAAGGGTCGATCACTTACAAATATTACAAGGAGACACTTGACTTGGTTGGGTTGCGGCCAAACCCTGCCATTGTACCACAGCAACGAGATGCGAGGATATATAGAGTAACAAGAGACGTGGGACAGGACACGGGGAACTTGAGCGAATCGTACGGAGGTAAGTGCAACGTAAGGCGGGTAATGCATTCGTTTATT
GCAAGACGGCCCGTATGTAACGAAGTGTATTGTGTTTCAACAGATCCGTGCTTTGAATTTAGATATAAAAGCGATGGATTCTTAGTTAATTAAATATGTTGTTATCTCTCTCTTTGACGTTCACGTTATTATTCTGCTATTGGACCGGTACCATGTATTATATAGAAGGATCTGTCACTTACAAATATTACAAGGAGACACTTGACTTGGTTGGGTTGCGGCCAAACCCTGCCATTGTACCTCAGCAACGAGATGCAAGGATTTATAGAGTAACAAGAGACGTGGGACAGGACACGGGGAACTTGAGCGAATCGTACGGAGGTAAGTGCAACGTAAGGCGGGTAATGCATTCGTTTATT
GCAAGACGGCCCGTATGTAACGAAGTGTATTGTGTTTCAACAGATCCGTGCTTTGAATTTAGATATAAAAGCGATGGATTCTTAGTTTATTAAATATGTTGTTATCTCTCTCTTTGACGTTCACGTTATTATTCTGCTATTGGACCGGTACCATGTACTATATAGAAGGATCGGTCACTTACAAATATTACAAGGAGACACTTGACTTGGTTGGGTTGCGGCCAAACCCTGCCATTGTACCACAGCAACGAGATGCAAGGATTTATAGAGTAACAAGAGACGTGGGACAGGACACGGGGAACTTGAGCGAATCGTACGGAGGTAAGTGCAACGTAAGGCGGGTAATGCATTCGTTTATT
GCAAGACGGCCCGTATGTAACGAAGTGTATTTTGTTTCAACAGATCCGTGCTTTGAATTTAGATACAAAAGCGATGGATTCTTAATTATTAAATATGTTGTTATCTCTCTCTTTGACGTTCACGTTATTATTCTGCTATTGGACCGGTACCCTGCCATTGTACCACAGCAACGAGATGCAAGGATTTATAGAGTAACAAGAGACGTGGGACAGGACACGGGGAACTTGAGCGAATCGTACGGAGGTAAGTGCAACGTAAGGCGGGTAATGCATTCGTTTATT
GCAAGACGGCCCGTATGTAACGAAGTGTATTTTGTTTCAACAGATCCGTGCTTTGAATTTAGATACAAAAGCGATGGATTCTTAGTTAATTAAATATGTTGTTATCTCTCTCTTTGACGTTCACGTTATTATTCTGCTATTGGACCGGTACCATGTATTATATAGAAGGATCGGTCACTTACAAATATTACAAGGAGACACTTGACTTGATT
GCAAGACGGCCCGTATGTAACGAAGTGTATTGTGTTTCAACAGATCCGTGCTTTGAATTTAGATATAAAAGCGATGGATTCTTAGTTAATTAAATATGTTGTTATCTCTCTCTTTGACGTTCACGTTATTATTCTGCTATTGGACCGGTACCATGTATTATATAGAAGGATCGGTCGCTTACAAATATTACAAGGAGACACTTGACTTGGTTGGGTTGCGGCCAAACCCTGCCATTGTACCACAGCAACGAGATGCAAGGATTTATAGAGTAACAAGAGACGTGGGACAGGACACGGGGAACTTGAGCGAATCGTACGGAGGTAAGTGCAACGTAAGGCGGGTAATGCATTCGTTTATT
GCAAGACGGCCCGTATGTAACGAAGTGTATTTTGTTTCAACAGATCCGTGCTTTGAATTTAGATACAAAAGCGATGGATTCTTAATTATTAAATATGTTGTTATCTCTCTCTTTGACGTTCACGTTATTATTCTGCTATTGGACCGGTACCATGTACTATATAGAAGGGTCGATCACTTACAAATATTACAAGGAGACACTTGACTTGGTTGGGTTGCGGCCAAACCCTGCCATTGTACCACAGCAACGAGATGCAAGGATTTATAGAGTAACAAGAGACGTGGGACAGGACACGGGGAACTTGAGCGAATCGTACGGAGGTAAGTACAACGTAAGGCGGGTAATGCATTCGTTTATT
GCAAGACGGCCCGTATGTAACGAAGTGTATTTTGTTTCAACAGATCCGTGCTTTGAATTTAGATACAAAAGCGATGGATTCTTAATTATTAAATATGTTGTTAGCTCTCTCTTTGACGTTCACGTTATTATTCTGCTATTGGACCGGTACCATGTATTATATAGAAGGATCGGTCACTTACAAATATTACAAGGAGACACTTGACTTGGTTGGGTTGCGGCCAAACCCTGCCATTGTACCACAGCAACGAGATGCAAGGATTTATAGAGTAACAAGAGACGTGGGACAGGACACGGGGAACTTGAGCGAATCGTACGGAGGTAAGTGCAACGTAAGGCGGGTAATGCATTCGTTTATT
GCAAGACGGCCCGTATGTAACGAAGTGTATTTTGTTTCAACAGATCCGTGCTTTGAATTTAGATATAAAAGCGATGGATTCTTAGTTAATTAAATATGTTGTTATCTCTCTCTTTGACGTTCACGTTATTATTCTGCTATTGGACCGGTACCATGTATTATATAGAAGGATCGGTCACTTACAAATATACAAGGAGACACTTGACTTGGTTGGGTTGCGGCCAAACCCTGCCATTGTACCACAGCAACGAGATGCAAGGATTTATAGAGTAACAAGAGACGTGGGACAGGACACGGGGAACTTGAGCGAATCGTACGGAGGTAAGTGCAACGTAAGGCGGGTAATGCATTCGTTTATT
GCAAGACGGCCCGTATGTAACGAAGTGTATTGTGTTTCAACAGATCCGTGCTTTGAATTTAGATATAAAAGCGATGGATTCTTAGTTAATTAAATATGTTGTTATCTCTCTCTTTGACGTTCACGTTATTATTCTGCTATTGGACCGGTACCATGTACTATATAGAAGGGTCGATCACTTACAAATATTACAAGGAGACACTTGACTTGGTTGGGTTGCGGCCAAACCCTGCCATTGTACCACAGCAAGGAGATGCAAGGATTTATAGAGTAACAAGAGACGTGGGACAGGACACGGGGAACTTGAGCGAATCGTACGGAGGTAAGTGCAACGTAAGGCGGGTAATGCATTCGTTTATT
GCAAGACGGCCCGTATGTAACGAAGTGTATTTTGTTTCAACAGATCCGTGCTTTGAATTTAGATACAAAAGCGATGGATTCTTAATTATTAAATATGTTGTTATCTCTCTCTTTGACGTTCACGTTATTATTCTGCTAAGTGACCGGTACCATGTATTATATAGAAGGATCGGTCACTTACAAATATTACAAGGAGACACTTGACTTGGTTGGGTTGCGGCCAAACCCTGCCATTGTACCACAGCAACGAGATGCAAGGATTTATAGAGTAACAAGAGACGTGGGACAGGACACGGGGAACTTGAGCGAATCGTACGGAGGTAAGTGCAACGTAAGGCGGGTAATGCATTCGTTTATT
GCAAGACGGCCCGTATGTAACGAAGTGTATTGTGTTTCAACAGATCCGTGCTTTGAATTTAGATATAAAAGCGATGGATTCTTAGTTAATTAAATATGTTGTTATCTCTCTCTTTGACGTTCACGTTATTATTCTGCTATTGGACCGGTACCATGTATTATATAGAAGGGTCGATCACTTACAAATATTACAAGGAGACACTTGACTTGGTTGGGTTGAGGCCAAACCCTGCCATTGTACCACAGCAACGAGATGCAAGGATTTATAGAGTAACAAGAGACGTGGGACAGGACACGGGGAACTTGAGCGAATCGTACGGAGGTAAGTGCAACGTAAGGCGGGTAATGCATTCGTTTATT
GCAAGACGGCCCGTATGTAACGAAGTGTATTTTGTTTCAACAGATCCGTGCTTTGAATTTAGATACAAAAGCGATGGATTCTTAATTATTAAATATGTTGTTATCTCTCTCTTTGACGTTCACGTTATTATTCTGCTATTGGACCGGTACCATGTACTATATAGAAGGGTCGATCACTTACAAATATTGCAAGGAGACACTTGACTTGGTTGGGTTGCGGCCAAACCCTGCCATTGTACCACAGCAACGAGATGCAAGGATTTATAGAGTAACAAGAGACGTGGGACAGGACACGGGGAACTTGAGCGAATCGTACGGAGGTAAGTGCAACGTAAGGCGGGTAATGCATTCGTTTATT
GCAAGACGGCCCGTATGTAACGAAGTGTATTTTGTTTCAACAGATCCGTGCTTTGAATTTAGATACAAAAGCGATGGATTCTTAATTATTAAATATGTTGTTATCTCTCTCTTTGACGTTCACGTTATTATTCTGCTATTGGACCGGTACCATGTACTATATAGAAGGGTCGGTCACTTACAAATATTACAAGGAGACACTTGACTTGGTTGGGTTGCGTCCAAACCCTGCCATTGTACCACAGCAACGAGATGCGAGGATATATAGAGTAACAAGAGACGTGGGACAGGACACGGGGAACTTGAGCGAATCGTACGGAGGTAAGTGCAACGTAAGGCGGGTAATGCATTCGTTTATT
GCAAGACGGCCCGTATGTAACGAAGTGTATTGTGTTTCAACAGATCCGTGCTTTGAATTTAGATATAAAAGCGATGGATTCTTAGTTAATTAAATATGTTGTTATCTCTCTCTTTGACGTTCACGTTATTATTCTGCTATTGGGCCGGTACCATGTATTATATAGAAGGGTCGGTCACTTACAAATATTACAAGGAGACACTTGACTTGGTTGGGTTGCGGCCAAACCCTGCCATTGTACCACAGCAACGAGATGCGAGGATATATAGAGTAACAAGAGACGTGGGACAGGACACGGGGAACTTGAGCGAATCGTACGGAGGTAAGTGCAACGTAAGGCGGGTAATGCATTCGTTTATT
GCAAGACGGCCCGTATGTAACGAAGTGTATTGTGTTTCAACAGATCCGTGCTTTGAATTTAGATATAAAAGCGATGGATTCTTAGTTAATTAAATATGTTGTTATCTCTCTCTTTGACGTTCACGTTATTATTCTGCTATTGGACCGGTACCATGTACTATATAGAAGGGTCGATCACTTACAAATATTACAAGGAGACACTTGACTTGGTTGGGTTGCGGCCAAACCCTGCCATTGTACCACAGCAACGAGATGCGAGGATATATAGAGTAACAAGAGACGTGGGACAGGACACGGGGAACTTGAGCGAATCGTACGGAGGTAAGTGCAACGTAAGGCGGGTAATGCATTCATTTATT
GCAAGACGGCCCGTATGTAACGAAGTGTATTTTGTTTCAACAGATCCGTGCTTTGAATTTAGATACAAAAGCGATGGATTCTTAATTATTAAATATGTTGTTATCTCTCTCTTTGACGTTCACGTTATTATTCTGCTATTGGACCGGTACCATGTACTATATAGAAGGGTCGATCACTTACAAATATTACAAGGAGACACTTGACTTGGTTGGGTTGCGGTCAAACCCTGCCATTGTACCACAGCAACGAGATGCGAGGATATATAGAGTAACAAGAGACGTGGGACAGGACACGGGGAACTTGAGCGAATCGTACGGAGGTAAGTGCAACGTAAGGCGGGTAATGCATTCGTTTATT
GCAAGACGGCCCGTATGTAACGAAGTGTATTGTGTTTCAACAGATCCGTGCTTTGAATTTAGATATAAAAGCGATGGATTCTTAGTTAATTAAATATGTTGTTATCTCTCTCTTTGACGTTCACGTTATTATTCTGCTATTGGACTGGTACCATGTACTATATAGAAGGGTCGATCACTTACAAATATTACAAGGAGACACTTGACTTGGTTGGGTTGCGGCCAAACCCTGCCATTGTACCACAGCAACGAGATGCAAGGATTTATAGAGTAACAAGAGACGTGGGACAGGACACGGGGAACTTGAGCGAATCGTACGGAGGTAAGTGCAACGTAAGGCGGGTAATGCATTCGTTTATT
GCAAGACGGCCCGTATGTAACGAAGTGTATTTTGTTTCAACAGATCCGTGCTTTGAATTTAGATACAAAAGCGATGGATTCTTAATTATTAAATATGTTGTTATCTCTCTCTTTGACGTTCACGTTATTATTCTGCTATTGGACCGGTACCCTGCCATTGTACCACAGCAACGAGATGCGAGGATATATAGAGTAACAAGAGACGTGGGACAGGACACGGGGAACTTGAGCGAATCGTACGGAGGTAAGTGCAACGTAAGGCGGGTAATGCATTCGTTTATT
GCAAGACGGCCCGTATGTAACGAAGTGTATTGTGTTTCAACAGATCCGTGCTTTGAATTTAGATATAAAAGCGATGGATTCTTAGTTAATTAAATATGTTGTTATCTCTCTCTTTGACGTTCACGTTATTATTCTGCTATTGGACCGGTACCATGTATTATATAGAAGGATCGGTCACTTACAAATATTACAAGGAGACACTTGACTTGGTTGGGTTGCGGCCAAACCCTGCCATTGTACCACAGCAACGAGATGCAAGGATTTATAGAGTAACAAGAGACGTGGGACAGGACACGGGGAACTCGAGCGAATCGTACGGAGGTAAGTGCAACGTAAGGCGGGTAATGCATTCGTTTATT
GCAAGACGGCCCGTATGTAACGAAGTGTATTGTGTTTCAACAGATCCGTGCTTTGAATTTAGATACAAAAGCGATGGATTCTTAGTTAATTAAATATGTTGTTATCTCTCTCTTTGACGTTCACGTTATTATTCTGCTATTGGACCGGTACCATGTATTATATAGAAGGATCGGTCACTTACAAATATTACAAGGAGACACTTGNCTTGGTTGGGTTGCGGCCAAACCCTGCCATTGTACCACAGCAACGAGATGCAAGGATTTATAGAGTAACAAGAGACGTGGGACAGGACACGGGGAACTTGAGCGAATCGTACGGAGGTAAGTGCAACGTAAGGCGGGTAATGCATTCGTTTATT
GCAAGACGGCCCGTATGTAACGAAGTGTATTGTGTTTCAACAGATCCGTGCTTTGAATTTAGATATAAAAGCGATGGATTCTTAGTTAATTAAATATGTTGTTATCTCTCTCTTTGACGTTCACGTTATTATTCTGCTATTGGACCGGTACCATGTATTATATAGAAGGATCGGTCACTTACAAATATTACAAGGAGACACTTGACTTGGTTGGGTTGCGGCCAAACCCTGCCATTGTACCACAGCAACGAGATGCAAGGATTTATAGAGTAACAAGAGACGTGGGACAGGACACGGGAAACTTGAGCGAATCGTACGGAGGTAAGTGCAACGTAAGGCGGGTAATGCATTCGTTTATT
GCAAGACGGCCCGTATGTAACGAAGTGTATTGTGTTTCAACAGATCCGTGCTTTGAATTTAGATATAAAAGCGATGGATTCTTAGTTAATTAAATATGTTGTTATCTCTCTCTTTGACGTTCACGTTATTATTCTGCTATTGGACCGGTACCATGTATTATATAGAAGGGTCGGTCACCATTGTACCACAGCAACGAGATGCGAGGATATATAGAGTAACAAGAGACGTGGGACAGGACACGGGGAACTTGAGCGAATCGTACGGAGGTAAGTGCAACGTAAGGCGGGTAATGCATTCGTTTATT
GCAAGACGGCCCGTATGTAACGAAGTGTATTGTGTTTCAACAGATCCGTGCTTTGAATTTAGATATAAAAGCGATGGATTCTTAGTTAATTAAATATGTTGTTATCTCTCTCTTTGACGTTCACGTTATTATTCTGCTATTGGACCGGTACCATGTACTATATAGAAGGGTCGATCACTTACAAATATTACAAGGAGACACTTGACTTGGTTGGGTTGCGGTCAAACCCTGCCATTGTACCACAGCAACGAGATGCGAGGATATATAGAGTAACAAGAGACGTGGGACAGGACACGGGGAACTTGAGCGAATCGTACGGAGGTAAGTGCAACGTAAGGCGGGTAATGCATTCGTTTATT
GCAAGACGGCCCGTATGTAACGAAGTGTATTGTGTTTCAACAGATCCGTGCTTTGAATTTAGATATAAAAGCGATGGATTCTTAGTTAATTAAATATGTTGTTATCTCTCTCTTTGACGTTCACGTTATTATTCTGCTATTGGACCGGTACCATGTACTATATAGAAGGGTCGATCACTTACAAATATTACAAGGAGACACTTGACTTGGTTGGGTTGCGGCCAAACCCTGCCATTGTACCACAGCAACGAGATGCGAGGATATATAGAGTAACAAGAGACGTGGGACAGGACACGGGGAACTTGAGCGAATCGTACGGAGGTAAGTGCAACTTAAGGCGGGTAATGCATTCGTTTATT
GCAAGACGGCCCGTATGTAACGAAGTGTATTGTGTTTCAACAGATCCGTGCTTTGAATTTAGATATAAAAGCGATGGATTCTTAGTTAATTAAATATGTTGTTATCTCTCTCTTTGACGTTCACGTTATTATTCTGCTATTGGACCGGTACCATGTACTATATAGAAGGGTCGGTCACTTACTAATATTACAAGGAGACACTTGACTTGGTTGGGTTGCGGCCAAACCCTGCCATTGTACCACAGCAACGAGATGCAAGGATTTATAGAGTAACAAGAGACGTGGGACAGGACACGGGGAACTTGAGCGAATCGTACGGAGGTAAGTGCAACGTAAGGCGGGTAATGCATTCGTTTATT
GCAAGACGGCCCGTATGTAACGAAGTGTATTTTGTTTCAACAGATCCGTGCTTTGAATTTAGATACAAAAGCGATGGATTCTTAATTATTAAATATGTTGTTATCTCTCTCTTTGACGTTCACGTTATTATTCTGCTATTGGACCGGTACCATGTATTATATAGAAGGATCGGTCACTTACAAATATTACAAGGAGACACTTGACTTGGTTGGGTTGCGGCCAAACCCTGCCATTGTACCACAGCAACGAGATGTAAGGATTTATAGAGTAACAAGAGACGTGGGACAGGACACGGGGAACTTGAGCGAATCGTACGGAGGTAAGTGCAACGTAAGGCGGGTAATGCATTCGTTTATT
GCAAGACGGCCCGTATGTAACGAAGTGTATTTTGTTTCAACAGATCCGTGCTTTGAATTTAGATACAAAAGCGATGGATTCTTAATTATTAAATATGTTGTTATCTCTCTCTTTGACGTTCACGTTATTATTCTGCTATTGGACCGGTACCATGTATTATATAGAAGGATCGGTCACTCACAAATATTACAAGGAGACACTTGACTTGGTTGGGTTGCGGCCAAACCCTGCCATTGTACCACAGCAACGAGATGCAAGGATTTATAGAGTAACAAGAGACGTGGGACAGGACACGGGGAACTTGAGCGAATCGTACGGAGGTAAGTGCAACGTAAGGCGGGTAATGCATTCGTTTATT
GCAAGACGGCCCGTATGTAACGAAGTGTATTGTGTTTCAACAGATCCGTGCTTTGAATTTAGATATAAAAGCGATGGATTCTTAGTTAATTAAATATGTTGTTATCTCTCTCTTTGACGTTCACGTTATTATTCTGCTATTGGACCGGTACCATGTACTATATAGAAGGGTCGATCACTTACAAATATTACAAGGAGACACTTGACTTGGTTGGGTTGCGGCCAAACCCTGCCATTGTACCACAGCAACGAGGTGCAAGGATTTATAGAGTAACAAGAGACGTGGGACAGGACACGGGGAACTTGAGCGAATCGTACGGAGGTAAGTGCAACGTAAGGCGGGTAATGCATTCGTTTATT
GCAAGACGGCCCGTATGTAACGAAGTGTATTGTGTTTCAACAGATCCGTGCTTTGAATTTAGATATAAAAGCGATGGATTCTTAGTTAATTAAATATGTTGTTATCTCTCTCTTTGACGTTCACGTTATTATTCTGCTATTGGACCGGTACCATGTATTATATAGAAGGATCGGTCACTTACAAATATTACAAGGGGACACTTGACTTGGTTGGGTTGCGGCCAAACCCTGCCATTGTACCACAGCAACGAGATGCAAGGATTTATAGAGTAACAAGAGACGTGGGACAGGACACGGGGAACTTGAGCGAATCGTACGGAGGTAAGTGCAACGTAAGGCGGGTAATGCATTCGTTTATT
GCAAGACGGCCCGTATGTAACGAAGTGTATTTTGTTTCAACAGATCCGTGCTTTGAATTTAGATACAAAAGCGATGGATTCTTAATTATTAAATATGTTGTTATCTCTCTCTTTGACGTTCACGTTATTATTCTGCTATTGGACCGGTACCATGTATTATATAGAAGGATCGGTCACTTACAAATATTACAAGGAGACACTTGACTTGATT
GCAAGACGGCCCGTATGTAACGAAGTGTATTTTGTTTCAACAGATCCGTGCTTTGAATTTAGATACAAAAGCGATGGATTCTTAATTATTAAATATGTTGTTATCTCTCTCTTTGACGTTCACGTTATTATTCTGCTATTGGACCGGTACCATGTACTATATAGAAGGGTCGATCACTTACAAATATTACAAGGAGACACTTGACTTGGTTGGGTTGCGGCCAAACCCTGCCATTGTACCACAGCAACGAGATGCGAGGGTATATAGAGTAACAAGAGACGTGGGACAGGACACGGGGAACTTGAGCGAATCGTACGGAGGTAAGTGCAACGTAAGGCGGGTAATGCATTCGTTTATT
GTAAGACGGCCCGTATGTAACGAAGTGTATTGTGTTTCAACAGATCCGTGCTTTGAATTTAGATATAAAAGCGATGGATTCTTAGTTAATTAAATATGTTGTTATCTCTCTCTTTGACGTTCACGTTATTATTCTGCTATTGGACCGGTACCATGTACTATATAGAAGGATCGGTCACTTACAAATATTACAAGGAGACACTTGACTTGGTTGGGTTGCGGCCAAACCCTGCCATTGTACCACAGCAACGAGATGCAAGGATTTATAGAGTAACAAGAGACGTGGGACAGGACACGGGGAACTTGAGCGAATCGTACGGAGGTAAGTGCAACGTAAGGCGGGTAATGCATTCGTTTATT
GTAAGACGGCCCGTATGTAACGAAGTGTATTGTGTTTCAACAGATCCGTGCTTTGAATTTAGATACAAAAGCGATGGATTCTTAATTATTAAATATGTTGTTATCTCTCTCTTTGACGTTCACGTTATTATTCTGCTATTGGACCGGTACCATGTACTATATAGAAGGGTCGATCACTTACAAATATTACAAGGAGACACTTGACTTGGTTGGGTTGCGGCCAAACCCTGCCATTGTACCACAGCAACGAGATGCGAGGATACATAGAGTAACAAGAGACGTGGGACAGGACACGGGGAACTTGAGCGAATCGTACGGAGGTAAGTGCAACGTAAGGCGGGTAATGCATTCGTTTATT
GCAAGACGGCCCGTATGTAACGAAGTGTATTGTGTTTCAACAGATCCGTGCTTTGAATTTAGATATAAAAGCGATGGATTCTTAATTATTAAATATGTTGTTATCTCTCTCTTTGACGTTCACGTTATTATTCTGCTATTGGACCGGTACCATGTATAGAGTAACAAGAGACGTGGGACAGGACACGGGGAACTTGAGCGAATCGTACGGAGGTAAGTGCAACGTAAGGCGGGTAATGCATTCGTTTATT
GCAAGACGGCCCGTATGTAACGAAGTGTATTGTGTTTCAACAGATCCGTGCTTTGAATTTAGATACAAAACCGATGGATTCTTAATTATTAAATATGTTGTTATCTCTCTCTTTGACGTTCACGTTATTATTCTGCTATTGGACCGGTACCATGTACTATATAGAAGGGTCGATCACTTACAAATATTACAAGGAGACACTTGACTTGGTTGGGTTGCGGCCAAACCCTGCCATTGTACCACAGCAACGAGATGCAAGGATTTATAGAGTAACAAGAGACGTGGGACAGGACACGGGGAACTTGAGCGAATCGTACGGAGGTAAGTGCAACGTAAGGCGGGTAATGCATTCGTTTATT
GCAAGACGCCCCGTATGTAACGAAGTGTATTGTGTTTCAACAGATCCGTGCTTTGAATTTAGATATAAAAGCGATGGATTCTTAGTTAATTAAATATGTTGTTATCTCACTCTTTGACGTTCACGTTATTATTCTGCTATTGGACCGGTACCATGTATTATATAGAAGGATCGGTCACTTACAAATATTACAAGGAGACACTTGACTTGGTTGGGTTGCGGCCAAACCCTGCCATTGTACCACAGCAACGAGATGCAAGGATTTATAGAGTAACAAGAGACGTGGGACAGGACACGGGGAACTTGAGCGAATCGTACGGAGGTAAGTGCAACGTAAGGCGGGTAATGCATTCGTTTATT
GCAAGACGGCCCGTATGTAACGAAGTGTATTGTGTTTCAACAGATCCGTGCTTTGAATTTAGATATAAAAGCGATGGATTCTTAGTTAATTAAATATGTTGTTATCTCTCTCTTTGACGTTCACGTTATTATTCTGCTATTGGACCGGTACCATGTACTATATAGAAGGGTCGGTCACTTACAAATATTACAAGGAGACACTTGACTTGGTTGGGTTGCGGCCAAACCCTGCCATTGTACCACAGCAACGAGATGCGAGGATATATAGAGTAACAAGAGACGTGGGACAGGACACGGGGAACTTGAGCGAATCGTACGGAGGTAAGTGCAACGTAAGGCGGGTAATGCATTCGTTTATC
GCAAGACGGCCCGTATGTAACGAAGTGTATTGTGTTTCAACAGATCCGTGCTTTGAATTTAGATATAAAACCGATGGATTCTTAATTATTAAATATTTTTTTATCTCTCTCTTTGACGTTCACGTTATTATTCTGCTATTGGACCGGTACCATGTATTATATAGAAGGATCGGTCACTTACAAATATTACAAGGAGACACTTGACTTGGTTGGGTTGCGGCCAAACCCTGCCATTGTACCACAGCAACGAGATGCAAGGATTTATAGAGTAACAAGAGACGTGGGACAGGACACGGGGAACTTGAGCGAATCGTACGGAGGTAAGTGCAACGTAAGGCGGGTAATGCATTCGTTTATT
GCAAGACGGCCCGTATGTAACGAAGTGTATTGTGTTTCAACAGATCCGTGCTTTGAATTTAGATATAAAAGCGATGGATTCTTAGTTAATTAAATATGTTGTTATCTCTCTCTTTGACGTTCACGTTATTATTCTGCTATTGGACCGGTACCATGTATTATATAGAAGGATCGGTCACTTACAAATATTACAAGGAGACACTTGACTTGGTTGGGTTGCGGCCAAACCCTGCCATTGTACCACAGCAACGAGATGCAAGGATTTATAGAGTAACAAGAGACGTGGGACAGGACACGGGGAACTTGAGCGAATCGTACGGAGGTCAGTGCAACGTAAGGCGGGTAATGCATTCGTTTATT
GTAAGACGGCCCGTATGTAACGAAGTGTATTGTGTTTCAACAGATCCGTGCTTTGAATTTAGATATAAAAGCGATGGATTCTTAGTTAATTAAATATGTTGTTATCTCTCTCTTTGACGTTCACGTTATTATTCTGCTATTGGACCGGTACCATGTATNATATAGAAGGATCGGTCACTTACAAATATTACAAGGAGACACTTGACTTGGTTGGGTTGCGGCCAAACCCTGCCATTGTACCACAGCAACGAGATGCAAGGATTTATAGAGTAACAAGAGACGTGGGACAGGACACGGGGAACTTGAGCGAATCGTACGGAGGTAAGTGCAACGTAAGGCGGGTAATGCATTCGTTTATT
GCAAGACGGCCCGTATGTAACGAAGTGTATTGTGTTTCAACAGATCCGTGCTTTGAATTTAGATATAAAAGCGATGGATCTTAGTTAATTAAATATGTTGTTATCTCTCTCTTTGACGTTCACGTTATTATTCTGCTATTGGACCGGTACCATGTATTATATAGAAGGATCGGTCACTTACAAATATTACAAGGAGACACTTGACTTGGTTGGGTTGCGGCCAAACCCTGCCATTGTACCACAGCAACGAGATGCAAGGATTTATAGAGTAACAAGAGACGTGGGACAGGACACGGGGAACTTGAGCGAATCGTACGGAGGTAAGTGCAACGTAAGGCGGGTAATGCATTCGTTTATT
GCAAGACGGCCCGTATGTAACGAAGTGTATTGTGTTTCAACAGATCCGTGCTTTGAATTTAGATACAAAAGCGATGGATTCTTAGTTAATTAAATATGTTGTTATCTCTCTCTTTGACGTTCACGTTATTATTCTGCTATTGGACCGGTACCATGTATTATATAGAAGGGTCGATCACTTACAAATATTACAAGGAGACACTTGACTTGGTTGGGTTGCGGCCAAACCCTGCCATTGTACCACAGCAACGAGATGCGAGGATATATAGAGTAACAAGAGACGTGGGACAGGACACGGGGAACTTGAGCGAATCGTACGGAGGTAAGTGCAACGTAAGGCGGGTAATGCATTCGTTTATT
GCAAGACGGCCCGTATGTAACGAAGTGTATTGTGTTTCAACAGATCCGTGCTTTGAATTTAGATATAAAAGCGATGGATTCTTAGTTAATTAAATATGTTGTTATCTCTCTCTTTGACGTTCACGTTATTATTCTGCTATTGGACCGGTACCATGTACTATATAGAAGGGCCGATCACTTACAAATATTACAAGGAGACACTTGACTTGGTTGGGTTGCGGCCAAACCCTGCCATTGTACCACAGCAACGAGATGCGAGGATATATAGAGTAACAAGAGACGTGGGACAGGACACGGGGAACTTGAGCGAATCGTACGGAGGTAAGTGCAACGTAAGGCGGGTAATGCATTCGTTTATT
GCAAGACGGCCCGTATGTAACGAAGTGTATTTTGTTTCAACAGATCCGTGCTTTGAATTTAGATACAAAAGCGATGGATTCTTAATTATTAAATATGTTGTTATCTCTCTCTTTGACGTTCACGTTATTATTCTGCTATTGGACCAGTACCATGTACTATATAGAAGGGTCGATCACTTACAAATATTACAAGGAGACACTTGACTTGGTTGGGTTGCGGCCAAACCCTGCCATTGTACCACAGCAACGAGATGCGAGGATATATAGAGTAACAAGAGACGTGGGACAGGACACGGGGAACTTGAGCGAATCGTACGGAGGTAAGTGCAACGTAAGGCGGGTAATGCATTCGTTTATT
GCAAGACGGCCCGTATGCAACGAAGTGTATTGTGTTTCAACAGATCCGTGCTTTGAATTTAGATATAAAAGCGATGGATTCTTAGTTAATTAAATATGTTGTTATCTCTCTCTTTGACGTTCACGTTATTATTCTGCTATTGGACCGGTACCATGTATTATATAGAAGGATCGGTCACTTACAAATATTACAAGGAGACACTTGACTTGGTTGGGTTGCGGCCAAACCCTGCCATTGTACCACAGCAACGAGATGCAAGGATTTATAGAGTAACAAGAGACGTGGGACAGGACACGGGGAACTTGAGCGAATCGTACGGAGGTAAGTGCAACGTAAGGCGGGTAATGCATTCGTTTATT
ACAAAAGCTCCAGCCA
GCAAGACGGCCCGTATGTAACGAAGTGTATTTTGTTTCAACAGATCCGTGCTTTGAATTTAGATACAAAAGCGATGGATTCTTAATTATTAAATATGTTGTTATCTCTCTCTTTGACGTTCACGTTATTATTCTGCTATTGGACCGGTACCATGTAC
GCAAGACGGCCCGTATGTAACGAAGTGTATTGTGTTTCAACAGATCCGTGCTTTGAATTTAGATATAAAAGCGATGGATTCTTAGTTAATTAAATATGTTGTTATCTCTCTCTTTGACGTTCACGTTATTATTCTGCTATTGGACCGGTACCATGTATTATATAGAAGGATCGGTCACTTACAAATATTACAAGGAGACACTTGACTTGGTTGGGTTGCGGCCAAACCCTGCCATTGTACCACAGCAACGAGATGCAAGGATTTATAGAGTAACAAGAGACGTGGGACAGTACACGGGGAACTTGAGCGAATCGTACGGAGGTAAGTGCAACGTAAGGCGGGTAATGCATTCGTTTATT
TACGCCGATACGTTTGATGACAATGG
GCAAGACGGCCCGTATGTAACGAAGTGTATTGTGTTTCAACAGATCCGTGCTTTGAATTTAGATGTAAAAGCGATGGATTCTTAGTTAATTAAATATGTTGTTATCTCTCTCTTTGACGTTCACGTTATTATTCTGCTATTGGACCGGTACCATGTACTATATAGAAGGGTCGATCACTTACAAATATTACAAGGAGACACTTGACTTGGTTGGGTTGCGGCCAAACCCTGCCATTGTACCACAGCAACGAGATGCGAGGATATATAGAGTAACAAGAGACGTGGGACAGGACACGGGGAACTTGAGCGAATCGTACGGAGGTAAGTGCAACGTAAGGCGGGTAATGCATTCGTTTATT
GCAAGACGGCCCGTATGTAACGAAGTGTATTTTGTTTCAACAGATCCGTGCTTTGAATTTAGATACAAAACCGATGGATTCTTAATTATTAAATATGTTGTTATCTCTCTCTTTGACGTTCACGTTATTATTCTGCTATTGGACCGGTACCATGTATTATATAGAAGGATCGGTCACTTACAAATATTACAAGGAGACACTTGACTTGGTTGGGTTGCGGCCAAACCCTGCCATTGTACCACAGCAACGAGATGCAAGGATTTATAGAGTAACAAGAGACGTGGGACAGGACACGGGGAACTTGAGCGAATCGTACGGAGGTAAGTGCAACGTAAGGCGGGTAATGCATTCGTTTAGT
GCAAGACGGCCTGTATGTAACGAAGTGTATTGTGTTTCAACAGATCCGTGCTTTGAATTTAGATATAAAAGCGATGGATTCTTAGTTAATTAAATATGTTGTTATCTCTCTCTTTGACGTTCACGTTATTATTCTGCTATTGGACCGGTACCATGTATTATATAGAAGGATCGGTCACTTACAAATATTACAAGGAGACACTTGACTTGGTTGGGTTGCGGCCAAACCCTGCCATTGTACCACAGCAACGAGATGCAAGGATTTATAGAGTAACAAGAGACGTGGGACAGGACACGGGGAACTTGAGCGAATCGTACGGAGGTAAGTGCAACGTAAGGCGGGTAATGCATTCGTTTATT
GCAAGACGGCCCGTATGTAACGAAGTGTATTGTGTTTCAACAGATCCGTGCTTTGAATTTAGATATAAAAGCGATGGATTCTTAGTTAATTAAATATGTTGTTATCTCTCTCTTTGACGTTCACGTTATTATTCTGCTATTGGACCGGTACCATGTATTATATAGAAGGATCGGTCACTTACAAATATTACAAGGAGACACTTGACTTGATTGGGTTGCGGCCAAACCCTGCCATTGTACCACAGCAACGAGATGCAAGGATTTATAGAGTAACAAGAGACGTGGGACAGGACACGGGGAACTTGAGCGAATCGTACGGAGGTAAGTGCAACGTAAGGCGGGTAATGCATTCGTTTATT
GCAAGACGGCCCGTATGTAACGAAGTGTATTTTGTTTCAACAGATCCGTGCTTTGAATTTAGATATAAAAGCGATGGATTCTTAGTTAATTAAATATGTTGTTATCTCTCTCTTTGACGTTCACGTTATTATTCTGCTATTGGACCGGTACCATGTATTATATAGAAGGGTCGGTCACTTACAAATATTACAAGGAGACACTTGACTTGGTTGGGTTGCGGCCAAACCCTGCCATTGTACCACAGCAACGAGATGCGAGGATATATAGAGTAACAAGAGACGTGGGACAGGACACGGGGAACTTGAGCGAATCGTACGGAGGTAAGTGCAACGTAAGGCGGGTAATGCATTCGTTTATT
GCAAGACGGCCCGTATGTAACGAAGTGTATTGTGTTTCAACAGATCCGTGCTTTGAATTTAGATATAAAAGCGATGGATTCTTAGTTAATTAAATATGTTGTTATCTCTCTCTTTGACGTTCACGTTATTATTCTGCTATTGGACCGGTACCATGTACTATATAGAAGGGTCGGTCACTTACAAATATTACAAGGAGACACTTGACTTGGTTGGGTTGCGGCCAAACCCTGCCATTGTACCACAGCAACGAGATGCGAGGATATATAGAGTAACAAGAGACGTGGGACAGGACACGGGGAACTTGAGCGAATCGTACGGAGGTAAGTGCAACGTAAGGCGGGTAATACATTCGTTTATT
GCAAGACGGCCCGTATGTACGAAGTGTATTGTGTTTCAACAGATCCGTGCTTTGAATTTAGATATAAAAGCGATGGATTCTTAGTTAATTAAATATGTTGTTATCTCTCTCTTTGACGTTCACGTTATTATTCTGCTATTGGACCGGTACCATGTATTATATAGAAGGATCGGTCACTTACAAATATTACAAGGAGACACTTGACTTGGTTGGGTTGCGGCCAAACCCTGCCATTGTACCACAGCAACGAGATGCAAGGATTTATAGAGTAACAAGAGACGTGGGACAGGACACGGGGAACTTGAGCGAATCGTACGGAGGTAAGTGCAACGTAAGGCGGGTAATGCATTCGTTTATT
GCAAGACGGCCCGTATGTAACGAAGTGTATTGTGTTTCAACAGATCCGTGCTTTGAATTTAGATATAAAAGCGATGGATTCTTAGTTAATTAAATATGTTGTTATCTCTCTCTTTGACGTCCACGTTATTATTCTGCTATTGGACCGGTACCATGTATTATATAGAAGGATCGGTCACTTACAAATATTACAAGGAGACACTTGACTTGGTTGGGTTGCGGCCAAACCCTGCCATTGTACCACAGCAACGAGATGCAAGGATTTATAGAGTAACAAGAGACGTGGGACAGGACACGGGGAACTTGAGCGAATCGTACGGAGGTAAGTGCAACGTAAGGCGGGTAATGCATTCGTTTATT
GCAAGACGGCCCGTATGTAACGAAGTGTATTTGTTTCAACAGATCCGTGCTTTGAATTTAGATACAAAAGCGATGGATTCTTAATTATTAAATATGTTGTTATCTCTCTCTTTGACGTTCACGTTATTATTCTGCTATTGGACCGGTACCATGTACTATATAGAAGGGTCGATCACTTACAAATATTACAAGGAGACACTTGACTTGGTTGGGTTGCGGCCAAACCCTGCCATTGTACCACAGCAACGAGATGCGAGGATATATAGAGTAACAAGAGACGTGGGACAGGACACGGGGAACTTGAGCGAATCGTACGGAGGTAAGTGCAACGTAAGGCGGGTAATGCATTCGTTTATT
GCAAGACGGCCCGTATGTAACGAAGTGTATTTTGTTTCGACAGATCCGTGCTTTGAATTTAGATACAAAAGCGATGGATTCTTAATTATTAAATATGTTGTTATCTCTCTCTTTGACGTTCACGTTATTATTCTGCTATTGGACCGGTACCATGTATTATATAGAAGGATCGGTCACTTACAAATATTACAAGGAGACACTTGACTTGGTTGGGTTGCGGCCAAACCCTGCCATTGTACCACAGCAACGAGATGCAAGGATTTATAGAGTAACAAGAGACGTGGGACAGGACACGGGGAACTTGAGCGAATCGTACGGAGGTAAGTGCAACGTAAGGCGGGTAATGCATTCGTTTATT
GCAAGACGGCCCGTATGTAACGAAGTGTATTGTGTTTCAACAGATCCGTGCTTTGAATTTAGATATAAAAGCGATGGATTCTTAGTTAATTAAATATGTTGTTATCTCTCTCTTTGACGTTCACGTTATTATTCTGCTATTGGACCGGTACCCTGCCATTGTACCACAGCAACGAGATGCGAGGATATATAGAGTAACAAGAGACGTGGGACAGGACACGGGGAACTTGAGCGAATCGTACGGAGGTAAGTGCAACGTAAGGCGGGTAATGCATTCGTTTATT
GCAAGACGGCCCGTATGTAACGAAGTGTATTTTGTTTCAACAGATCCGTGCTTTGAATTTAGATACAAAAGCGATGGATTCTTAATTATTAAATATGTTGTTATCTCTCTCTTTGACGTTCACGTTATTATTCTGCTATTGGACCGGTACCATGTACTATATAGAAGGGTCGGTCACTTACAAATATTACAAGGAGACACTTGACTTGGTTGGGTTGCGGCCAAACCCTGCCATTGTACCACAGCAACGAGATGCAAGGATTTATAGAGTAACAAGAGACGTGGGACAGGACACGGGGAACTTGAGCGAATCGTACGGAGGTAAGTGCAACGTAAGGCGGGTAATGCATTCATTTATT
GCAAGACGGCCCGTATGTAACGAAGTGTATTGTGTTTCAACAGATCCGTGCTTTGAATTTAGATATAAAAGCGATGGATTCTTAGTTAATTAAATATGTTGTTATCTCTCTCTTTGACGTTCACGTTATTATTCTGCTATTGGACCGGTACCATGTATTATATAGAAGGGTCGGTCACTTACAAATATTACAAGGAGACACTTGACTTGGTTGGGTTGCGGCCAAACCCTGCGATTGTACCACAGCAACGAGATGCGAGGATATATAGAGTAACAAGAGACGTGGGACAGGACACGGGGAACTTGAGCGAAGCGTACGGAGGTAAGTCCAACGTAAGGCGGGTAATGCATTCGTTTATT
GCAAGACGGCCCGTATGTAACGAAGTGTATTGTGTTTCAACAGATCCGTGCTTTGAATTTAGATATAAAAGCGATGGATTCTTAATTATTAAATATGTTGTTATCTCTCTCTTTGACGTTCACGTTATTATTCTGCTATTGGACCGGTACCATGTACTATATAGAAGGGTCGATCACTTACAAATATTACATGGAGACACTTGACTTGGTTGGGTTGCGGCCAAACCCTGCCATTGTACCACAGCAACGAGATGCGAGGATATATAGAGTAACAAGAGACGTGGGACAGGACACGGGGAACTTGAGCGAATCGTACGGAGGTAAGTGCAACGTAAGGCGGGTAATGCATTCGTTTATT
GCAAGACGGCCCGTATGTAACGAAGTGTATTGTGTTTCAACAGATCCGTGCTTTGAATTTAGATACAAAACCGATGGATTCTTAATTATTAAATATGTTGTTATCTCTCTCTTTGACGTTCACGTTATTATTCTGCTATTGGACCGGTACCATGTACTATATAGAAGGGTCGATCACTTACAAATATTACAAGGAGACACTTGACTTGGTTGGGTTGCGGCCAAACCCTGCCATTGTACCACAGCAACGAGATGCGAGGATATATAGAGTAACAAGAGACGTGGGACAGGACACGGGGAACTTGAGCGAATCGTACGGAGGTAAGTGCAACGTAAGGCGGGTAATGCATTCGTTTATT
GCAAGACGGCCCGTATGTAACGAAGTGTATTTTGTTTCAACAGATCCGTGCTTTGAATTTAGATACAAAAGCGATGGATTCTTAATTATTAAATATGTTGTTACCTCTCTCTTTGACGTTCACGTTATTATTCTGCTATTGGACCGGTACCATGTACTATATAGAAGGGTCGATCACTTACAAATATTACAAGGAGACACTTGACTTGGTTGGGTTGCGGCCAAACCCTGCCATTGTACCACAGCAACGAGATGCGAGGATATATAGAGTAACAAGAGACGTGGGACAGGACACGGGGAACTTGAGCGAATCGTACGGAGGTAAGTGCAACGTAAGGCGGGTAATGCATTCGTTTATT
ACAAGAGCTCCAGCTA
GCAAGACGGCCCGTATGTAACGAAGTGTATTGTGTTTCAACAGATCCGTGCTTTGAATTTAGATATAAAAGCGATGGATTCTTAGTTAATTAAATATGTTGTTATCTCTCTCTTTGACGTTCACGTTATTATTCTGCTATTGGACCGGTACCATGTATTATATAGAAGGATCGGTCACTTACAAATATTACAAGGAGACACTTGACTTGGTTGGGTTGCGGCCAAACCCTGCCATTGTACCACAGCAACGAGATGCGAGGATATATAGAGTAACAAGAGACGTGGGACAGGACACGGGAAACTTGAGCGAATCGTACGGAGGTAAGTGCAACGTAAGGCGGGTAATGCATTCGTTTATT
GCAAGACGGCCCGTATGTAACGAAGTGTATTGTGTTCCAACAGATCCGTGCTTTGAATTTAGATATAAAAGCGATGGATTCTTAGTTAATTAAATATGTTGTTATCTCTCTCTTTGACGTTCACGTTATTATTCTGCTATTGGACCGGTACCATGTATTATATAGAAGGATCGGTCACTTACAAATATTACAAGGAGACACTTGACTTGGTTGGGTTGCGGCCAAACCCTGCCATTGTACCACAGCAACGAGATGCAAGGATTTATAGAGTAACAAGAGACGTGGGACAGGACACGGGGAACTTGAGCGAATCGTACGGAGGTAAGTGCAACGTAAGGCGGGTAATGCATTCGTTTATT
GCAAGACGGCCCGTATGTAACGAAGTGTATTGTGTTTCAACAGATCCGTGCTTTGAATTTAGATATAAAAGCGATGGATTCTTAGTTAATTAAATATGTTGTTATCTCTCTCTTTGACGTTCACGTTATTATTCTGCTATTGGACCGGTACCATGTACTATATAGAAGGATTCGTTTATT
GCAAGACGGCCCGTATGTAACGAAGTGTATTGTGTTTCAACAGATCCGTGCTTTGAATTTAGATATAAAACCGATGGATTCTTAATTATTAAATATGTTGTTATCTCTCTCTTTGACGTTCACGTTATTATTCTGCTATTGGACCGGTACCATGTACTATATAGAAGGGTCGGTCACTTACAAATATTACAAGGAGACACTTGACTTGGTTGGGTTGCGGCCAAACCCTGCCATTGTACCACAGCAACGAGATGCGAGGATATATAGAGTAACAAGAGACGTGGGACAGGACACGGGGAACTTGAGCGAATCGTACGGAGGTAAGTGCAACGTAAGGCGGGTAATGCATTCGTTTATT
GCAAGACGGCCCGTATGTAACGAAGTGTATTGTGTTTCAACAGATCCGTGCTTTGAATTTAGATATAAAAGCGATGGATTCTTAGTTAATTAAATATGTTGTTATCTCTCTCTTCGACGTTCACGTTATTATTCTGCTATTGGACCGGTACCATGTATTATATAGAAGGATCGGTCACTTACAAATATTACAAGGAGACACTTGACTTGGTTGGGTTGCGGCCAAACCCTGCCATTGTACCACAGCAACGAGATGCAAGGATTTATAGAGTAACAAGAGACGTGGGACAGGACACGGGGAACTTGAGCGAATCGTACGGAGGTAAGTGCAACGTAAGGCGGGTAATGCATTCGTTTATT
GCAAGACGGCCCGTATGTAACGAAGTGTATTTTGTTTCAACAGATCCGTGCTTTGAATTTAGATATAAAAGCGATGGATTCTTAGTTAATTAAATATGTTGTTATCTCTCTCTTTGACGTTCACGTTATTATTCTGCTATTGGACCGGTACCATGTATTATATAGAAGGATCGGTCACTTACAAATATTACAAGGAGACACTTGACTTGGTTGGGTTGCGGCCAAACCCTGCCATTGTACCACAGCAACGAGATGCAAGGATTTATAGAGTAACAAGAGACGTGGGACAGGACACGGGGAACTTGAGCGAATCGTACGGAGGTAAGTGCAACGTAAGGCGGGTAATGCATTCGTTTATT
GCAAGACGGCCCGTATGTAACGAAGTGTATTGTGTTTCAACAGATCCGTGCTTTGAATTTAGATATAAAAGCGATGGATTCTTAGTTAATTAAATATGTTGTTATCTCTCTCTTTGACGTTCACGTTATTATTCTGCTATTGGACCGGTACCATGTATTATATAGAAGGATCGGTCACTTACAAATATTACAAGGAGACACTTGACTTGGTTGGGTTGCGGCCAAACCCTGCCATTGTACCACAGCAACGAGATGCAAGGATTTATAGAGTAACAAGAAACGTGGGACAGGACACGGCGAACTTGAGCGAATCGTACGGAGGTAAGTGCAACGTAAGGCGGGTTATGCATTCGTTTATT
GCAAGACGGCCCGTATGTAACGAAGTGTATTTTGTTTCAACAGATCCGTGCTTTGAATTTAGATACAAAAGCGATGGATTCTTAGTTAATTAAATATGTTGTTATCTCTCTCTTTGACGTTCACGTTATTATTCTGCTATTGGACCGGTACCATGTATTATATAGAAGGATCGGTCACTTACAAATATTACAAGGAGACACTTGACTTGGTTGGGTTGCGGCCAAACCCTGCCATTGTACCACAGCAACGGGATGCAAGGATTTATAGAGTAACAAGAGACGTGGGACAGGACACGGGGAACTTGAGCGAATCGTACGGAGGTAAGTGCAACGTAAGGCGGGTAATGCATTCGTTTATT
GCAAGACGGCCCGTATGTAACGAAGTGTATTGTGTTTCAACAGATCCGTGCTTTGAATTTAGATATAAAAGCGATGGATTCTTAGTTAATTAAATATGTTGTTATCTCTCTCTTTGACGTTCACGTTATTATTCTGCTATTGGACCGGTACCATGTATTATATAGAAGGATCGGTCACTTACAAATATTACAAGGAGACACTTGACTTGGTTGGGTTGCGGCCAAACCCTGCCATTGTACCACAGCAACGAGATGCAAGGATTTATAGAGTAACAAGAGACGTGGGACAGGACACGGGGAACTTGAGCGAATCGTACGGAGGTAAGTGCAACGTAAGGCGGGTAATGCATTCGTTTACT
GCAAGACGGCCCGTATGTAACGAAGTGTATTGTGTTTCAACAGATCCGTGCTTTGAATTTAGATATAAAAGCGATGGATTCTTAGTTAATTAAATATGTTGTTATCTCTCTCTTTGACGTTCACGTTATTATTCTGCTATTGGACCGGTACCATGTATTATATAGAAGGATCGGTCACTTACAAATATTACAAGGAGACACTTGACTTGGTTGGGTTGCGGCCAAACCCTGCCATTGTACCACAGCAACGAGATGCAAGGATTTATAGAGTAACAAGAGACGTGGGACAGGACACGGGGAACTTGAGCGAATCGTACGGAGGTAAGTGCAACGTAAGACGGGTAATGCATTCGTTTATT
GCAAGACGGCCCGTATGTAACGAAGTGTATTTTGTTTCAACAGATCCGTGCTTTGAATTTAGATACAAAAGCGATGGATTCTTAATTATTAAATATGTTGTTATCTCTCTCTTTGACGTTCACGTTATTATTCTGCTATTGGACCGGTACCATGTACTATATAGAAGGGTCCATTTATT
GCAAGACGGCCCGTATGTAACGAAGTGTATTGTGTTTCAACAGATCCGTGCTTTGAATTTAGATATAAAACCGATGGATTCTTAGTTAATTAAATATGTTGTTATCTCTCTCTTTGACGTTCACGTTATTATTCTGCTATTGGACCGGTACCATGTATTATATAGAAGGATCGGTCACTTACAAATATTACAAGGAGACACTTGACTTGGTTGGGTTGCGGCCAAACCCTGCCATTGTACCACAGCAACGAGATGCAAGGATTTATAGAGTAACAAGAGACGTGGGACAGGACACGGGGAACTTGAGCGAATCGTCCGGAGGTAAGTGCAACGTAAGGCGGGTAATGCATTCGTTTATT
CCTA
GCAAGACGGCCCGTATGTAACGAAGTGTATTGTGTTTCAACAGATCCGTGCTTTGAATTTAGATATAAAAGCGATGGATTCTTAGTTAATTAAATATGTTGTTATCTCTCTCTTTGACGTTCACGTTATTATTCTGCTATTGGACCGGTACCATGTATTATATAGAAGGGTCGGTCACTTACAAATATTACAAGGAGACACTTGACTTGGTTGGGTTGCGGCCAAACCCTGCCATTGTACCACAGCAACGAGATGCAAGGATTTATAGAGTAACAAGAGACGTGGGACAGGACACGGGGAACTTGAGCGAATCGTACGGAGGTAAGTGCAACGTAAGGCGGGTAATGCATTCGTTTATT
GCAAGACGGCCCGTATGTAACGAAATGTATTGTGTTTCAACAGATCCGTGCTTTGAATTTAGATACAAAAGCGATGGATTCTTAATTATTAAATATGTTGTTATCTCTCTCTTTGACGTTCACGTTATTATTCTGCTATTGGACCGGTACCATGTACTATNTAGAAGGGTCGATCACTTACAAATATTACAAGGAGACACTTGACTTGGTTGGGTTGCGGCCAAACCCTGCCATTGTACCACAGCAACGAGATGCGAGGATATATAGAGTAACAAGAGACGTGGGACAGGACACGGGGAACTTGAGCGAATCGTACGGAGGTAAGTGCAACGTAAGGCGGGTAATGCATTCGTTTATT
GCAAGACGGCCCGTATGTAACGAAGTGTATTTTGTTTCAACAGATCCGTGCTTTGAATTTAGATACAAAAGCGATGGATTCTTAATTATTAAATATGTTGTTATCTCTCTCTTTGACGTTCACGTTATTATTCTGCTATTGGACCGGTACCATGTACTATATAGAAGGGTCGATCACTTACAAATATTACAAGGAGACACTTGACTTGTTTGGGTTGCGGCCAAACCCTGCCATTGTACCACAGCAACGAGATGCGAGGATATATAGAGTAACAAGAGACGTGGGACAGGACACGGGGAACTTGAGCGAATCGTACGGAGGTAAGTGCAACGTAAGGCGGGTAATGCATTCGTTTATT
GCAAGACGGCCCGTATGTAACGAAGTGTATTTTGTTTCAACAGATCCGTGCTTTGAATTTAGATATAAAAGCGATGGATTCTTAGTTAATTAAATATGTTGTTATCTCTCTCTTTGACGTTCACGTTATTATTCTGCTATTGGACCGGTACCATGTATTATATAGAAGGATCGGTCACTTACAAATATTACAAGGAGACACTTGACTCGGTTGGGTTGCGGCCAAACCCTGCCATTGTACCACAGCAACGAGATGCAAGGATTTATAGAGTAACAAGAGACGTGGGACAGGACACGGGGAACTTGAGCGAATCGTACGGAGGTAAGTGCAACGTAAGGCGGGTAATGCATTCGTTTATT
GCAAGACGGCCCGTATGTAACGAAGTGTATTTTGTTTCAACAGATCCGTGCTTTGAATTTAGATACAAAAGCGATGGATTCTTAATTATTAAATATGTTGTTATCTCTCTCTTTGACGTTCACGTTATTATTCTGCTATTGGACCGGTACCATGTACTATATAGAAGGGTCGATCACTTACAAATATTACAAGGAGACACTTGACTTGATT
GCAAGACGGCCCGTATGTAACGAAGTGTATTTTGTTTCAACAGATCCGTGCTTTGAATTTAGATACAAAAGCGATGGATTCTTAATTATTAAATATGTTGTTATCTCTCTCTTTGACGTTCACGTTATTATTCTGCTATTGGACCGGTACCATGTATTATATAGAAGGATCGGTCACTTACAAATATTACAAGGAGACACTTGACTTGGTTGGGTTGCGGCCAAACCCTGCCATTGTACCACAGCAACGAGATGCAAGGATTTATAGAGTAACAAGAGACGTGGGACAGGACACGGGAACTTGAGCGAATCGTACGGAGGTAAGTGCAACGTAAGGCGGGTAATGCATTCGTTTATT
GCAAGACGGCCCGTATGTAACGAAGTGTATTGTGTTTCAACAGATCCGTGCTTTGAATTTAGATATAAAAGCGATGGATTCTTAGTTAATTAAATATGTTGTTATCTCTCTCTTTGACGTTCACGTTATTATTCTGCTATTGGACCGGTACCATGTATTATATAGAAGGATCGGTCACTTACAAATATTACAAGGAGACACTTGACTTGCTACTAGACGGTTTGGGTTGCGGCCAAACCCTGCCATTGTACCACAGCAACGAGATGCAAGGATTTATAGAGTAACAAGAGACGTGGGACAGGACACGGGGAACTTGAGCGAATCGTACGGAGGTAAGTGCAACGTAAGGCGGGTAATGCATTCGTTTATT
GTAAGACGGCCCGTATGTAACGAAGTGTATTGTGTTTCAACAGATCCGTGCTTTGAATTTAGATATAAAAGCGATGGATTCTTAATTATTAAATATGTTGTTATCTCTCTCTTTGACGTTCACGTTATTATTCTGCTATTGGACCGGTACCATGTATTATATAGAAGGGTCGATCACTTACAAATATTACAAGGAGACACTTGACTTGGTTGGGTTGCGGCCAAACCCTGCCATTGTACCACAGCAACGAGATGCGAGGATATATAGAGTAACAAGAGACGTGGGACAGGACACGGGGAACTTGAGCGAATCGTACGGAGGTAAGTGCAACGTAAGGCGGGTAATGCATTCGTTTATT
GCAAGACGGCCCGTATGTAACGAAGTGTATTGTGTTTCAACAGATCCGTGCTTTGAATTTAGATATAAAAGCGATGGATTCTTAGTTATTAAATATGTTGTTATCTCTCTCTTTGACGTTCACGTTATTATTCTGCTATTGGACCGGTACCATGTATTATATAGAAGGATCGGTCACTTACAAATATTACAAGGAGACACTTGACTTGGTTGGGTTGCGGCCAAACCCTGCCATTGTACCACAGCAACGAGATGCAAGGATTTATAGAGTAACAAGAGACGTGGGACAGGACACGGGGAACTTGAGCGAATCGTACGGAGGTAAGTGCAACGTAAGGCGGGTAATGCATTCGTTTATT
GCAAGACGGCCCGTATGTAACGAAGTGTATTGTGTTTCAACAGATCCGTGCTTTGAATTTAGATATAAAAGTGATGGATTCTTAGTTAATTAAATATGTTGTTATCTCTCTCTTTGACGTTCACGTTATTATTCTGCTATTGGACCGGTACCATGTATTATATAGAAGGGTCGATCACTTACAAATATTACAAGGAGACACTTGACTTGGTTGGGTTGCGGCCAAACCCTGCCATTGTACCACAGCAACGAGATGCGAGGATATATAGAGTAACAAGAGACGTGGGACAGGACACGGGGAACTTGAGCGAATCGTACGGAGGTAAGTGCAACGTAAGGCGGGTAATGCATTCGTTTATT
GCAAGACGGCCCGTATGTAACGAAGTGTATTTTGTTTCAACAGATCCGTGCTTTGAATTTAGATATAAAAGCGATGGATTCTTAATTATTAAATATGTTGTTATCTCTCTCTTTGACGTTCACGTTATTATTCTGCTATTGGACCGGTACCATGTATTATATAGAAGGGTCGGTCACTTACAAATATGGGTTGCGGCCAAACCCTGCCATTGTACCACAGCAACGAGATGCGAGGATATATAGAGTAACAAGAGACGTGGGACAGGACACGGGGAACTTGAGCGAATCGTACGGAGGTAAGTGCAACGTAAGGCGGGTAATGCATTCGTTTATT
GCAAGACGGCCCGTATGTAACGAAGTGTATTGTGTTTCAACAGATCCGTGCTTTGAATTTAGATACAAAAGCGATGGATTCTTAATTATTAAATATGTTGTTATCTCTCTCTTTGACGTTCACGTTATTATTCTGCTATTGGACCGGTACCATGTACTATATAGAAGGGTCGGTCACTTACAAATATTACAAGGAGACACTTGACTTGGTTGGGTTGCGGCCAAACCCTGCCATTGTACCACAGCAACGAGATGCAAGGATTTATAGAGTAACAAGAGACGTGGGACAGGACACGGGGAACTTGAGCGAATCGTACGGAGGTAAGTGCAACGTAAGGCGGGTAATGCATTCGTTTATT
GCAAGACGGCCCGTATGTAACGAAGTGTATTGTGTTTCAACAGATCCGTGCTTTGAATTTAGATATAAAAGCGATGGATTCTTAGTTAATTAAATATGTTGTTATCTCTCTCTTTGACGTTCACGTTATTATTCTGCTATTGGACCGGTACCATGTATTATATAGAAGGATCGGTCACTTACAAATATTACAAGGAGACACTTGACTTGGTTGGGTTGCGGCCAAACCCTGCCATTGTACCACAGCAACGAGATGCAAGGATTTATAGAGTAACAAGAGACGTGGGACAGGACACGGGGAACTTGAGCGAATCGTACGGAGGTAAGTGCAACGTAAGGCGGGTAATGCATTCGCTTATT
GCAAGACGGCCCGTATGTAACGAAGTGTATTGTGTTTCAACAGATCCGTGCTTTGAATTTAGATATAAAAGCGATGGATTCTTAGTTAATTAAATATGTTGTTATCTCTCTCTTTGACGTTCACGTTATTATTCTGCTATTGGACCGGTACCATGTATTATATAGAAGGGTCGGTCACTTACAAATATTACAAGGAGACACTTGACTTGGTTGGGTTGCGGCCAAACCCTGCCATTGTACCACAGCAACGAGATGCGAGGATTTATAGAGTAACAAGAGACGTGGGACAGGACACGGGGAACTTGAGCGAATCGTACGGAGGTAAGTGCAACGTAAGGCGGGTAATGCATTCGTTTATT
GCAAGACGGCCCGTATGTAACGAAGTGTATTGTGTTTCAACAGATCCGTGCTTTGAATTTAGATATAAAAGCGATGGATTCTTAGTTAATTAAATATGTTGTTATCTCTCTCTTTGACGTTCACGTTATTATTCTGCTATTGGACCGGTACCATGTATTATATAGAAGGATCGGTCACTTACAAATATTACAAGGAGACACTTGACTTGGTTGGGTTGCGGCTAAACCCTGCCATTGTACCACAGCAACGAGATGCGAGGATATATAGAGTAACAAGAGACGTGGGACAGGACACGGGGAACTTGAGCGAATCGTACGGAGGTAAGTGCAACGTAAGGCGGGTAATGCATTCGTTTATT
GCAAGACGGCCCGTATGTAACGAAGTGTATTGTGTTTCAACAGATCCGTGCTTTGAATTTAGATATAAAAGCGATGGATTCTTAGTTAATTAAATATGTTGTTATCTCTCTCTTTGACGTTCATGCAGATGGCTGACTTCTTTACACAAGAGCTCCAGCCA
GCAAGACGGCCCGTATGTAACGAAGTGTATTTTGTTTCAACAGATCCGTGCTTTGAATTTAGATACAAAAGCGATGGATTCTTAATTATTAAATATGTTGTTATCTCTCTCTTTGACGTTCACGTTATTATTCTGCTATTGGACCGGTACCATGTACTATATAGAAGGGTCGGTCACTTACAAATATTACAAGGAGACACTTGACTTGGTTGGGTTGCGGCCAAACCCTGCCATTGTACCACAGCAACGAGATGCAAGGATTTATAGAGTAACAAGAGACGTGGGACAGGACACGGGGAACTTGAGCGAATCGTACGGAGGTAAGTGCAACGTAAGGCGGGTAATGCATTCGTTTATT
GCAAGACGGCCCGTATGTAACGAAGTGTATTTTGTTTCAACAGATCCGTGCTTTGAATTTAGATACAAAAGCGATGGATTCTTAATTATTAAATATGTTGTTATCTCTCTCTTTGACGTTCACGTTATTATTCTGCTATTGGACCGGTACCATGTACTATATAGAAGGGTCGGTCACTTACAAATATTACAAGGAGACACTTGANTTGGTTGGGTTGCGGCCAAACCCTGCCATTGTACCACAGCAACGAGATGCGAGGATATATAGAGTAACAAGAGACGTGGGACAGGACACGGGGAACTTGAGCGAATCGTACGGAGGTAAGTGCAACGTAAGGCGGGTAATGCATTCGTTTATT
GCAAGACGGCCCGTATGTAACGAAGTGTATTGTGTTTCAACAGATCCGTGCTTTGAATTTAGATATAAAAGCGATGGATTCTTAGTTAATTAAATATGTTGTTATCTCTCTCTTTGACGTTCACGTTATTATTCTGCTATTGGACCGGTACCATGTATTATATAGAAGGATCGGTCACTTACAAATATTACAAGGAGACACTTGACTTGGTTGGGTTGCGGCCAAACCCTGCCATTGTACCACAGCAACGAGATGCGAGGATATATAGAGTAACAAGAGACGCGGGACAGGACACGGGGAACTTGAGCGAATCGTACGGAGGTAAGTGCAACGTAAGGCGGGTAATGCATTCGTTTATT
GCAAGACGGCCCGTATGTAACGAAGTGTATTTTGTTTCAACAGATCCGTGCTTTGAATTTAGATACAAAAGCGATGGATTCTTAATTATTAAATATGTTGTTATCTCTCTCTTTGACGTTCACGTTATTATTCTGCTATTGGACCGGTACCATGTACTATATAGAAGGGTCGATCACTTACAAATATTACAAGGAGACACTTGACTTGGTTGGGTTGCGGCCAAACCCTGCCATTGTACCACAGCAACGAGATGCAAGGATATATAGAGTAACAAGAGACGTGGGACAGGACACGGGGAACTTGAGCGAATCGTACGGAGGTAAGTGCAACGTAAGGCGGGTAATGCATTCGTTTATT
GCAAGACGGCCCGTATGTAACGAAGTGTATTTTGTTTCAACAGATCCGTGCTTTGAATTTAGATACAAAAGCGATGGATTCTTAATTATTAAATATGTTGTTATCTCTCTCTTTGACGTTCACGTTATTATTCTGCTATTGGACCGGTACCATGTACTATATAGAAGGGTCGATCACTTACAAATATTACAAGGAGACACTTGACTTGGTTAGGTTGCGGCCAAACCCTGCCATTGTACCACAGCAACGAGATGCGAGGATATATAGAGTAACAAGAGACGTGGGACAGGACACGGGGAACTTGAGCGAATCGTACGGAGGTAAGTGCAACGTAAGGCGGGTAATGCATTCGTTTATT
GCAAGACGGCCCGTATGTAACGAAGTGTATTTTGTTTCAACAGATCCGTGCTTTGAATTTAGATACAAAAGCGATGGATTCTTAATTATTAAATATGTTGTTATCTCTCTCTTTGACGTTCACGTTATTATTCTGCTATTGGACCGGTACCATGTACTATATAGAAGGATCGGTCACTTACAAATATTACAAGGAGACACTTGACTTGGGTTGCGGCCAAACCCTGCCATTGTACCACAGCAACGAGATGCAAGGATTTATAGAGTAACAAGAGACGTGGGACAGGACACGGGGAACTTGAGCGAATCGTACGGAGGTAAGTGCAACGTAAGGCGGGTAATGCATTCGTTTATT
GCAAGACGGCCCGTATGTAACGAAGTGTATTGTGTTTCAACAGATCCGTGCTTTGAATTTAGATATAAAAGCGATGGATTCTTAGTTAATTAAATATGTTGTTATCTCTCTCTTTGACGTTCACGTTATTATTCTGCTATTGGACCGGTACCATGTATTATATAGAAGGATCGGTCACTTACAAATATTACAAGGAGACACTTGACTTGGTTGGGTTGCGGCCAAACCCTGCCATTGTACCACAGCAACGAGATGCGAGGATTTATAGAGTAACAAGAGACGTGGGACAGGACACGGGGAACTTGAGCGAATCGTACGGAGGTAAGTGCAACGTAAGGCGGGTAATGCATTCGTTTATT
GCAAGACGGCCCGTATGTAACGAAGTGTATTGTGTTTCAACAGATCCGTGCTTTGAATTTAGATATAAAAGCGATGGATTCTTAGTTAATTAAATATGTTGTTATCTCTCTCTTTGACGTTCACGTTATTATTCTGCTATTGGACCGGTACCATGTATTATATAGAAGGATCGGTCACTTACAAATATTACAAGGAGACACTTGACTTGGGTTGCGGCCAAACCCTGCCATTGTACCACAGCAACGAGATGCAGGGATTTATAGAGTAACAAGAGACGTGGGACAGGACACGGGGAACTTGAGCGAATCGTACGGAGGTAAGTGCAACGTAAGGCGGGTAATGCATTCGTTTATT
GCAAGACGGCCCGTATGTAACGAAGTGTATTGTGTTTCAACAGATCCGTGCTTTGAATTTAGATATAAAAGTGATGGATTCTTAGTTAATTAAATATGTTGTTATCTCTCTCTTTGACGTTCACGTTATTATTCTGCTATTGGACCGGTACCATGTATTATATAGAAGGATCGGTCACTTACAAATATTACAAGGAGACACTTGACTTGGTTGGGTTGCGGCCAAACCCTGCCATTGTACCACAGCAACGAGATGCAAGGATTTATAGAGTAACAAGAGACGTGGGACAGGACACGGGGAACTTGAGCGAATCGTACGGAGGTAAGTGCAACGTAAGGCGGGTAATGCATTCGTTTATT
GCAAGACGGCCCGTATGTAACGAAGTGTATTGTGTTTCAACAGATCCGTGCTTTGAATTTAGATATAAAAGCGATTGATTCTTAGTTAATTAAATATGTTGTTATCTCTCTCTTTGACGTTCACGTTATTATTCTGCTATTGGACCGGTACCATGTATTATATAGAAGGATCGGTCACTTACAAATATTACAAGGAGACACTTGACTTGGTTGGGTTGCGGCCAAACCCTGCCATTGTACCACAGCAACGAGATGCAAGGATTTATAGAGTAACAAGAGACGTGGGACAGGACACGGGGAACTTGAGCGAATCGTACGGAGGTAAGTGCAACGTAAGGCGGGTAATGCATTCGTTTATT
GCAAGACGGCCCGTATGTAACGAAGTGTATTGTGTTTCAACAGATCCGTGCTTTGAATTTAGATATAAAAGGGATGGATTCTTAGTTAATTAAATATGTTGTTATCTCTCTCTTTGACGTTCACGTTATTATTCTGCTATTGGACCGGTACCATGTATTATATAGAAGGATCGGTCACTTACAAATATTACAAGGAGACACTTGACTTGGTTGGGTTGCGGCCAAACCCTGCCATTGTACCACAGCAACGAGATGCGAGGATATATAGAGTAACAAGAGACGCGGGACAGGACACGGGGAACTTGAGCGAATCGTACGGAGGTAAGTGCAACGTAAGGCGGGTAATGCATTCGTTTATT
TACGCCGATACGTTTGAT
GCAAGACGGCCCGTATGTAACGAAGTGTATTGTGTTTCAACAGATCCGTGCTTTGAATTTAGATATAAAAGCGATGGATTCTTAGTTAATTAAATATGTTGTTATCTCTCTCTTTGACGTTCACGTTATTATTCTGCTATTGGACCGGTACCATGTACTATATAGAAGGGTCGATCACTTACAAATATTACAAGGAGACACTTGACTTGGTTGGGTTGCGGCCAAACCCTGCCATTGTACCACAGCAACGAGATGCAAGGATTTATAGAGTAACAAGAGACGTGGGACAGGACACGGGGAACTTGAGCGAATCGTACGGAGGTAAGTGCAACGTAAGGCGGGTAATGCATTTCGTTTATT
GCAAGACGGCCCGTATGTAACGAAGTGTATTTTGTTTCAACAGATCCGTGCTTTGAATTTAGATACAAAAGCGATGGATTCTTAATTATTAAATATGTTGTTATCTCTCTCTTTGACGTTCACGTTATTATTCTGCTATTGGACCGGTACCATGTACTATATAGAAGGGTCGGTCACTTACAAATATTACAAGGAGACACTTGACTTGGGTTGCGGCCAAACCCTGCCATTGTACCACAGCAACGAGATGCGAGGATATATAGAGTAACAAGAGACGTGGGACAGGACACGGGGAACTTGAGCGAATCGTACGGAGGTAAGTGCAACGTAAGGCGGGTAATGCATTCGTTTATT
GCAAGACGGCCCGTATGTAACGAAGTGTATTTTGTTTCAACAGATCCGTGCTTTGAATTTAGATACAAAAGCGATGGATTCTTAATTATTAAATATGTTGTTATCTCTCTCTTTGACATTCACGTTATTATTCTGCTATTGGACCGGTACCATGTACTATATAGAAGGGTCGATCACTTACAAATATTACAAGGAGACACTTGACTTGGTTGGGTTGCGGCCAAACCCTGCCATTGTACCACAGCAACGAGATGCGAGGATTTATAGAGTAACAAGAGACGTGGGACAGGACACGGGGAACTTGAGCGAATCGTACGGAGGTAAGTGCAACGTAAGGCGGGTAATGCATTCGTTTATT
GCAAGACGGCCCGTATGTAACGAAGTGTATTTTGTTTCAACAGATCCGTGCTTTGAATTTAGATACAAAAGCGATGGATTCTTAATTATTAAATATGTTGTTATCTCTCTCTTTGACGTTCACGTTATTATTCTGCTATTGGACCGGTACCATGTACTATATAGAAGGGTCGATCACTTACAAATATTACAAGGAGACACTTGACTTGGTTGGGTTGCGGCCAAACCCTGCCATTGTACCACACCAACGAGATGCGAGGATATATAGAGTAACAAGAGACGTGGGACAGGACACGGGGAACTTGAGCGAATCGTACGGAGGTAAGTGCAACGTAAGGCGGGTAATGCATTCGTTTATT
GCAAGACGGCCCGTATGTAACGAAGTGTATTGTGTTTCAACAGATCCGTGCTTTGAATTTAGATATAAAAGCGATGGATTCTTAGTTAATTAAATATGTTGTTATCTCTCTCTTTGACGTTCACGTTATTATTCTGCTATTGGACCGGTACCATGTATTATATAGAAGGATCGGTCACTTACAAATATTACAAGGAGACACTTGACTTGGTTGGGTTGCGGCCAAACCCTGCCATTGTACCACAGCAACGAGATGCAAGGATTTATAGAGTGACAAGAGACGTGGGACAGGACACGGGGAACTTGAGCGAATCGTACGGAGGTAAGTGCAACGTAAGGCGGGTAATGCATTCGTTTATT
GCAAGACGGCCCGTATGTAACGAAGTGTATTGTGTTTCAACAGATCCGTGCTTTGAATTTAGATATAAAAGCGATGGATTCTTAGTTAATTAAANATGTTGTTATCTCTCTCTTTGACGTTCACGTTATTATTCTGCTATTGGACCGGTACCATGTATTATATAGAAGGATCGGTCACTTACAAATATTACAAGGAGACACTTGACTTGATT
GCAAGACGGCCTGTATGTAACGAAGTGTATTTTGTTTCAACAGATCCGTGCTTTGAGTTTAGATACAAAAGCGATGGATTCTTAATTATTAAATATGTTGTTATCTCTCTCTTTGACGTTCACGTTATTATTCTGCTATTGGACCGGTACCATGTACTATATAGAAGGGTCGGTCACTTACAAATATTACAAGGAGACACTTGACTTGGTTGGGTTGCGGCCAAACCCTGCCATTGTACCACAGCAACGAGATGCGAGGATATATAGAGTAACAAGAGACGTGGGACAGGACACGGGGAACTTGAGCGAATCGTACGGAGGTAAGTGCAACGTAAGGCGGGTAATGCATTCGTTTATT
GCAAGACGGCCCGTATGTAACGGAGTGTATTGTGTTTCAACAGATCCGTGCTTTGAATTTAGATATAAAAGCGATGGATTCTTAGTTAATTAAATATGTTGTTATCTCTCTCTTTGACGTTCACGTTATTATTCTGCTATTGGACCGGTACCATGTATTATATAGAAGGGTCGGTCACTTACAAATATTACAAGGAGACACTTGACTTGGTTGGGTTGCGGCCAAACCCTGCCATTGTACCACAGCAACGAGATGCGAGGATATATAGAGTAACAAGAGACGTGGGACAGGACACGGGGAACTTGAGCGAATCGTACGGAGGTAAGTGCAACGTAAGGCGGGTAATGCATTCGTTTATT
GCAAGACGGCCCGTATGTAACGAAGTGTATTGTGTTTCAAGAGATCCGTGCTTTGAATTTAGATATAAAAGCGATGGATTCTTAATTATTAAATATGTTGTTATCTCTCTCTTTGACGTTCACGTTATTATTCTGCTATTGGACCGGTACCATGTACTATATAGAAGGGTCGATCACTTACAAATATTACAAGGAGACACTTGACTTGGTTGGGTTGCGGCCAAACCCTGCCATTGTACCACAGCAACGAGATGCGAGGATATATAGAGTAACAAGAGACGTGGGACAGGACACGGGGAACTTGAGCGAATCGTACGGAGGTAAGTGCAACGTAAGGCGGGTAATGCATTCGTTTATT
GCAAGACGGCCCGTATGTAACGAAGTGTATTGTGTTTCAACAGATCCGTGCTTTGAATTTAGATATAAAACCGATGGATTCTTAGTTAATTAAATATGTTGTTATCTCTCTCTTTGACGTTCACGTTATTATTCTGCTATTGGACCGGTACCATGTACTATATAGAAGGGTCGATCACTTACAAATATTACAAGGAGACACTTGACTTGGTTGGGTTGCGGCCAAACCCTGCCATTGTACCACAGCAACGAGATGCGAGGATTTATAGAGTAACAAGAGACGTGGGACAGGACACGGGGAACTTGAGCGAATCGTACGGAGGTAAGTGCAACGTAAGGCGGGTAATGCATTCGTTTATT
GCAAGACGGCCCGTATGTAACGAAGTGTATTGTGTTTCAACAGATCCGTGCTTTGAATTTAGATATAAAAGCGATGGATTCTTAGTTAATTAAATATGTTGTTATCTCTCTCTTTGACGTTCACGTTATTATTCTGCTATTGGACCGGTACCATGTATTATATAGAAGGATAGTCACTTACAAATATTACAAGGAGACACTTGACTTGGTTGGGTTGCGGCCAAACCCTGCCATTGTACCACAGCAACGAGATGCGAGGATATATAGAGTAACAAGAGACGTGGGACAGGACACGGGGAACTTGAGCGAATCGTACGGAGGTAAGTGCAACGTAAGGCGGGTAATGCATTCGTTTATT
TACGCCGATACGTTTGATGTTGTATTGTGTTTCAACAGATCCGTGCTTTGAATTTAGATATAAAAGCGATGGATTCTTAGTTAATTAAATATGTTGTTATCTCTCTCTTTGACGTTCACGTTATTATTCTGCTATTGGACCGGTACCATGTATTATATAGAAGGATCGGTCACTTACAAATATTACAAGGAGACACTTGACTTGGTTGGGTTGCGGCCAAACCCTGCCATTGTACCACAGCAACGAGATGCAAGGATTTATAGAGTAACAAGAGACGTGGGACAGGACACGGGGAACTTGAGCGAATCGTACGGAGGTAAGTGCAACGTAAGGCGGGTAATGCATTCGTTTATTCTACGCCGATACGTTTGAT
GCAAGACGACCCGTATGTAACGAAGTGTATTTTGTTTCAACAGATCCGTGCTTTGAATTTAGATACAAAAGCGATGGATTCTTAATTATTAAATATGTTGTTATCTCTCTCTTTGACGTTCACGTTATTATTCTGCTATTGGACCGGTACCATGTACTATATAGAAGGGTCGATCACTTACAAATATTACAAGGAGACACTTGACTTGGTTGGGTTGCGGCCAAACCCTGCCATTGTACCACAGCAACGAGATGCGAGGATATATAGAGTAACAAGAGACGTGGGACAGGACACGGGGAACTTGAGCGAATCGTACGGAGGTAAGTGCAACGTAAGGCGGGTAATGCATTCGTTTATT
GCAAGACGGCCCGTATGTAACGAAGTGTATTTTGTTTCAACAGATCCGTGCTTTGAATTTAGATATAAAAGCGATGGATTCTTAGTTAATTAAATATGTTGTTATCTCTCTCTTCGACGTTCACGTTATTATTCTGCTATTGGACCGGTACCATGTATTATATAGAAGGATCGGTCACTTACAAATATTACAAGGAGACACTTGACTTGGTTGGGTTGCGGCCAAACCCTGCCATTGTACCACAGCAACGAGATGCAAGGATTTATAGAGTAACAAGAGACGTGGGACAGGACACGGGGAACTTGAGCGAATCGTACGGAGGTAAGTGCAACGTAAGGCGGGTAATGCATTCGTTTATT
GCAAGACGGCCCGTATGTAACGAAGTGTATTGTGTTTCAACAGATCCGTGCTTTGAATTAGATATAAAAGCGATGGATTCTTAGTTAATTAAATATGTTGTTATCTCTCTCTTTGACGTTCACGTTATTATTCTGCTATTGGACCGGTACCATGTATTATATAGAAGGATCGGTCACTTACAAATATTACAAGGAGACACTTGACTTGGTTGGGTTGCGGCCAAACCCTGCCATTGTACCACAGCAACGAGATGCAAGGATTTATAGAGTAACAAGAGACGTGGGACAGGACACGGGGAACTTGAGCGAATCGTACGGAGGTAAGTGCAACGTAAGGCGGGTAATGCATTCGTTTATT
GTAAGACGGCCCGTATGTAACGAAGTGTATTGTGTTTCAACAGATCCGTGCTTTGAATTTAGATATAAAAGCGATGGATTCTTAGTTAATTAAATATGTTGTTATCTCTCTCTTTGACGTTCACGTTATTATTCTGCTATTGGACCGGTACCATGTATTATATAGAAGGGTCGGTCACTTACAAATATTACAAGGAGACACTTGACTTGGTTGGGTTGCGGCCAAACCCTGCCATTGTACCTCAGCAACGAGATGCGAGGATATATAGAGTAACAAGAGACGTGGGACAGGACACGGGGAACTTGAGCGAATCGTACGGAGGTAAGTGCAACGTAAGGCGGGTAATGCATTCGTTTATT
TACGCCGATACGTTTGATGCGCAGATGGCTGACTTCTTTAGAAGACAGCAAACTAGAGTAAGGATCTACGCCGATACGTTTGAT
GCAAGACGGCCCGTATGTAACGAAGTGTATTGTGTTTCAACAGATCCGTGCTTTGAATTTAGATATAAAAGCGATGGATTCTTAGTTAATTAAATATGTTGTTATCTCTCTCTTTGACGTTCACGTTATTATTCTGCTATTGGACCGGTACCATGTATTATATAGAAGGATCGGTCACTTACAAATATTACAAGGAGACACTTGACTTGGTTGGGTTGCGGCCAAACCCTGCCATTGTACCACAGCAACGAGATGCGAGGATATATAGAGTAACAAGAGACGTGGGACAGGACACGGGGAACTTGAGCGAATCATACGGAGGTAAGTGCAACGTAAGGCGGGTAATGCATTCGTTTATT
GCAAGACGGCCCGTATGTAACGAAGTGTATTGTGTTTCAACAGATCCGTGCTTTGAATTTAGATATAAAAGCGATGGATTCTTAGTTAATTAAATATGTTGTTATCTCTCTCTTTGACGTTCACGTTATTATTCTGCTATTGGACCGGTACCATGTATTATATAGAAGGATCGGTCACTTACAAATATTACAAGGAGACACTTGACTTGGTTGGGTTGCGGCCAAACCCTGCCATTGTACCACAGCAACGAGATGCAAGGATTTATAGAGTAACAAGAGACGTGGGATAGGACACGGGGAACTTGAGCGAATCGTACGGAGGTAAGTGCAACGTAAGGCGGGTAATGCATTCGTTTATT
A
GCAAGACGGCCCGTATGTAACGAAGTGTATTGTGTTTCAACAGATCCGTGCTTTGAATTTAGATATAAAAGCGATGGATTCTTAGTTAATTAAATATTTTGTTATCTCTCTCTTTGACGTTCACTTTATTATTCTGCTATTGGACCGGTACCATGTATTATATAGAAGGATCGGTCGCTTACAAATATTACAAGGAGACACTTGACTTGGTTGGGTTGCGGCCAAACCCTGCCATTGTACCACAGCAACGAGATGCAAGGATTTATAGAGTAACAAGAGACGTGGGACAGGACACGGGGAACTTGAGCGAATCGTACGGAGGTAAGTGCAACGTAAGGCGGGTAATGCATTCGTTTATT
GCAAGACGGCCCGTATGTAATGAAGTGTATTGTGTTTCAACAGATCCGTGCTTTGAATTTAGATATAAAAGCGATGGATTCTTAGTTAATTAAATATGTTGTTATCTCTCTCTTTGACGTTCACGTTATTATTCTGCTATTGGACCGGTACCATGTACTATATAGAAGGGTCGATCACTTACAAATATTACAAGGAGACACTTGACTTGGTTGGGTTGCGGCCAAACCCTGCCATTGTACCACAGCAACGAGATGCGAGAATATATAGAGTAACAAGAGACGTGGGACAGGACACGGGGAACTTGAGCGAATCGTACGGAGGTAAGTGCAACGTAAGGCGGGTAATGCATTCGTTTATT
GCAAGACGGCCCGTATGTAACGAAGTGTATTGTGTTTCAACAGATCCGTGCTTTGAATTTAGATATAAAAGCGATGGATTCTTAGTTAATTAAATATGTTGTTATCTCTCTCTTTGACGTTCACGTTATTATTCTGCTATTGGACCGGTACCATGTATTATATAGAAGGATCGGTCACTTACAAATATTACAAGGAGACACTTGACTTGGTTGGGTTGCGGCCAAACCCTGCCATTGTACCACAGCAACGAGATGCAAGGATTTATAGAGTAAAAAGAGACGTGGGACAGGACACGGGGAACTTGAGCGAATCGTACGGAGGTAAGTGCAACGTAAGGCGGGTAATGCATTCGTTTATT
GCAAGACGGCCCGTATGTAACGAAGTGTATTGTGTTTCAACAGATCCGTGCTTTGAATTTAGATACAAAAGCGATGGATTCTTAATTATTAAATATGTTGTTATCTCTCTCTTTGACGTTCACGTTATTATTCTGCTATTGGACCGGTACCATGTACTATATAGAAGGGTCGATCACTTACAAATATTACAAGGAGACACTTGACTTGGTTGGGTTGCGGCCAAACCCTGCCATTGTACCACAGCAACGAGATGCGAGGATATATAGAGTAACAAGAGACGTGGGACAGGACACGGGGGACTTGAGCGAATCGTACGGAGGTAAGTGCAACGTAAGGCGGGTAATGCATTCGTTTATT
GTAAGACGGCCCGTATGTAACGAAGTGTATTGTGTTTCAACAGATCCGTGCTTTGAATTTAGATATAAAAGCGATGGATTCTTAATTATTAAATATGTTGTTATCTCTCTCTTTGACGTTCACGTTATTATTCTGCTATTGGACCGGTACCATGTACTATATAGAAGGGTCGGTCACTTACAAATATTACAAGGAGACACTTGACTTGGTTGGGTTGCGGCCAAACCCTGCCATTGTACCACAGCAACGAGATGCGAGGATATATAGAGTAACAAGAGACGTGGGACAGGACACGGGGAACTTGAGCGAATCGTACGGAGGTAAGTGCAACGTAAGGCGGGTAATGCATTCGTTTATT
GCAAGACGGCCTGTATGTAACGAAGTGTATTGTGTTTCAACAGATCCGTGCTTTGAATTTAGATATAAAAGCGATGGATTCTTAGTTAATTAAATATGTTGTTATCTCTCTCTTTGACGTTCACGTTATTATTCTGCTATTGGACCGGTACCATGTACTATATAGAAGGGTCGATCACTTACAAATATTACAAGGAGACACTTGACTTGGTTGGGTTGCGGCCAAACCCTGCCATTGTACCACAGCAACGAGATGCAAGGATTTATAGAGTAACAAGAGACGTGGGACAGGACACGGGGAACTTGAGCGAATCGTACGGAGGTAAGTGCAACGTAAGGCGGGTAATGCATTCGTTTATT
GCAAGACGGCCCGTATGTAACGAAGTGTATTTTGTTTCAACAGATCCGTGCTTTGAATTTAGATACAAAAGCGATGGATTCTTAATTATTAAATATGTTGTTATCTCTCTCTTTGACGTTCACGTTATTATTCTGCTATTGGACCGGTACCATGTACTATATAGAAGGGTCGATCACTTACAAATATTACAAGGAGACGCTTGACTTGGTTGGGTTGCGGCCAAACCCTGCCATTGTACCACAGCAACGAGATGCGAGGATATATAGAGTAACAAGAGACGTGGGACAGGACACGGGGAACTTGAGCGAATCGTACGGAGGTAAGTGCAACGTAAGGCGGGTAATGCATTCGTTTATT
GCAAGACGGCCCGTATGTAACGAAGTGTATTTTGTTTCAACAGATCCGTGCTTTGAATTTAGATATAAAAGCTATGGATTCTTAATTATTAAATATGTTGTTATCTCTCTCTTTGACGTTCACGTTATTATTCTGCTATTGGACCGGTACCATGTATTATATAGAAGGGTCGATCACTTACAAATATTACAAGGAGACACTTGACTTGGTTGGGTTGCGGCCAAACCCTGCCATTGTACCACAGCAACGAGATGCGAGGATATATAGAGTAACAAGAGACGTGGGACAGGACACGGGGAACTTGAGCGAATCGTACGGAGGTAAGTGCAACGTAAGGCGGGTAATGCATTCGTTTATT
GCAAGACGGCCCGTATGTAACGAAGTGTATTGTGTTTCAACAGATCCGTGCTTTGAATTTAGATATAAAAGCGATGGATTCTTAGTTAATTAAATATGTTGTTATCTCTCTCTTTGACGTTCACGTTATTATTCTGCTATTGGACCGGTACCATGTATTATATAGAAGGATCGGTCACTTACAAATATTACAAGGAGACACTTGACTTGGTTGGGTTGCGGCCAAACCCTGCCACTGTACCACAGCAACGAGATGCAAGGATTTATAGAGTAACAAGAGACGTGGGACAGGACACGGGGAACTTGAGCGAATCGTACGGAGGTAAGTGCAACGTAAGGCGGGTAATGCATTCGTTTATT
GCAAGACGGCCCGTATGTAACGAAGTGTATTTTGTTTCAACAGATCCGTGCTTTGAATTTAGATATAAAAGCGATGGATTCTTAGTTAATTAAATATGTTGTTATCTCTCTCTTTGACGTTCACGTTATTATTCTGCTATTGGACCGGTACCATGTATTATATAGAAGGATCGGTCACTTACAAATATTACAAGGAGACACTTGACTTGGTTGGGTTGCGGCCAAACCCTGCCATTGTACCACAGCAACGAGATGCAAGGATTTATAGAGTAACAAGAGACGTGGGACAGGACACGGGGAACTTGAACGAATCGTACGGAGGTAAGTGCAACGTAAGGCGGGTAATGCATTCGTTTATT
GCAAGACGGCCCGTATGTAACGAAGTGTATTTTGTTTCAACAGATCCGTGCTTTGAATTTAGATACAAAAGCGATGGATTCTTAATTATTAAATATGTTGTTATCTCTCTCTTTGACGTTCACGTTATTATTCTGCTATTGGACCGGTACCATGTACTATATAGAAGGGTCGATCACTTACAAATATTACAAGGAGACACTTGACTTGGTTGGGTTNCGGCCAAACCCTGCCATTGTACCACAGCAACGAGATGCAAGGATTTATAGAGTAACAAGAGACGTGGGACAGGACACGGGGAACTTGAGCGAATCGTACGGAGGTAAGTGCAACGTAAGGCGGGTAATGCATTCGTTTATT
GCAAGACGGCCAGTATGTAACGAAGTGTATTTTGTTTCAACAGATCCGTGCTTTGAATTTAGATACAAAAGCGATGGATTCTTAATTATTAAATATGTTGTTATCTCTCTCTTTGACGTTCACGTTATTATTCTGCTATTGGACCGGTACCATGTACTATATAGAAGGGTCGGTCACTTACAAATATTACAAGGAGACACTTGACTTGGTTGGGTTGCGGCCAAACCCTGCCATTGTACCACAGCAACGAGATGCGAGGATATATAGAGTAACAAGAGACGTGGGACAGGACACGGGGAACTTGAGCGAATCGTACGGAGGTAAGTGCAACGTAAGGCGGGTAATGCATTCGTTTATT
GCAAGACGGCCCGTATGTAACGAAGTGTATTGTGTTTCAACAGATCCGTGCTTTGAATTTAGATATAAAAGCGATGGATTCTTAGTTAATTAAATATGTTGTTATCTCTCTCTTTGACGTTCACGTTATTATTCTGCTATTGGACCGGTACCATGTATTATATAGAAGGATTCGTTTATT
GCAAGACGGCCCGTATGTAACGAAGTGTATTGTGTTTCAACAGATCCGTGCTTTGAATTTAGATATAAAAGCGATGGATTCTTAGTTAATTAAATATGTTGTTATCTCTCTCTTTGACGTTCACGTTATTATTCTGCTATTGGACCGGTACCATGTATTATATAGAAGGATCGGTCACTTACAAATATTACAAGGAGACACTTGACTTGGTTGGGTTGCGGCCAAACCCTGCCATTGTACCACAGCAACGAGATGCAAGGATTTATAGAGTAACAGGAGACGTGGGACAGGACACGGGGAACTTGAGCGAATCGTACGGAGGTAAGTGCAACGTAAGGCGGGTAATGCATTCGTTTATT
GCAAGACGGCCCGTATGTAACGAAGTGTATTGTGTTTCAACAGATCCGTGCTTTGAATTTAGATATAAAAGCGATGGATTCTTAGTTAATTAAATATGTTGTTATCTCTCTCTTTGACGTTCACGTTATTATTCTGCTATTGGACCGGTACCATGTATTATATAGAAGGATCGGTCACTTACAAATATTACAAGGAGACACTTGACTTGGTTGGGTTGCGGCCAAACCCAGCCATTGTACCACAGCAACGAGATGCAAGGATTTATAGAGTAACAAGAGACGTGGGACAGGACACGGGGAACTTGAGCGAATCGTACGGAGGTAAGTGCAACGTAAGGCGGGTAATGCATTCGTTTATT
GCAAGACGGCCCGTATGTAACGGAGTGTATTGTGTTTCAACAGATCCGTGCTTTGAATTTAGATATAAAAGCGATGGATTCTTAGTTAATTAAATATGTTGTTATCTCTCTCTTTGACGTTCACGTTATTATTCTGCTATTGGACCGGTACCATGTATTATATAGAAGGATCGGTCACTTACAAATATTACAAGGAGACACTTGACTTGGTTGGGTTGCGGCCAAACCCTGCCATTGTACCACAGCAACGAGATGCAAGGATTTATAGAGTAACAAGAGACGTGGGACAGGACACGGGGAACTTGAGCGAATCGTACGGAGGTAAGTGCAACGTAAGGCGGGTAATGCATTCGTTTATT
GCAAGACGGCCCGTATGTAACGAAGTGTATTGTGTTTCAACAGATCCGTGCTTTGAATTTAGATATAAAAGCGATGGATTCTTAGTTAATTAAATATGTTGTTATCTCTCTCTTTGACGTTCACGTTATTATTCTGCTATTGGACCGGTACCATGTATTATATAGAAGGATCGGTCACTTACAAATATTACAAGGAGACACTTGACTTGGTTGGGTTGCGGCCAAACCCTGCCATTGTACCACAGCAACGAGATGCAAGGATTTATAGAGTAACAAGAGACGTGGGACAGGACACGGGGAACTTGAGCGAATCGTACGGAGGTAAGTGCAACGTAAGGCGGGTAATGCATTCATTTATT
GCAAGACGGCCCGTATGTAACGAAGTGTATTTTGTTTCAACAGATCCGTGCTTTGAATTTAGATACAAAAGCGATGGATTCTTAATTATTAAATATGTTGTTATCTCTCTCTTTGACGTTCACGTTATTATTCTGCTATTGGACCGGTACCATGTATTATATAGAAGGATCGGTCACTTACAAATATTACAAGGAGACACTTGACTTAGTTGGGTTGCGGCCAAACCCTGCCATTGTACCACAGCAACGAGATGCAAGGATTTATAGAGTAACAAGAGACGTGGGACAGGACACGGGGAACTTGAGCGAATCGTACGGAGGTAAGTGCAACGTAAGGCGGGTAATGCATTCGTTTATT
GCAAGACGGCCCGTATGTAACGAAGTGTATTTTGTTTCAACAGATCCGTGCTTTGAATTTAGATACAAAACCGATGGATTCTTAATTATTAAATATGTTGTTATCTCTCTCTTTGACGTTCACGTTATTATTCTGCTATTGGACCGGTACCATGTACTATATAGAAGGGTCGATCACTTACAAATATTACAAGGAGACACTTGACTTGGTTGGGTTGCGGCCAAACCCTGCCATTGTACCACAGCAACGAGATGCGAGGATATATAGAGTAACAAGAGACGTGGGACAGGACACGGGGAACTTGAGCGAATCGTACGGAGGTAAGTGCAACGTAAGGCGGGTAATGCATTCGTTTATT
GCAAGACGGCCCGTATGTAACGAAGTGTATTTTGTTTCAACAGATCCGTGCTTTGAATTTAGATATAAAAGCGATGGATTCTTAGTTAATTAAATATGTTGTTATCTCTCTCTTTGACGTTCACGTTATTATTCTGCTATTGGACCGGTACCATGTACTATATAGAAGGGTCGATCACTTACAAATATTACAAGGAGACACTTGACTTGGTTGGGTTGCGGCCAAACCCTGCCATTGTACCACAGCAACGAGATGCGAGGATATATAGAGTAACAAGAGACGTGGGACAGGACACGGGGAACTTGAGCGAATCGTACGGAGGTAAGTGCAACGTAAGGCGGGTAATGCATTCGTTTATT
GCAAGACGGCCCGTATGTAACGAAGTGTATTTCGTTTCAACAGATCCGTGCTTTGAATTTAGATACAAAAGCGATGGATTCTTAATTATTAAATATGTTGTTATATCTCTCTTTGACGTTCACGTTATTATTCTGCTATTGGACCGGTACCATGTATTATATAGAAGGATCGGTCACTTACAAATATTACAAGGAGACACTTGACTTGGTTGGGTTGCGGCCAAACCCTGCCATTGTACCACAGCAACGAGATGCGAGGATATATAGAGTAACAAGAGACGTGGGACAGGACACGGGGAACTTGAGCGAATCGTACGGAGGTAAGTGCAACGTAAGGCGGGTAATGCATTCGTTTATT
GCAAGACGGCCCGTATGTAACGAAGTGTATTTTTTTTCAACAGATCCGTGCTTTGAATTTAGATACAAAAGCGATGGATTCTTAATTATTAAATATGTTGTTATCTCTCTCTTTGACGTTCACGTTATTATTCTGCTATTGGACCGGTACCATGTACTATATAGAAGGGTCGATCACTTACAAATATTACAAGGAGACACTTGACTTGGTTGGGTTGCGGCCAAACCCTGCCATTGTACCACAGCAACGAGATGCGAGGATATATAGAGTAACAAGAGACGTGGGACAGGACACGGGGAACTTGAGCGAATCGTACGGAGGTAAGTGCAACGTAAGGCGGGTAATGCATTCGTTTATT
GCAAGACGGCCCGTATGTAACGAAGTGTATTGTGTTTCAACAGACCCGTGCTTTGAATTTAGATATAAAAGCGATGGATTCTTAGTTAATTAAATATGTTGTTATCTCTCTCTTTGACGTTCACGTTATTATTCTGCTATTGGACCGGTACCATGTATTATATAGAAGGATCGGTCACTTACAAATATTACAAGGAGACACTTGACTTGGTTGGGTTGCGGCCAAACCCTGCCATTGTACCACAGCAACGAGATGCGAGGATATATAGAGTAACAAGAGACGTGGGACAGGACACGGGGAACTTGAGCGAATCGTACGGAGGTAAGTGCAACGTAAGGCGGGTAATGCATTCGTTTATT
GCAAGACGGCCCGTATGTAACGAAGTGTATTGTGTTTCAACAGATCCGTGCTTTGAATTTAGATATAAAAGCGATGGATTCTTAGTTAATTAAATATGTTGTTATCTCTCTCTTTGATGTTCACGTTATTATTCTGCTATTGGACCGGTACCATGTATTATATAGAAGGATCGGTCACTTACAAATATTACAAGGAGACACTTGACTTGGTTGGGTTGCGGCCAAACCCTGCCATTGTACCACAGCAACGAGATGCAAGGATTTATAGAGTAACAAGAGACGTGGGACAGGACACGGGGAACTTGAGCGAATCGTACGGAGGTAAGTGCAACGTAAGGTGGGTAATGCATTCGTTTATT
GCAAGACGGCCCGTATGTAACGAAGTGTATTTTGTTTCAACAGATCCGTGCTTTGAATTTAAATACAAAAGCGATGGATTCTTAATTATTAAATATGTTGTTATCTCTCTCTTTGACGTTCACGTTATTATTCTGCTATTGGACCGGTACCATGTACTATATAGAAGGGTCGATCACTTACAAATATTACAAGGAGACACTTGACTTGGTTGGGTTGCGGCCAAACCCTGCCATTGTACCACAGCAACGAGATGCAAGGATTTATAGAGTAACAAGAGACGTGGGACAGGACACGGGGAACTTGAGCGAATCGTACGGAGGTAAGTGCAACGTAAGGCGGGTAATGCATTCGTTTATT
ACAAGACGGCCCGTATGTAACGAAGTGTATTGTGTTTCAACAGATCCGTGCTTTGAATTTAGATACAAAAGCGATGGATTCTTAGTTAATTAAATATGTTGTTATCTCTCTCTTTGACGTTCACGTTATTATTCTGCTATTGGACCGGTACCATGTACTATATAGAAGGGTCGATCACTTACAAATATTACAAGGAGACACTTGACTTGGTTGGGTTGCGGCCAAACCCTGCCATTGTACCACAGCAACGAGATGCGAGGATATATAGAGTAACAAGAGACGTGGGACAGGACACGGGGAACTTGAGCGAATCGTACGGAGGTAAGTGCAACGTAAGGCGGGTAATGCATTCGTTTATT
GCAAGACGGCCCGTATGTAACGAAGTGTATTGTGTTTCAACAGATCCGTGCTTTGAATTTAGATATAAAAGCGATGGATTCTTAATTATTAAATATGTTGTTATCTCTCTCTTTGACGTTCACGTTATTATTCTGCTATTGGACCGGTACCATGTACTATATAGAAGGGTCGATCACTTACAAATATTACAAGGAGACACTTGACTTGGTTGGGTTGCGGCCAAACCCTGCCATTGTACCACAGCAACGAGATGCGAGGATATATAGAGTAACAAGAGACGTGGGACAGGACACGGGGAACTTGAGCGAATCCTACGGAGGTAAGTGCAACGTAAGGCGGGTAATGCATTCGTTTATT
GCAAGACGGCCCGTATGTAACGAAGTGTATTTTGTTTCAACAGATCCGTGCTTTGAATTTAGATACAAAAGCGATGGATTCTTAATTATTAAATATGTTGTTATATCTCTCTTTGACGTTCACGTTATTATTCTGCTATTGGACCGGTACCATGTATTATATAGAAGGATCGGTCACTTACAAATATTACAAGGAGACACTTGACTTGGTTGGGTTGCGGCCAAACCCTGCCATTGTACCACAGCAACGAGATGCGAGGATATATAGAGTAACAAGAGACGTGGGACAGGACACGGGGAACTTGAGCGAATCGTACGGAGGTAAGTGCAACGTAAGGCGGGTAATGCATTCGTTTATT
GTAAGACGGCCCGTATGTAACGAAGTGTATTGTGTTTCAACAGATCCGTGCTTTGAATTTAGATATAAAAGCGATGGATTCTTAATTATTAAATATGTTGTTATCTCTCTCTTTGACGTTCACGTTATTATTCTGCTATTGGACCGGTACCATGTATTATATAGAAGGATCGGTCACTTACAAATATTACAAGGAGACACTTGACTCGATT
GCAAGACGGCCCGTATGTAACGAAGTGTATTTTGTTTCAACAGATCCGTGCTTTGAATTTAGATACAAAAGCGATGGATTCTTAATTATTAAATATGTTGTTATCTCTCTCTTTGACGTTCACGTTATTATTCTGCTATTGGACCGGTACCATGTGTTGGGTTGCGGCCAAACCCTGCCATTGTACCACAGCAACGAGATGCGAGGATATATAGAGTAACAAGAGACGTGGGACAGGACACGGGGAACTTGAGCGAATCGTACGGAGGTAAGTGCAACGTAAGGCGGGTAATGCATTCGTTTATT
GCAAGACGGCCCGTATGTAACGAAGTGTATTTTGTTTCAACAGATCCGTGCTTTGAATTTAGATATAAAAGCGATGGATTCTTAGTTAATTAAATATGTTGTTATCTCTCTCTTTGACGTTCACGCTATTATTCTGCTATTGGACCGGTACCATGTATTATATAGAAGGATCGGTCACTTACAAATATTACAAGGAGACACTTGACTTGGTTGGGTTGCGGCCAAACCCTGCCATTGTACCACAGCAACGAGATGCAAGGATTTATAGAGTAACAAGAGACGTGGGACAGGACACGGGGAACTTGAGCGAATCGTACGGAGGTAAGTGCAACGTAAGGCGGGTAATGCATTCGTTTATT
GCAAGACGGCCCGTATGTAACGAAGTGTATTTTGTTTCAACAGATCCGTGCTTTGAATTTAGATATAAAAGCGATGGATTCTTAGTTAATTAAATATGTTGTTATCTCTCTCTTTGACGTTCACGTTATTATTCTGCTATTGGACCGGTACCATGTATTATATAGAAGGATCGGTCACTTACAAATATTACAAGGAGACACTTGACTTGTGCGGCCAAACCCTGCCATTGTACCACAGCAACGAGATGCAAGGATTTATAGAGTAACAAGAGACGTGGGACAGGACACGGGGAACTTGAGCGAATCGTACGGAGGTAAGTGCAACGTAAGGCGGGTAATGCATTCGTTTATT
GCAAGACGGCCCGTATGGAACGAAGTGTATTGTGTTTCAACAGATCCGTGCTTTGAATTTAGATATAAAAGCGATGGATTCTTAGTTAATTAAATATGTTGTTATCTCTCTCTTTGACGTTCACGTTATTATTCTGCTATTGGACCGGTACCATGTATTATATAGAAGGATCGGTCACTTATAAATATTACAAGGAGACACTTGACTTGGTTGGGTTGCGGCCAAACCCTGCCATTGTACCACAGCAACGAGATGCAAGGATTTATAGAGTAACAAGAGACGTGGGACAGGACACGGGGAACTTGAGCGAATCGTACGGAGGTAAGTGCAACGTAAGGCGGGTAATGCATTCGTTTATT
GCAAGACGGCCCGTATGTAACGAAGTGTATTGTGTTTCAACAGATCCGTGCTTTGAATTTAGATACAAAAGCGATGGATTCTTAATTATTAAATATGTTGTTATCTCTCTCTTTGACGTTCACGTTATTATTCTGCTATTGGACCGGTACCATGTACTATATAGAAGGGTCGATCACTTACAAATATTACAAGGAGACACTTGACTTGGTTGGGTTGCGGCCAAACCCTGCCATTGTACCACAGCAACGAGATGCAAGGATTTATAGAGTAACAAGAGACGTGGGACAGGACACGGGGAACCTGAGCGAATCGTACGGAGGTAAGTGCAACGTAAGGCGGGTAATGCATTCGTTTATT
GTAAGACGGCCCGTATGTAACGAAGTGTATTGTGTTTCAACAGATCCGTGCTTTGAATTTAGATATAAAAGCGATGGATTCTTAATTATTAAATATGTTGTTATCTCTCTCTTTGACGTTCACGTTATTATTCTGCTATTGGACCGGTACCATGTATTATATAGAAGGGTCGGTCACTTACAAATATTACAAGGAGACACTTGACTTGGTTGGGTTGCGGCCAAACCCTGCCATTGTACCACAGCAACGAGATGCAAGGATTTATAGAGTAACAAGAGACGTGGGACAGGACACGGGGAACTTGAGCGAATCGTACGGAGGTAAGTGCAACGTAAGGCGGGTAATGCATTCGTTTATT
GCAAGACGGCCCGTATGTAACGAAGTGTATTTTGTTTCAACAGATCCGTGCTTTGAATTTAGATATAAAAGCGATGGATTCTTAATTATTAAATATGTTGTTATCTCTCTCTTTGACGTTCACGTTATTATTCTGCTATTGGACCGGTACCATGTATAGAGTAACAAGAGACGTGGGACAGGACACGGGGAACTTGAGCGAATCGTACGGAGGTAAGTGCAACGTAAGGCGGGTAATGCATTCGTTTATT
GCAAGACGGCCCGTATGTAACGAAGTGTATTGTGTTTCAACAGATCCGTGCTTTGAATTTAGATATAAAAGCGATGGATTCTTAGTTAATTAAATATGTTGTTATCTCTCTCTTTGACGTTCACGTTATTATTCTGCTATTGGACCGGTACCATGTATTATATAGAAGGATCGGTCACTTACAAATATTACAAGGAGACACTTGACTTGGTTGGGTTGCGGCCAAACCCTGTCATTGTACCACAGCAACGAGATGCAAGGATTTATAGAGTAACAAGAGACGTGGGACAGGACACGGGGAACTTGAGCGAATCGTACGGAGGTAAGTGCAACGTAAGGCGGGTAATGCATTCGTTTATT
GCAAGACGGCCCGTATGTAACGAAGTGTATTGTGTTTCAACAGATCCGTGCTTTGAATTTAGATATAAAAGCGATGGATTCTTAGTTAATTAAATATGTTGTTATCTCTCTCTTTGACGTTCACGTTATTATTCTGCTATTGGACCGGTACCATGTATTATATAGAAGGGTCGATCACTTACAAATATTACAAGGAGACACTTGACTTGGTTGGGTTGCGGCCAAACCCTGCCATTGTACCACAGCAACGAGATGCGAGGATTTATAGAGTAACAAGAGACGTGGGACAGGACACGGGGAACTTGAGCGAATCGTACGGAGGTAAGTGCAACGTAAGGCGGGTAATGCATTCGTTTATT
GCAAGACGGCCCGTATGTAACGAAGTGTATTGTGTTTCAACAGATCCGTGCTTTGAATTTAGATATAAAAGCGATGGATTCTTAGTTAATTAAATATGTTGTTATCTCTCTCTTTGACGTTCACGTTATTATTCTGCTATTGGACCGGTACCATGTATTATATAGAAGGATCGGTCACTTACAAATATTACAAGGAGACACTTGACTTGGTTGGGTTGCGGCCAAACCCTGCCATTGTACCACAGCAACGAGATGCGAGGATATATAGAGTAACAAGAGACGTGGGACAGGACACGGGGAACTTGAACGAATCGTACGGAGGTAAGTGCAACGTAAGGCGGGTAATGCATTCGTTTATT
GCAAGACGGCCCGTATGTAACGAAGTGTATTGTGTTTCAACAGATCCGTGCTTTGAATTTAGATATAAAAGCGATGGATTCTTAGTTAATTAAATATGTTGTTATCTCTCTCTTTGACGTTCACGTTATTATTCTGCTATTGGACCGGTACCATGTATTATATAGAAGGATCGGTCACTTACAAATATTACAAGGAGACACTTGACTTGGTTGGGTTGCGGCCAAACCCTGCCATTGTACCACAGCAGCGAGATGCAAGGATTTATAGAGTAACAAGAGACGTGGGACAGGACACGGGGAACTTGAGCGAATCGTACGGAGGTAAGTGCAACGTAAGGCGGGTAATGCATTCGTTTATT
GCAAGACGGCCCGTATGTAACGAAGTGTATTGTGTTTCAACAGATCCGTGCTTTGAATTTAGATATAAAAGCGATGGATTCTTAGTTAATTAAATATGTTGTTATCTCTCTCTTTGACGTTCACGTTATTATTCTGCTATTGGACCGGTACCATGTATTATATAGAAGGATCGGTCACTTACAAATATTACAAGGAGACACTTGACTTGGTTGGGTAGCGGCCAAACCCTGCCATTGTACCACAGCAACGAGATGCGAGGATATATAGAGTAACAAGAGACGTGGGACAGGACACGGGGAACTTGAGCGAATCGTACGGAGGTAAGTGCAACGTAAGGCGGGTAATGCATTCGTTTATT
GCAAGACGGCCCGTATGTAACGAAGTGTATTGTGTTTCAACAGATCCGTGCTTTGAATTTAGATATAAAAGCGATGGATTCTTAGTTAATTAAATATGTTGTTATCTCTCTCTTTGACGTTCACGTTATTATTCTGCTATTGGACCGGTACCATGTATGTTGGGTTGCGGCCAAACCCTGCCATTGTACCACAGCAACGAGATGCAAGGATTTATAGAGTAACAAGAGACGTGGGACAGGACACGGGGAACTTGAGCGAATCGTACGGAGGTAAGTGCAACGTAAGGCGGGTAATGCATTCGTTTATT
GCAAGACGGCCCGTATGTAACGAAGTGTATTGTGTTTCAACAGATCCGTGCTTTGAATTTAGATATAAAAGCGATGGATTCTTAGTTAATTAAATATGTTGTTATCTCTCTCTTTGACGTTCACGTTATTATACTGCTATTGGACCGGTACCATGTATTATATAGAAGGATCGGTCACTTACAAATATTACAAGGAGACACTTGACTTGGTTGGGTTGCGGCCAAACCCTGCCATTGTACCACAGCAACGAGATGCGAGGATTTATAGAGTAACAAGAGACGTGGGACAGGACACGGGGAACTTGAGCGAATCGTACGGAGGTAAGTGCAACGTAAGGCGGGTAATGCATTCGTTTATT
GCAAGACGGCCCGTATGTAACGAAGTGTATTTTGTTTCAACAGATCCGTGCTTTGAATTTAGATACAAAAGCGATGGATTCTTAATTATTAAATATGTTGTTATCTCTCTCTTTGACGTTCACGTTATTATTCTGCTATTGGACCGGTACCATGTATTATATAGAAGGATCGGTCACTTACAAATATTACAAGGAGACACTTGACTTGGTTGGGTTGCGGCCAAACCCTGCCATTGTACCACAGCAACGAGATGCAAGGATTTATAGAGTAACAAGAGACGTGGGACAGGACAAGGGGAACTTGAGCGAATCGTACGGAGGTAAGTGCAACGTAAGGCGGGTAATGCATTCGTTTATT
GCAAGACGGCCCGTATGTAACGAAGTGTATTGTGTTTCAACAGATCCGTGCTTTGAATTTAGATATAAAAGCGATGGATTCTTAGTTAATTAAATATGTTGTTATCTCTCTCTTTGACGTTCACGTTATTATTCTGCTATTGGACCGGTACCATGTATTATATAGAGGATCGGTCACTTACAAATATTACAAGGAGACACTTGACTTGGTTGGGTTGCGGCCAAACCCTGCCATTGTACCACAGCAACGAGATGCAAGGATTTATAGAGTAACAAGAGACGTGGGACAGGACACGGGGAACTTGAGCGAATCGTACGGAGGTAAGTGCAACGTAAGGCGGGTAATGCATTCGTTTATT
GCAAGACGGCCCGTATGTAACGAAGTGTATTGTGTTTCAACAGATCCGTGCTTTGAATTTAGATATAAAACCGATGGATTCTTAGTTAATTAAATATGTTGTTATCTCTCTCTTTGACGTTCACGTTATTATTCTGCTATTGGACCGGTACCATGTATTATATAGAAGGGTCGATCACTTACAAATATTACAAGGAGACACTTGACTTGGTTGGGTTGCGGCCAAACCCTGCCATTGTACCACAGCAACGAGATGCGAGGATATATAGAGTAACAAGAGACGTGGGACAGGACACGGGGAACTTGAGCGAATCGTACGGAGGTAAGTGCAACGTAAGGCGGGTAATGCATTCGTTTATT
GCAAGACGGCCCGTATGTAACGAAGTGTATTGTGTTTCAACAGATCCGTGCTTTGAATTTAGATATAAAAGCGATGGATTCTTAGTTAATTAAATATGTTGTTATCTCTCTCTTTGACGTTCACGTTATTATTCTGCTATTGGACCGGTACCATGTATTATATAGAAGGATCGGTCACTTACAAATATTACAAGGAGACACTTGACTTGGTTGGGTTGCGGCCAAACCCTGCCATTGTACCACAGCAACGAGATGCAAGGATTTATAGAGTAACAAGAGACGTGGGACAGGACACGGGGAACTTGAGCGAATCGTACGGAGGTAAGTGCAACGTGAGGCGGGTAATGCATTCGTTTATT
GCAAGACGGCCCGTATGTAACGAAGTGTATTTTGTTTCAACAGATCCGTGCTTTGAATTTAGATACAAAAGCGATGGATTCTTAATTATTAAATATGTTGTTATCTCTCTCTTTGACGTTCACGCTATTATTCTGCTATTGGACCGGTACCATGTATAGAGTAACAAGAGACGTGGGACAGGACACGGGGAACTTGAGCGAATCGTACGGAGGTAAGTGCAACGTAAGGCGGGTAATGCATTCGTTTATT
GCAAGACGGCCCGTATGTAACGAAGTGTATTGTGTTTCAACAGATCCGTGCTTTGAATTTAGATATAAAAGCGATGGATTCTTAGTTATTAAATATGTTGTTATCTCTCTCTTTGACGTTCACGTTATTATTCTGCTATTGGACCGGTACCATGTATTATATAGAAGGATCGGTCACTTACAAATATTACAAGGAGACACCTGACTTGGTTGGGTTGCGGCCAAACCCTGCCATTGTACCACAGCAACGAGATGCGAGGATATATAGAGTAACAAGAGACGTGGGACAGGACACGGGGAACTTGAGCGAATCGTACGGAGGTAAGTGCAACGTAAGGCGGGTAATGCATTCGTTTATT
GCAAGACGGCCCGTATGTAACGAAGTGTATTTTGTTTCAACAGATCCGTGCTTTGAATTTAGATATAAAAGCGATGGATTCTTAGTTAATTAAATATGTTGTTATCTCTCTCTTTGACGTTCACGTTATTATTCTGCTATTGGACCGGTACCATGTATTATATAGAAGGGTCGGTCACTTACAAATATTACAAGGAGACACTTGACTTGGTTGGGTTGCGGCCAAACCCTGCCATTGTACCACAGCAACGAGATGCAAGGATTTATAGAGTAACAAGAGACGTGGGACAGGACACGGGGAACTTGAGCGAATCGTACGGAGGTAAGTGCAACGTAAGGCGGGTAATGCACTCGTTTATT
GCAAGACGGCCCGTATGTAACGAAGTGTATTGTGTTTCAACAGATCCGTGCTTTGAATTTAGATATAAAAGCGATGGATTCTTAGTTAATTAAATATGTTGTTATCTCTCTCTTTGACGTTCACGTTATTATTCTGCTATTGGACCGGTACCATGTACTATATAGAAGGGTCGATCACTTAGAAATATTACAAGGAGACACTTGACTTGGTTGGGTTGCGGCCAAACCCTGCCATTGTACCACAGCAACGAGATGCGAGGATATATAGAGTAACAAGAGACGTGGGACAGGACACGGGGAACTTGAGCGAATCGTACGGAGGTAAGTGCAACGTAAGGCGGGTAATGCATTCGTTTATT
GCAAGACGGCCCGTATGTAACGAAGTGTATTTTGTTTCAACAGATCCGTGCTTTGAATTTAGATACAAAAGCGATGGATTCTTAATTATTAAATATGTTGTTATCTCTCTCTTTGACGTTCACGTTATTATTCTGCTATTGGACCGGTACCATGTATAGAGTAACAAGAGACGTGGGACAGGACACGGGGAACTTGAGCGAATCGTACGGAGGTAAGTGCAACGTAAGGCGAGTAATGCATTCGTTTATT
GCAAGACGGCCCGTATGTAACGAAGTGTATTTTGTTTCAACAGATCCGTGCTTTGAATTTAGATACAAAAGCGATGGATTCTTAATTATTAAATATGTTGTTATCTCTCTCTTTGACGTTCACGTTATTATTCTGCTATTGGACCGGTACCATGTACTATATAGAAGGGTCGGTCACGGCCAAACCCTGCCATTGTACCACAGCAACGAGATGCGAGGATATATAGAGTAACAAGAGACGTGGGACAGGACACGGGGAACTTGAGCGAATCGTACGGAGGTAAGTGCAACGTAAGGCGGGTAATGCATTCGTTTATT
GCAAGACGGCCCGTATGTAACGAAGTGTATTTTGTTTCAACAGATCCGTGCTTTGAATTTAGATACAAAAGCGATGGATTCTTAATTATTAAATATGTTGTTATCTCTCTCTTTGACGTTCACGTTATTATTCTGCTATTGGACCGGTACCATGTACTATATAGAAGGGTCGATCACTTACAAATATTACAAGGAGACACTTGACTTGGTTGGGTTGCGGCCAAACCCTGCCATTGTACCACAGCAACGAGATGCAAGGATTTATAGAGTAACAAGAGACGTGGGACAGGACACGGGGAACTTGAGCGAATCGTACGGAGGTAAGTGCAACGTAAGGCGGGTAATGCATTCGTTTATT
GCAAGACGGCCCGTATGTAACGAAGTGTATTGTGTTTCAACAGATCCGTGCTTTGAATTTAGATATAAAAGCGATGGATTCTTAGTTAATTAAATATGTTGTTATCTCTCTCTTTGACGTTCACATTATTATTCTGCTATTGGACCGGTACCATGTATTATATAGAAGTATCGGTCACTTACAAATATTACAAGGAGACACTTGACTTGGTTGGGTTGCGGCCAAACCCTGCCATTGTACCACAGCAACGAGATGCAAGGATTTATAGAGTAACAAGAGACGTGGGACAGGACACGGGGAACTTGAGCGAATCGTACGGAGGTAAGTGCAACGTAAGGCGGGTAATGCATTCGTTTATT
GCAAGACGGCCCGTATGTAACGAAGTGTATTTTGTTTCAACAGATCCGTGCTTTGAATTTAGATACAAAAGCGATGGATTCTTAATTATTAACTATGTTGTTATCTCTCTCTTTGACGTTCACGTTATTATTCTGCTATTGGACCGGTACCATGTATTATATAGAAGGATCGGTCACTTACAAATATTACAAGGAGACACTTGACTTGGTTGGGTTGCGGCCAAACCCTGCCATTGTACCACAGCAACGAGATGCAAGGATTTATAGGGTAACAAGAGACGTGGGACAGGACACGGGGAACTTGAGCGAATCGTACGGAGGTAAGTGCAACGTAAGGCGGGTAATGCATTCGTTTATT
GCAAGACGGCCCGTATGTAACGAAGTGTATTGTGTTTCAACAGATCCGTGCTTTGAATTTAGATATAAAAGCGATGGATTCTTAGTTAATTAAATATGTTGTTATCTCTCTCTTTGACGTTCACGTTATTATTCTGCTATTGGACCGGTACCATGTATTATATAGAAGGATCNGTCACTTACAAATATTACAAGGAGACACTTGACTTGGTTGGGTTGCGGCCAAACCCTGCCATTGTACCACAGCAACGAGATGCAAGGATTTATAGAGTAACAAGAGACGTGGGACAGGACACGGGGAACTTGAGCGAATCGTACGGAGGTAAGTGCAACGTAAGGCGGGTAATGCATTCGTTTATT
GCAAGACGGCCCGTATGTAACGAAGTGTATTTTGTTTCAACAGATCCGTGCTTTGAATTTAGATACAAAAGCGATGGATTCTTAATTATTAAATATGTTGTTATCTCTCTCTTTGACGTTCACGTTATTATTCTGCTATTGGACCGGTACCATGTACTATATAGAAGGGTCGATCACTTACAAATATTACAAGGAGACACTTGACTTGGTTGGGTTGCGACCAAACCCTGCCATTGTACCACAGCAACGAGATGCAAGGATTTATAGAGTAACAAGAGACGTGGGACAGGACACGGGGAACTTGAGCGAATCGTACGGAGGTAAGTGCAACGTAAGGCGGGTAATGCATTCGTTTATT
GCAAGACGGCCCGTATGTAACGAAGTGTATTGTGTTTCAACAGATCCGTGCTTTGAATTTAGATATAAAAGCGATGGATTCTTAGTTGATTAAATATGTTGTTATCTCTCTCTTTGACGTTCACGTTATTATTCTGCTATTGGACCGGTACCATGTATTATATAGAAGGATCGGTCACTTACAAATATTACAAGGAGACACTTGACTTGATT
GCAAGACGGCCCGTATGTAACGAAGTGTATTTTGTTTCAACAGATCCGTGCTTTGAATTTAGATATAAAAGCGATGGATTCTTAATTATTAAATATGTTGTTATCTCTCTCTTTGACGTTCACGTTATTATTCTGCTATTGGACCGGTACCATGTATTATATAGAAGGATCGGTCACTTACAAATATTACAAGGAGACACTTGACTTGGTTGGGTTGCGGCCAAACCCTGCCATTGTACCACAGCAACGAGATGCAAGGATTTATAGAGTAACAAGAGACGTGGGACAGGACACGGGGAACTTGAGCGAATCGTACGGAGGTAAGTGCAACGTAAGGCGGGTAATGCATTCGTTTATT
GCAAGACGGCCCGTATGTAACGAAGTGTATTGTGTTTCAACAGATCCGTGCTTTGAATTTAGATATAAAAGCGATGGATTCTTAGTTAATTAAATATGTTGTTATCTCTCTCTTTGACGTTCACGTTATTATTCTGCTATTGGACCGGTACCATGTATTATATAGAAGGGTCGGTCACTTACAAATATTACAAGGAGACACTTGACTTGATT
GCAAGACGGCCCGTATGTAACGAAGTGTATTGTGTTTCAACAGATCCGTGCTTTGAATTTAGATATAAAAGCGATGGATTCTTAGTTAATTGAATATGTTGTTATCTCTCTCTTTGACGTTCACGTTATTATTCTGCTATTGGACCGGTACCATGTACTATATAGAAGGGTCGATCACTTACAAATATTACAAGGAGACACTTGACTTGGTTGGGTTGCGGCCAAACCCTGCCATTGTACCACAGCAACGAGATGCGAGGATATATAGAGTAACAAGAGACGTGGGACAGGACACGGGGAACTTGAGCGAATCGTACGGAGGTAAGTGCAACGTAAGGCGGGTAATGCATTCGTTTATT
GCAAGACGGCCCGTATGTAACGAAGTGTATTTTGTTTCAACAGATCCGTGCTTTGAATTTAGATACAAAAGCGATGGATTCTTAATTATTAAATATGTTGTTATCTCTCTCTTTGACGTTCACGTTATTATTCTGCTATTGGACCGGTACCATGTATTATATAGAAGGGTCGATCACTTACAAATATTACAAGGAGACACTTGTCTTGGTTGGGTTGCGGCCAAACCCTGCCATTGTACCACAGCAACGAGATGCAAGGATTTATAGAGTAACAAGAGACGTGGGACAGGACACGGGGAACTTGAGCGAATCGTACGGAGGTAAGTGCAACGTAAGGCGGGTAATGCATTCGTTTATT
GCAAGACGGCCCGTATGTAACGAAGTGTATTGTGTTTCAACAGATCCGTGCTTTGAATTTAGATATAAAAGCGATGGATTCTTAGTTAATTAAATATGTTGTTATCTCTCTCTTTGACGTTCACGTTATTATTCTGCTATTGGACCGGTACCATGTACTATATAGAAGGGTCGATCACTTACAAATATTACAAGGAGACACTTGACTTGGTTGGGTTGCGGCCAAACCCTGCCATTGTACCACAGCAACGAGATGCGAGGATATATAGAGTAACAAGAGACGTGGGACAGGACACGGGGAACTTGAGCGAATCGTACGGAGGTAAGTGCAACGTAAGGCGGGTAATGCATTCGTTTATT
GCAAGATGGCCCGTATGTAACGAAGTGTATTGTGTTTCAACAGATCCGTGCTTTGAATTTAGATATAAAAGCGATGGATTCTTAGTTAATTAAATATGTTGTTATCTCTCTCTTTGACGTTCACGTTATTATTCTGCTATTGGACCGGTACCATGTATTATATAGAAGGATCGGTCACTTACAAATATTACAAGGAGACACTTGACTTGGTTGGGTTGCGGCCAAACCCTGCCATTGTACCACAGCAACGAGATGCAAGGATTTATAGAGTAACAAGAGACGTGGGACAGGACACGGGGAACTTGAGCGAATCGTACGGAGGTAAGTGCAACGTAAGGCGGGTAATGCATTCGTTTATT
GCAAGACGGCCCGTATGTAACGAAGTGTATTTTGTTTCAACAGATCCGTGCTTTGAATTTAGATATAAAAGCGATGGATTCTTAGTTAATTAAATATGTTGTTATCTCTCTCTTTGACGTTCACGTTATTATTCTGCTATTGGACCGGTACCATGTATTATATAGAAGGATCGGTCACTTACAAATATTACAAGGAGACACTTGACTTGGTTGGGTTGCGGCCAAACCCTGCCATTGTACCACAGCAACGAGATGCGAGGATATATAGAGTAACAAGAGACGTGGGACAGGACACGGGGAACTTGAGCGAATCGTACGGAGGTAAGTGCAACGTAAGGCGGGTAATGCATTCGTTTATT
GCAAGACGGCCCGTATGTAACGAAGTGTATTTTGTTTCAACAGATCCGTGCTTTGAATTTAGATACAAAAGCGATGGATTCTTAATTATTAAATATGTTGTTATCTCTCTCTTTGACGTTCACGTTATTATTCTGCTATTGGACCGGTACCATGTACTATATAGAAGGGTCGGTCACTTACAAATATTACAAGGAGACACTTGACTTGGTTGGGTTGCGGCCAAACCCTGCCATTGTACTACAGCAACGAGATGCGAGGATATATAGAGTAACAAGAGACGTGGGACAGGACACGGGGAACTTGAGCGAATCGTACGGAGGTAAGTGCAACGTAAGGCGGGTAATGCATTCGTTTATT
TACGCCGATACGTTTGATGGGCAGATGGCTGACTTCTTTAGAAGACAGCAAACTAGAGTAAGGATCTACGCCGATACGTTTGAT
GCAAGACGGTCCGTATGTAACGAAGTGTATTGTGTTTCAACAGATCCGTGCTTTGAATTTAGATATAAAAGCGATGGATTCTTAGTTAATTAAATATGTTGTTATCTCTCTCTTTGACGTTCACGTTATTATTCTGCTATTGGACCGGTACCATGTATTATATAGAAGGGTCGATCACTTACAAATATTACAAGGAGACACTTGACTTGGTTGGGTTGCGGCCAAACCCTGCCATTGTACCACAGCAACGAGATGCGAGGATTTATAGAGTAACAAGAGACGTGGGACAGGACACGGGGAACTTGAGCGAATCGTACGGAGGTAAGTGCAACGTAAGGCGGGTAATGCATTCGTTTATT
GCAAGACGGCCCGTATGTAACGAAGTGTATTGTGTTTCAACAGATCCGTGCTTTGAATTTAGATATAAAAGCGATGGATTCTTAGTTAATTAAATATGTTGTTATCTCTCTCTTTGACGTTCACGTTATTATTCTGCTATTGGACCGGTACCATGTATTATATAGAAGGATCGGTCACTTACAAATATTAAAAGGAGACACTTGACTTGGTTGGGTTGCGGCCAAACCCTGCCATTGTACCACAGCAACGAGATGCGAGGATATATAGAGTAACAAGAGACGTGGGACAGGACACGGGGAACTTGAGCGAATCGTACGGAGGTAAGTGCAACGTAAGGCGGGTAATGCATTCGTTTATT
GCAAGACGGCCCGTATGTAACGAAGTGTATTGTGTTTCAACAGATCCGTGCTTTGAATTTAGATATAAAAGCGATGGATTCTTAGTTAATTAAATATGTTGTTATCTCTCTCTTTGACGTTCACGTTATTATTCTGCTATTGGACCGGTACCATGTATTATATAGAAGGATCGGTCACTTACAAATATTACAAGGAGACACTTGACTTGGTTGGGTTGCGGCCAAACCCTGCCATTGTAACACAGCAACGAGATGCAAGGATTTATAGAGTAACAAGAGACGTGGGACAGGACACGGGGAACTTGAGCGAATCGTACGGAGGTAAGTGCAACGTAAGGCGGGTAATGCATTCGTTTATT
GCAAGACGGCCCGTATGTAACGAAGTGTATTGTGTTTCAACAGATCCGTGCTTTGAATTTAGATATAAAAGCGATGGATTCTTAGTTAATTAAATATGTTGTTATCTCTCTCTTTGACCTTCACGTTATTATTCTGCTATTGGACCGGTACCATGTATTATATAGAAGGATCGGTCACTTACAAATATTACAAGGAGACACTTGACTTGGTTGGGTTGCGGCCAAACCCTGCCATTGTACCACAGCAACGAGATGCAAGGATTTATAGAGTAACAAGAGACGTGGGACAGGACACGCGGAACTTGAGCGAATCGTACGGAGGTAAGTGCAACGTAAGGCGGGTAATGCATTCGTTTATT
GCAAGACGGCCCGTATGTAACGAAGTGTATTGTGTTTCAACAGATCCGTGCTTTGAATTGAGATATAAAAGCGATGGATTCTTAGTTAATTAAATATGTTGTTATCTCTCTCTTTGACGTTCACGTTATTATTCTGCTATTGGACCGGTACCATGTATTATATAGAAGGATCGGTCACTTACAAATATTACAAGGAGACACTTGACTTGGTTGGGTTGCGGCCAAACCCTGCCATTGTACCACAGCAACGAGATGCAAGGATTTATAGAGTAACAAGAGACGTGGGACAGGACACGGGGAACTTGAGCGAATCGTACGGAGGTAAGTGCAACGTAAGGCGGGTAATGCATTCGTTTATT
GCAAGACGGCCCGTATGTAACGAAGTGTATTTTGTTTCAACAGATCCGTGCTTTGAATTTAGATACAAAAGCGATGGATTCTTAATTATTAAATATGTTGTTATCTCTCTCTTTGACGTTCACGTTATTATTCTGCTATTGGACCGGTACCATGTATTATATAGAAGGTTCGGTCACTTACAAATATTACAAGGAGACACTTGACTTGGTTGGGTTGCGGCCAAACCCTGCCATTGTACCACAGCAACGAGATGCAAGGATTTATAGAGTAACAAGAGACGTGGGACAGGACACGGGGAACTTGAGCGAATCGTACGTAGGTAAGTGCAACGTAAGGCGGGTAATGCATTCGTTTATT
GCAAGACGGCCCGTATGTAACGAAGTGTATTGTGTTTCAACAGATCCGTGCTTTGAATTTAGATATAAAAGCGATGGATTCTTAGTTAATTAAATATGTTGTTATCTCTCTCTTTGACGTTCACGTTATTATTCTGCTATTGGACCGGTACCATGTATTATGTAGAAGGATCGGTCACTTACAAATATTACAAGGAGACACTTGACTTGGTTGGGTTGCGGCCAAACCCTGCCATTGTACCACAGCAACGAGATGCGAGGATATATAGAGTAACAAGAGACGTGGGACAGGACACGGAGAACTTGAGCGAATCGTACGGAGGTAAGTGCAACGTAAGGCGGGTAATGCATTCGTTTATT
GCAAGACGGCCCGTATGTAACGAAGTGTATTTTGTTTCAACAGATCCGTGCTTTGAATTTAGATACAAAAGCGATGGATTCTTAATTATTAAATATGTTGTTATCTCTCTCTTTGACGTTCACGTTATTATTCTGCTATTGGACCGGTACCATGTACTTTTTGGGTTGCGGCCAAACCCTGCCATTGTACCACAGCAACGAGATGCGAGGATATATAGAGTAACAAGAGACGTGGACAGGACACGGGGAACTTGAGCGAATCGTACGGAGGTAAGTGCAACGTAAGGCGGGTAATGCATTCGTTTATT
GCAAGACGGCCCGTATGTAACGAAGTGTATTGTGTTTCAACGGATCCGTGCTTTGAATTTAGATATAAAAGCGATGGATTCTTAGTTAATTAAATATGTTGTTATCTCTCTCTTTGACGTTCACGTTATTATTCTGCTATTGGACCGGTACCATGTATTATATAGAAGGATCGGTCACTTACAAATATTACAAGGAGACACTTGACTTGATT
TACGCCGATACGTTTGATGGGCAGATGGCTGACTTCTTTACGCAAGACGGCCCGTATGTAACGAAGTGTATTTTGTTTCAACAGATCCGTGCTTTGAATTTAGATACAAAAGCGATGGATTCTTAATTATTAAATATGTTGTTATCTCTCTCTTTGACGTTCACGTTATTATTCTGCTATTGGACCGGTACCATGTACTATATAGAAGGGTCGATCACTTACAAATATTACAAGGAGACACTTGACTTGGTTGGGTTGCGGCCAAACCCTGCCATTGTACCACAGCAACGAGATGCGAGGATATATAGAGTAACAAGAGACGTGGGACAGGACACGGGGAACTTGAGCGAATCGTACGGAGGTAAGTGCAACGTAAGGCGGGTAATGCATTCGTTTATT…
GCAAGACGGCCCGTATGTAACGAAGTGTATTGTGTTTCAACAGATCCGTGCTTTGAATTTAGATACAAAAGCGATGGATTCTTAATTATTAAATATGTTGTTATCTCTCTCTTTGACGTTCACGTTATTATTCTGCTATTGGACCGGTACCATGTACTATATAGAAGGGTCGGTCACGGCCAAACCCTGCCATTGTACCACAGCAACGAGATGCGAGGATATATAGAGTAACAAGAGACGTGGGACAGGACACGGGGAACTTGAGCGAATCGTACGGAGGTAAGTGCAACGTAAGGCGGGTAATGCATTCGTTTATT
GCAAGACGGCCCGTATGTAACGAAGTGTATTGTGTTTCAACAGATCCGTGCTTTGAATTTAGATATAAAAGCGATGGATTCTTAGTTAATTAAATATGTTGTTATCTCTCTCTTTGACGTTCACGTTATTATTCTGCTATTGGACCGGTACCATGTATTATATAGAAGGATCGGTCACTTACAAATATTACAAGGAGACACTTGACTTGGTTGGGTTGCGGCCAAACCCTGCCATTGTACCACAGCAACGAGATGCAAGGATTTATAGAGTAACAAGAGACGTGGGACAGGACACGGGGAACTTGAGCGAATCGTACGGAGGTAATTGCAACGTAAGGCGGGTAATGCATTCGTTTATT
GCAAGACGGCCCGTATGTAACGAAGTGTATTGTGTTTCAACAGATCCGTGCTTTGAATTTAGATACAAAAGCGATGGATTCTTAATTATTAAATATGTTGTTATCTCTCTCTTTGACGTTCACGTTATTATTCTGCTATTGGACCGGTACCATGTACTATATAGAAGGGTCGATCACTTACAAATATTACAAGGAGACACTTGACTTGGTTGGGTTGCGGCCAAACCCTGCCATTGTACCACAGCAACGAGATGCGAGGATATATAGAGTAACAAGAGACGTGAGACAGGACACGGGGAACTTGAGCGAATCGTACGGAGGTAAGTGCAACGTAAGGCGGGTAATGCATTCGTTTATT
GCAAGACGGCCCGTATGTAACGAAGTGTATTGTGTTTCAACAGATCCGTGCTTTGAATTTAGATACAAAAGCGATGGATTCTTAATTATTAAATATGTTGTTATCTCTCTCTTTGACGTTCACGTTATTATTCTGCTATTGGACCGGTACCATGTACTATATAGAAGGATCGGTCACTTACAAATATTACAAGGAGACACTTGACTTGGTTGGGTTGCGGCCAAACCCTGCCATTGTACCACAGCAACGAGATGCAAGGATTTATAGAGTAACAAGAGACGTGGGACAGGACACGGGGAACTTGAGCGAATCGTACGGAGGTAAGTGCAACGTAAGGCGGGTAATGCATTCGTTTATT
GCAAGACGGCCCGTATGTAACGAAGTGTATTGTGTTTCAACAGATCCGTGCTTTGAATTTAGATATAAAAGCGATGGATTCTTAGTTAATTAAATATGTTGTTATCTCTCTCTTTGACGTTCACGTTATTATTCTGCTATTGGACCGGTACCATGTATTATATAGAAGGATCGGTCACTTACAAATATTACAAGGAGACACTTGACTTGGTTGGGTTGCGGCCAAACCCTGCCATTGTACCACAGCAACGAGATGCAAGGATTTATAGAGTAACAAGAGACGTGGGACAGGACACGGGGAACTTGAGCGAATCGTACGGAGGTAAGTGCAACGTAAGGCGAGTAATGCATTCGTTTATT
GCAAGACGGCCCGTATGTAACGAAGTGTATTGTGTTTCAACAGATCCGTGCTTTGAATTTAGATATAAAAGCGATGGATTCTTAGTTAATTAAATATGTTGTTATCTCTCTCTTTGACGTTCACGTTATTATTCTGCTATTGGACCGGTACCATGTATTATATAGAAGGATCGGTCACTTACAAATATTACAAGGAGACACTTGACTTGGTTGGGTTGCGGCCAAACCCTGCCATTGTACCACAGCAACGAGATGCAAGGATTTATAGAGTAACAAGAGACGTGGGACAGGACACGGGGAACTTGAGCGAATCGTACGGAGGTAAGTGCAACGTAAGGCGGGTAATGCATTCGTCTATT
GCAAGACGGCCCGTATGTAACGAAGTGTATTTTGTTTCAACAGATCCGTGCTTTGAATTTAGATACAAAAGCGATGGATTCTTAATTATTAAATATGTTGTTATCTCTCTCTTTGACGTTCACGTTATTATTCTGCTATTGGACCGGTACCATGTACTATATAGATGGGTCGATCACTTACAAATATTACAAGGAGACACTTGACTTGGTTGGGTTGCGGCCAAACCCTGCCATTGTACCACAGCAACGAGATGCGAGGATATATAGAGTAACAAGAGACGTGGGACAGGACACGGGGAACTTGAGCGAATCGTACGGAGGTAAGTGCAACGTAAGGCGGGTAATGCATTCGTTTATT
GCAAGACGGCCCGTATGTAACGAAGTGTATTTTGTTTCAACAGATCCGTGCTTTGAATTTAGATACAAAAGCGATGGATTCTTAATTATTAAATATGTTGTTATCTCTCTCTTTGACGTTCACGTTATTATTCTGCTATTGGACCGGTACCATGTACTATATAGAAGGGTCGATCACTTACAAATATTACAAGGAGACACTTGACTTGGTTGGGTTGCGGCCAAACCCTGCCATTGTACCACAGCAACGAGATGCGAGGATATATAGAGTAACAAGAGACGTGGGACAGGACATGGGGAACTTGAGCGAATCGTACGGAGGTAAGTGCAACGTAAGGCGGGTAATGCATTCGTTTATT
GCAAGACGGCCCGTATGTAACGAAGTGTATTTTGTTTCAACAGATCCGTGCTTTGAATTTAGATACAAAAGCGATGGATTCTTAATTATTAAATATGTTGTTATCTCTCTCTTTGACGTTCACGTTATTATTCTGCTATTGGACCGGTACCATGTACTATATAGAAGGATCGGTCACTTACAAATATTACAAGGAGACACTTGACTTGATT
GCAAGACGGCTCGTATGTAACGAAGTGTATTGTGTTTCAACAGATCCGTGCTTTGAATTTAGATATAAAAGCGATGGATTCTTAGTTAATTAAATATGTTGTTATCTCTCTCTTTGACGTTCACGTTATTATTCTGCTATTGGACCGGTACCATGTATTATATAGAAGGATCGGTCACTTACAAATATTACAAGGAGACACTTGACTTGGTAGGGTTGCGGCCAAACCCTGCCATTGTACCACAGCAACGAGATGCAAGGATTTATAGAGTAACAAGAGACGTGGGACAGGACACGGGGAACTTGAGCGAATCGTACGGAGGTAAGTGCAACGTAAGGCGGGTAATGCATTCGTTTATT
TACGCCGATACGTTTGATGTGCAGATGGCTGACTTCTTTACGCAAGACGGCCCGTATGTAACGAAGTGTATTTTGTTTCAACAGATCCGTGCTTTGAATTTAGATATAAAAGCGATGGATTCTTAGTTAATTAAATATGTTGTTATCTCTCTCTTTGACGTTCACGTTATTATTCTGCTATTGGACCGGTACCATGTATTATATAGAAGGATCGGTCACTTACAAATATTACAAGGAGACACTTGACTTGGTTGGGTTGCGGCCAAACCCTGCCATTGTACCACAGCAACGAGATGCGAGGATATATAGAGTAACAAGAGACGTGGGACAGGACACGGGGAACTTGAGCGAATCGTACGGAGGTAAGTGCAACGTAAGGCGGGTAATGCATTCGTTTAT…
GCAAGACGGCCCGTATGTAACGAAGTGTATTGTGTTTCAACAGATCCGTGCTTTGAATTTATATATAAAAGCGATGGATTCTTAGTTAATTAAATATGTTGTTATCTCTCTCTTTGACGTTCACGTTATTATTCTGCTATTGGACCGGTACCATGTATTATATAGAAGGATCGGTCACTTACAAATATTACAAGGAGACACTTGACTTGGTTGGGTTGCGGCCAAACCCTGCCATTGTACCACAGCAACGAGATGCAAGGATTTATAGAGTAACAAGAGACGTGGGACAGGACACGGGGAACTTGAGCGAATCGTACGGAGGTAAGTGCAACGTAAGGCGGGTAATGCATTCGTTTATT
GCAAGACGGCCCGTATGTAACGAAGTGTATTTTGTTTCAACAGATCCGTGCTTTGAATTTAGATACAAAAGCGATGGATTCTTAATTATTAAATATGTTGTTATCTCTCTCTTTGACGTTCACGTTATTATTCTGCTATTGGACCGGTACCATGTATTATATAGAAGGATCGGTCACTTACAAATATTACAAGGAGACACTTGACTTGGTTGGGTTGCGGCCAAACCCTGCCATTGTACCACAGCAACGAGATGCAAGGATTTATAGAGTAACAAGAGACGTGGGACAGGACACGAGGAACTTGAGCGAATCGTACGGAGGTAAGTGCAACGTAAGGCGGGTAATGCATTCGTTTATT
GCAAGACGGCCCGTATGTAACGAAGTGTATTGTGTTTCAACAGATCCGTGCTTTGAATTTAGATATAAAAGCGATGGATTCTTAGTTAATTAAATATGTTGTTATCTCTCTCTTTGACGTTCACGTTATTATTCTGCTATTGGACCGGTACCATGTATTATATAGAAGGATCGGTCACTTACAAATATTACAAGGAGACACTTGACTTGGTTGGGTTGCGGCCAAACCCTGCCATTGTACCACAGCAACGAGATGCGAGGATATATAGAGTAATAAGAGACGTGGGACAGGACACGGGGAACTTGAGCGAATCGTACGGAGGTAAGTGCAACGTAAGGCGGGTAATGCATTCGTTTATT
GCAAGACGGCCCGTATGTAACGAAGTGTATTGTGTTTCAACAGATCCGTGCTTTGAATTTAGATACAAAAGCGATGGATTCTTAATTATTAAATATGTTGTTATCTCTCTCTTTGACGTTCACGTTATTATTCTGCTATTGGACCGGTACCATGTATTATATAGAAGGATCGGTCACTTACAAATATTACAAGGAGACACTTGACTTGGTTGGGTTGCGGCCAAACCTTGCCATTGTACCACAGCAACGAGATGCAAGGATTTATAGAGTAACAAGAGACGTGGGACAGGACACGGGGAACTTGAGCGAATCGTACGGAGGTAAGTGCAACGTAAGGCGGGTAATGCATTCGTTTATT
GTAAGACGGCCCGTATGTAACGAAGTGTATTGTGTTTCAACAGATCCGTGCTTTGAATTTAGATATAAAAGCGATGGATTCTTAATTATTAAATATGTTGTTATCTCTCTCTTTGACGTTCACGTTTTTATTCTGCTATTGGACCGGTACCATGTATTATATAGAAGGATCGGTCACTTACAAATATTACAAGGAGACACTTGACTTGGTTGGGTTGCGGCCAAACCCTGCCATTGTACCACAGCAACGAGATGCAAGGATTTATAGAGTAACAAGAGACGTGGGACAGGACACGGGGAACTTGAGCGAATCGTACGGAGGTAAGTGCAACGTAAGGCGGGTAATGCATTCGTTTATT
GCAAGACGGCCCGTATGTAACGAAGTGTATTTTGTTTCAACAGATCCGTGCTTTGAATTTAGATACAAAAGCGATGGATTCTTAATTATTAAATATGTTGTTATCTCTCTCTTTGACGTTCACGTTATTATTCTGCTATTGGACCGGTACCATGTACTATATAGAAGGGTCGATCACTTACAAATATTACAAGGAGACACTTGACTTGGTTGGGTTGCGGCCAAACCCTGCCATTGTACCACAGCAACGAGATGCGAGGATATATAGAGTAACAAAAGACGTGGGACAGGACACGGGGAACTTGAGCGAATCGTACGGAGGTAAGTGCAACGTAAGGCGGGTAATGCATTCGTTTATT
GCAAGACGGCCCGTATGTAACGAAGTGTATTTTGTTTCAACAGATCCGTGCTTTGAATTTAGATACAAAAGCGATGGATTCTTAATTATTAAATATGTTGTTATCTCTCTCTTTGACGTTCACGTTATTATTCTGCTATTGGACCGGTACCATGTATTATATAGAAGGGTCGGTCACTTACAAATATTACAAGGAGACACTTGACTTGGTTGGGTTGCGGCCAAACCCTGCAATTGTACCACAGCAACGAGATGCGAGGATATATAGAGTAACAAGAGAAGTGGGACAGGACACGGGGAACTTGAGCGAATCGTACGGAGGTAAGTGCAACGTAAGGCGGGTAATGCATTCGTTTATT
GCAAGACGGCCCGTATGTAACGAAGTGTATTGTGTTTCAACAGATCCATGCTTTGAATTTAGATATAAAAGCGATGGATTCTTAGTTAATTAAATATGTTGTTATCTCTCTCTTTGACGTTCACGTTATTATTCTGCTATTGGACCGGTACCATGTATTATATAGAAGGATCGGTCACTTACAAATATTACAAGGAGACACTTGACTTGGTTGGGTTGCGGCCAAACCCTGCCATTGTACCACAGCAACGAGATGCGAGGATATATAGAGTAACAAGAGACGTGGGACAGGACACGGGGAACTTGAGCGAATCGTACGGAGGTAAGTGCAACGTAAGGCGGGTAATGCATTCGTTTATT
GCAAGACGGCCCGTATGTAACGAAGTGTATTGTGTTTCAACAGATCCGTGCTTTGAATTTAGATATAAAAGCGATGGATTCTTAGTTAATTAAATATGTTGTTATCTCTCTCTATTACGTTCACGTTATTATTCTGCTATTGGACCGGTACCATGTATTATATAGAAGGATCGGTCACTTACAAATATTACAAGGAGACACTTGACTTGGTTGGGTTGCGGCCAAACCCTGCCATTGTACCACAGCAACGAGATGCAAGGATTTATAGAGTCACAAGAGACGTGGGACAGGACACGGGGAACTTGAGCGAATCGTACGGAGGTAAGTGCAACGTAAGGCGGGTAATGCATTCGTTTATT
GCAAGACGGCCCGTATGTAACGAAGTGTATTGTGTTTCAACAGATCCGTGCTTTGAATTTAGATATAAAAGCGATGGGTTCTTAGTTAATTAAATATGTTGTTATCTCTCTCTTTGACGTTCACGTTATTATTCTGCTATTGGACCGGTACCATGTATTATATAGAAGGATCGGTCACTTACAAATATTACAAGGAGACACTTGACTTGGTTGGGTTGCGGCCAAACCCTGCCATTGTACCACAGCAACGAGATGCGAGGATTTATAGAGTAACAAGAGACGTGGGACAGGACACGGGGAACTTGAGCGAATCGTACGGAGGTAAGTGCAACGTAAGGCGGGTAATGCATTCGTTTATT
GCAAGACGGCCCGTATGTAACGAAGTGTATTTTGTTTCAACAGATCCGTGCTTTGAATTTAGATACAAAAGCGATGGATTCTTAATTATTAAATATGTTGTTATCTCTCTCCTTGACGTTCACGTTATTATTCTGCTATTGGACCGGTACCATGTACTATATAGAAGGGTCGATCACTTACAAATATTACAAGGAGACACTTGACTTGGTTGGGTTGCGGCCAAACCCTGCCATTGTACCACAGCAACGAGATGCAAGGATTTATAGAGTAACAAGAGACGTGGGACAGGACACGGGGAACTTGAGCGAATCGTACGGAGGTAAGTGCAACGTAAGGCGGGTAATGCATTCGTTTATT
GCAAGACGGCCCGTATGTGACGAAGTGTATTGTGTTTCAACAGATCCGTGCTTTGAATTTAGATATAAAAGCGATGGATTCTTAGTTAATTAAATATGTTGTTATCTCTCTCTTTGACGTTCACGTTATTATTCTGCTATTGGACCGGTACCATGTATTATATAGAAGGATCGGTCACTTACAAATATTACAAGGAGACACTTGACTTGGTTGGGTTGCGGCCAAACCCTGCCATTGTACCACAGCAACGAGATGCAAGGATTTATAGAGTAACAAGAGACGTGGGACAGGACACGGGGAACTTGAGCGAATCGTACGGAGGTAAGTGCAACGTAAGGCGGGTAATGCATTCGTTTATT
GCAAGACGGCCCGTATGTAACGAAGTGTATTTTGTTTCAACAGATCCGTGCTTTGAATTTAGATACAAAAGCGATGGATTCTTAATTATTAAATATGTTGTTATCTCTCTCTTTGACGTTCACGTTATTATTCTGCTATTGGACCGGTACCATGTACTATATAGAAGGGTCGGTCACTTACAAATATTACAAGAGACACTTGACTTGGTTGGGTTGCGGCCAAACCCTGCCATTGTACCACAGCAACGAGATGCGAGGATATATAGAGTAACAAGAGACGTGGGACAGGACACGGGGAACTTGAGCGAATCGTACGGAGGTAAGTGCAACGTAAGGCGGGTAATGCATTCGTTTATT
GCAAGACGGCCCGTATGTAACGAAGTGTATTGTGTTTCAACAGATCCGTGCTTTGAATTTAGATATAAAAGCGATGGATTCTTAGTTAATTAATATGTTGTTATCTCTCTCTTTGACGTTCACGTTATTATTCTGCTATTGGACCGGTACCATGTATTATATAGAAGGGTCGATCACTTACAAATATTACAAGGAGACACTTGACTTGGTTGGGTTGCGGCCAAACCCTGCCATTGTACCACAGCAACGAGATGCGAGGATATATAGAGTAACAAGAGACGTGGGACAGGACACGGGGAACTTGAGCGAATCGTACGGAGGTAAGTGCAACGTAAGGCGGGTAATGCATTCGTTTATT
GCAAGACGGCCCGTATGTAACGAAGTGTATTGTGTTTCAACAGATCCGTGCTTTGAATTTATATATAAAAGCGATGGATTCTTAGTTAATTAAATATGTTGTTATCTCTCTCTTTGACGTTCACGTTATTATTCTGCTATTGGACCGGTACCATGTACTATATAGAAGGGTCGATCACTTACAAATATTACAAGGAGACACTTGACTTGGTTGGGTTGCGGCCAAACCCTGCCATTGTACCACAGCAACGAGATGCGAGGATATATAGAGTAACAAGAGACGTGGGACAGGACACGGGGAACTTGAGCGAATCGTACGGAGGTAAGTGCAACGTAAGGCGGGTAATGCATTCGTTTATT
GCAAGACGGCCCGTATGTAACGAAGTGTATTTTGTTTCAACAGATCCGTGCTTTGAATTTAGATACAAAAGCGATTGATTCTTAATTATTAAATATGTTGTTATCTCTCTCTTTGACGTTCACGTTATTATTCTGCTATTGGACCGGTACCATGTATTATATAGAAGGATCGNTCACTTACAAATATTACAAGGAGACACTTGACTTGGTTGGGTTGCGGCCAAACCCTGCCATTGTACCACAGCAACGAGATGCGAGGATATATAGAGTAACAAGAGACGTGGGACAGGACACGGGGAACTTGAGCGAATCGTACGGAGGTAAGTGCAACGTAAGGCGGGTAATGCATTCGTTTATT
GCAAGACGGCCCGTATGTAACGAAGTGTATTGTGTTTCAACAGATCCGTGCTTTGAATTTAGATATAAAAGCGATGGATTCTTAGTTAATTAAATATGTTGTTATCTCTCTCTTTGACGTTCACGTTATTATTCTGCTATTGGACCGGTACCATGTACTATATAGAAGGGTCGGTCACTTACAAATATTACAAGGAGACACTTGACTTGGTTGGGTTGCGGTCAAACCCTGCCATTGTACCACAGCAACGAGATGCGAGGATATATAGAGTAACAAGAGACGTGGGACAGGACACGGGGAACTTGAGCGAATCGTACGGAGGTAAGTGCAACGTAAGGCGGGTAATGCATTCGTTTATT
GCAAGACGGCCCGTATGTAACGAAGTGTATTGTGTTTCAACAGATCCGTGCTTTGAATTTAGATATAAAAGCGATGGATTCTTAGTTAATTAAATATGTTGTTATCTCTCTCTTTGACGTTCACGTTATTGTTCTGCTATTGGACCGGTACCATGTATTATATAGAAGGATCGGTCACTTACAAATATTACAAGGAGACACTTGACTTGGTTGGGTTGCGGCCAAACCCTGCCATTGTACCACAGCAACGAGATGCAAGGATTTATAGAGTAACAAGAGACGTGGGACAGGACGCGGGGAACTTGAGCGAATCGTACGGAGGTAAGTGCAACGTAAGGCGGGTAATGCATTCGTTTATT
[truncated: 298 more rows]

## Sheet: TACR2 Unique Seq
Sequence
[truncated: 1,031 more rows]
