# Supplementary material for: Neural signaling contributes to heart formation and growth in the invertebrate chordate, Ciona robusta
Source: PLoS Biol. 2026 Apr 14;24(4):e3003715. doi: 10.1371/journal.pbio.3003715 (PMC13078634; doi:10.1371/journal.pbio.3003715)
Supplement: S1 Data — A single file consisting of multiple tabs, each of which correspond to the data underlying a particular graph. (XLSX) [file pbio.3003715.s016.xlsx]

## Sheet: Fig 1K
Percent proliferating cells	Adult heart region
4.95557	Distal
3.59181	Distal
3.84579	Distal
5.33602	Distal
2.45492	Middle
1.22729	Middle
2.58787	Middle
1.4799	Middle

## Sheet: Fig 4B (IWR)
Trial 1						Trial 2						Trial 3
	DAPI	Position of EDU cell					Dapi	Position of EDU cell					Dapi	Position of EDU cell
	# Midline of UL	Distal End	Middle	total UL cells	# of EDU cells in UL total		# of Mid UL	Distal End	Midline	total	# of EDU cells in UL TOTAL		# of Mid UL	Distal End	Midline	# of EDU cells in UL total
Control Pulse -01	18	0	0	22		DMSO-Pulse-1	19	0	1	23	1	DMSO-Pulse-1	9	0	0		13
Control Pulse -02	15	0	0	19		DMSO-Pulse-2	15	0	2	19	2	DMSO-Pulse-2	12	0	1	1	16
Control Pulse -03						DMSO-Pulse-3	18	1	1	22	2	DMSO-Pulse-3	9	0	0		13
Control Pulse -04	18	0	1	22	1	DMSO-Pulse-4	20	0	2	24	2	DMSO-Pulse-4	12	0	0		16
Control Pulse -05	16	0	1	20	1	DMSO-Pulse-5	22	0	1	26	1	DMSO-Pulse-5	11	0	0		15
Control Pulse -06						DMSO-Pulse-6	18	0	0	22		DMSO-Pulse-6	13	1	0	1	17
Control Pulse -07						DMSO-Pulse-7	19	0	0	23		DMSO-Pulse-7	14	0	0		18
Control Pulse -08						DMSO-Pulse-8	15	0	0	19		DMSO-Pulse-8	10	0	0		14
Control Pulse -09	12	0	0	16		DMSO-Pulse-9	15	0	1	19	1	DMSO-Pulse-9	10	0	0		14
Control Pulse -10	14	0	0	18		Average	17.8889	0.111111	0.888889	21.8889	1.5	DMSO-Pulse-10	11	0	0		15
Control Pulse -11						Standard Deviation	2.47207	0.333333	0.781736	2.47207	0.547723	DMSO-Pulse-11	8	0	0		12
Control Pulse -12	15	0	1	19	1	Growth fraction		2.78	4.97		5.59	DMSO-Pulse-12	12	0	1	1	16
Control Pulse -13	15	0	1	19	1							DMSO-Pulse-13	12	0	0		16
Control Pulse -14	13	0	2	17	2	IWR-Pulse-1	16	2	4	20	6	DMSO-Pulse-14	12	0	0		16
Control Pulse -15	17	1	0	21	1	IWR-Pulse-2	18	0	5	22	5	DMSO-Pulse-15	11	0	0		15
Control Pulse -16	16	0	2	20	2	IWR-Pulse-3	19	1	1	23	2	DMSO-Pulse-16	11	0	0		15
Control Pulse -17	13	0	0	17		IWR-Pulse-4	14	1	4	18	5	DMSO-Pulse-17	9	0	0		13
Control Pulse -18	15	0	1	19	1	IWR-Pulse-5	15	1	0	19	1	DMSO-Pulse-18	12	0	0		16
Control Pulse -19	17	0	0	21		IWR-Pulse-6	_	0	3	#VALUE!	3	DMSO-Pulse-19	11	0	1	1	15
Control Pulse -20	17	0	1	21	1	IWR-Pulse-7	17	2	5	21	7	DMSO-Pulse-20	13	0	0		17
Control Pulse -21	13	0	0	17		IWR-Pulse-8	18	2	2	22	4	DMSO-Pulse-21	10	0	0		14
Control Pulse -22	15	0	1	19	1	IWR-Pulse-9	21	0	5	25	5	Average	11.0476	0.047619	0.142857	1	15.0476
Average	15.2353	0.0588235	0.647059	19.2353	1.2	IWR-Pulse-10	13	1	1	17	2	Standard Deviation	1.53219	0.218218	0.358569	0	1.53219
Standard Deviation	1.82104	0.242536	0.701888	1.82104	0.421637	IWR-Pulse-11	17	2	2	21	4	fraction dividing		1.19048	1.2931	1.26582
% cells dividing		0.015	0.042		0.037	IWR-Pulse-12	18	0	7	22	7
						IWR-Pulse-13	17	2	1	21	3	IWR-Pulse-1	11	1	1	2	15
SKL Pulse -01	10	1	2	14	3	IWR-Pulse-14	16	2	5	20	7	IWR-Pulse-2	15	0	2	2	19
SKL Pulse -02	12	0	4	16	4	IWR-Pulse-15	20	2	2	24	4	IWR-Pulse-3	11	0	3	3	15
SKL Pulse -03	16	0	1	20	1	IWR-Pulse-16	15	3	1	19	4	IWR-Pulse-4	8	2	2	4	12
SKL Pulse -04	13	0	2	17	2	IWR-Pulse-17	23	0	5	27	5	IWR-Pulse-5	14	0	1	1	18
SKL Pulse -05	11	0	1	15	1	IWR-Pulse-18	18	1	4	22	5	IWR-Pulse-6	12	0	0		16
SKL Pulse -06	17	1	4	21	5	IWR-Pulse-19	13	2	7	17	9	IWR-Pulse-7	12	1	0	1	16
SKL Pulse -07	12	0	5	16	5	IWR-Pulse-20	20	1	7	24	8	IWR-Pulse-8	10	1	0	1	14
SKL Pulse -08	13	0	0	17		IWR-Pulse-21	16	0	0	20		IWR-Pulse-9	10	0	0		14
SKL Pulse -09	14	0	2	18	2	Average	17.2	1.19048	3.38095		4.8	IWR-Pulse-10	9	0	1	1	13
SKL Pulse -10	8	0	1	12	1	Standard Deviation	2.60768	0.928388	2.29077		2.09259	IWR-Pulse-11	12	0	0		16
SKL Pulse -11	12	0	1	16	1	Growth fraction		29.8	20.6		#VALUE!	IWR-Pulse-12	12	0	3	3	16
SKL Pulse -12	19	0	4	23	4	36 hour Chase						IWR-Pulse-13	11	1	0	1	15
SKL Pulse -13	18	0	6	22	6	DMSO-Chase-1	18	0	0	22		IWR-Pulse-14	8	1	0	1	12
SKL Pulse -14	12	2	3	16	5	DMSO-Chase-2	21	0	0	25		IWR-Pulse-15	7	1	0	1	11
SKL Pulse -15	11	0	4	15	4	DMSO-Chase-3	19	0	0	23		IWR-Pulse-16	11	2	1	3	15
SKL Pulse -16	15	0	2	19	2	DMSO-Chase-4	11	1	0	15	1	IWR-Pulse-17	12	0	0		16
SKL Pulse -17	18	1	8	22	9	DMSO-Chase-5	20	0	0	24		Average	10.8824	0.588235	0.823529	1.84615
SKL Pulse -18	13	0	4	17	4	DMSO-Chase-6	15	0	0	19		Standard Deviation	2.08813	0.712287	1.07444	1.06819
SKL Pulse -19	23	0	3	27	3	DMSO-Chase-7	18	0	2	22	2	fraction dividing		14.7059	7.56757	9.48617
SKL Pulse -20	15	1	2	19	3	DMSO-Chase-8	19	0	2	23	2	36 hour Chase
Average	14.1	0.3	2.95	18.1	3.42105	DMSO-Chase-9	12	0	0	16		DMSO-Chase-1	8	0	0		12
Standard Deviation	3.5674	0.571241	1.95946	3.5674	2.06332	DMSO-Chase-10	20	0	0	24		DMSO-Chase-2	8	0	0		12
% cells dividing		0.075	0.209		0.18	DMSO-Chase-11	20	0	0	24		DMSO-Chase-3	10	0	0		14
36 hour Chase						DMSO-Chase-12	16	0	0	20		DMSO-Chase-4	8	0	0		12
Chase control -01	15	0	2	19	2	DMSO-Chase-13	13	0	0	17		DMSO-Chase-5	12	0	0		16
Chase control -02	15	0	2	19	2	DMSO-Chase-14						DMSO-Chase-6	9	0	0		13
Chase control -03						DMSO-Chase-15						DMSO-Chase-7	11	0	0		15
Chase control -04	12	1	1	16	2	DMSO-Chase-16						DMSO-Chase-8	12	0	0		16
Chase control -05	20	0	0	24		DMSO-Chase-17	16	0	0	20		DMSO-Chase-9	9	0	0		13
Chase control -06	14	1	0	18	1	DMSO-Chase-18	21	0	0	25		DMSO-Chase-10	9	1	0	1	13
Chase control -07	8	0	0	12		DMSO-Chase-19	17	0	0	21		DMSO-Chase-11	11	0	0		15
Chase control -08	11	0	3	15	3	DMSO-Chase-20	13	0	2	17	2	DMSO-Chase-12	11	0	2	2	15
Chase control -09	12	0	0	16		DMSO-Chase-21	18	0	0	22		DMSO-Chase-13	11	0	0		15
Chase control -10	13	0	0	17		Average	17.0556	0.0555556	0.333333		1.75	DMSO-Chase-14	10	0	0		14
Chase control -11	12	0	1	16	1	Standard Deviation	3.15244	0.235702	0.766965		0.5	DMSO-Chase-15	10	0	0		14
Chase control -12	16	0	0	20		fraction cells dividing		1.38889	1.9544		1.84697	DMSO-Chase-16	12	0	0		16
Chase control -13	16	0	0	20								DMSO-Chase-17	11	0	0		15
Chase control -14	11	0	2	15	2	IWR-Chase -1	14	3	3	18	6	DMSO-Chase-18	11	0	0		15
Chase control -15	19	0	0	23		IWR-Chase -2	15	4	6	19	10	DMSO-Chase-19	9	0	0		13
Chase control -16	17	0	0	21		IWR-Chase -3	18	1	1	22	2	DMSO-Chase-20	11	0	0		15
Chase control -17	21	0	0	25		IWR-Chase -4	17	5	7	21	12	Average	10.15	0.05	0.1	1.5
Chase control -18	18	1	2	22	3	IWR-Chase -5	17	0	2	21	2	Standard Deviation	1.34849	0.223607	0.447214	0.707107
Chase control -19	17	1	2	21	3	IWR-Chase -6	13	2	12	17	14			1.25	0.985222	1.06007
Chase control -20	14	0	0	18		IWR-Chase -7	16	0	6	20	6
Chase control -21	16	0	0	20		IWR-Chase -8	18	2	1	22	3	IWR-Chase -1	9	0	3	3	13
Average	14.85	0.2	0.75	18.85	2.11111	IWR-Chase -9	17	5	5	21	10	IWR-Chase -2	11	2	0	2	15
Standard Deviation	3.3289	0.410391	1.01955	3.3289	0.781736	IWR-Chase -10	15	5	4	19	9	IWR-Chase -3
% cells dividing		0.05	0.051		0.05	IWR-Chase -11	12	2	8	16	10	IWR-Chase -4	13	0	0		17
						IWR-Chase -12	19	4	9	23	13	IWR-Chase -5	11	1	0	1	15
SKL Chase -01	16	0	4	20	4	IWR-Chase -13	15	0	3	19	3	IWR-Chase -6
SKL Chase -02	15	3	1	19	4	IWR-Chase -14	19	3	10	23	13	IWR-Chase -7	13	1	0	1	17
SKL Chase -03	13	0	2	17	2	IWR-Chase -15	20	2	3	24	5	IWR-Chase -8	13	2	1	3	17
SKL Chase -04	14	1	6	18	7	IWR-Chase -16	21	0	10	25	10	IWR-Chase -9	9	0	0		13
SKL Chase -05	16	2	5	20	7	IWR-Chase -17	14	0	0	18		IWR-Chase -10	12	2	0	2	16
SKL Chase -06	15	0	10	19	10	IWR-Chase -18	16	0	9	20	9	IWR-Chase -11	16	2	4	6	20
SKL Chase -07						IWR-Chase -19	12	4	0	16	4	IWR-Chase -12	16	1	0	1	20
SKL Chase -08	19	1	10	23	11	IWR-Chase -20	17	0	7	21	7	IWR-Chase -13	17	0	5	5	21
SKL Chase -09	14	3	7	18	10	Average	16.25	2.1	5.3		7.78947	IWR-Chase -14	11	2	0	2	15
SKL Chase -10	16	3	8	20	11	Standard Deviation	2.53138	1.91669	3.64331		3.9098	IWR-Chase -15	16	0	0		20
SKL Chase -11								52.5	32.6154		36.5432	IWR-Chase -16	14	0	2	2	18
SKL Chase -12	18	4	6	22	10							Average	12.9286	0.928571	1.07143	2.54545
SKL Chase -13												Standard Deviation	2.61547	0.916875	1.73046	1.63485
SKL Chase -14	15	2	4	19	6									23.2143	8.28729	11.8143
SKL Chase -15	16	0	2	20	2
SKL Chase -16	14	1	2	18	3
SKL Chase -17
SKL Chase -18	15	0	7	19	7
SKL Chase -19
SKL Chase -20
Average	15.4286	1.42857	5.28571	19.4286	6.71429
Standard Deviation	1.60357	1.39859	2.94641	1.60357	3.31497
% cells dividing		0.357	0.343		0.346

## Sheet: Fig 4B (BIO-SKL)
Trial 1						Trial 2						Trial 3
Condition	DAPI # of Mid UL	EdU Distal End	EdU Midline	# of Sister Cells( edu anterior of UL)	# of EDU cells in UL total	Condition	DAPI # of Mid UL	EdU Distal End	EdU Midline	# of Sister Cells(realtaively edu anterior of UL)	# of EDU cells in UL total	Condition	DAPI # of Mid UL	EdU Distal End	EdU Midline	# of Sister Cells(realtaively edu anterior of UL)	# of EDU cells in UL total
DMSO Control 1	6	1	0	unsure	1	DMSO Control 1	8	0	1	1	1	DMSO Control 1	10	0	0	0	0
DMSO Control 2	9	1	0	0	1	DMSO Control 2	9	0	0	0	0	DMSO Control 2	8	0	0	0	0
DMSO Control 3	7	0	0	0	0	DMSO Control 3	9	0	0	0	0	DMSO Control 3	9	1	0	1	1
DMSO Control 4	9	0	1	0	1	DMSO Control 4	7	0	0	0	0	DMSO Control 4	7	0	0	0	0
DMSO Control 5	9	1	0	0	1	DMSO Control 5	6	0	0	0	0	DMSO Control 5	12	0	0	0	0
DMSO Control 6	7	0	1	0	1	DMSO Control 6	9	0	0	0	0	DMSO Control 6	7	0	0	0	0
DMSO Control 7	8	0	0	0	0	DMSO Control 7	9	0	0	0	0	DMSO Control 7	8	0	0	0	0
DMSO Control 8	7	0	0	*	0	DMSO Control 8	10	1	0		1	DMSO Control 8	8	2	0	0	2
DMSO Control 9	8	0	0	0	0	DMSO Control 9	7	0	0	2	0	DMSO Control 9	7	0	0	0	0
DMSO Control 10	6	0	0	0	0	DMSO Control 10	8	0	0	0	0	DMSO Control 10	11	0	0	0	0
DMSO Control 11	8	0	0	0	0	DMSO Control 11	8	0	0	0	0	DMSO Control 11	8	0	0	0	0
DMSO Control 12	6	0	1	0	1	DMSO Control 12	9	0	1	1	1	DMSO Control 12	10	0	0	0	0
DMSO Control 13	5	1	0	0	1	DMSO Control 13	9	1	0	0	1	DMSO Control 13	8	2	0	0	2
DMSO Control 14	8	0	0	0	0	DMSO Control 14	10	1	3	0	4	DMSO Control 14	12	1	1	0	2
DMSO Control 15	5	1	0	0	1	DMSO Control 15	10	0	2	0	2	DMSO Control 15	7	0	0	0	0
DMSO Average	7.2	0.333333	0.2	0	0.533333	DMSO Control 16	9	0	0	0	0	DMSO Control 16	7	0	0	?	0
SD						DMSO Control 17	8	1	0		1	DMSO Control 17	11	1	0	?	1
						DMSO Control 18	7	0	0	0	0	DMSO Control 18	10	0	0	?	0
						DMSO Control 19	9	0	0	0	0	DMSO Control 19	9	0	0	0	0
						DMSO Control 20	7	0	0	0	0	DMSO Control 20	12	1	1	0	2
BIO Agonist 1	5	1	0	unsure	1	DMSO Control 21	9	0	0		0	DMSO Control 21	9	0	0	0	0
BIO Agonist 2	7	0	0	0	0	DMSO Control 22	9	0	0	0	0	DMSO Control 22	10	0	0	0	0
BIO Agonist 3	6	0	1	0	1	Average	8.45455	0.181818	0.318182	0.210526	0.5	DMSO Control 23	9	0	0	0	0
BIO Agonist 4	7	0	0	0	0	SD						DMSO Control 24	6	0	0	0	0
BIO Agonist 5	8	0	1	0	1							Average	8.95833	0.333333	0.0833333	0.047619	0.417
BIO Agonist 6	8	0	0	0	0	BIO Agonist 1	10	0	0	0	0	SD
BIO Agonist 7	8	0	0	0	0	BIO Agonist 2	5	0	0	0	0
BIO Agonist 8						BIO Agonist 3	9	0	0	0	0	BIO Agonist 1	6	0	0	0	0
BIO Agonist 9	6	0	0	0	0	BIO Agonist 4	7	0	0	0	0	BIO Agonist 2	10	0	0	0	0
BIO Agonist 10	9	0	0	0	0	BIO Agonist 5	14	0	0	0	0	BIO Agonist 3	8	0	0	0	0
BIO Agonist 11	6	0	0	0	0	BIO Agonist 6	8	0	0	0	0	BIO Agonist 4	5	0	0	0	0
BIO Agonist 12	7	0	0	0	0	BIO Agonist 7	8	0	0	1	0	BIO Agonist 5	8	0	0	0	0
BIO Agonist 13	6	0	0	0	0	BIO Agonist 8	9	0	0		0	BIO Agonist 6	7	0	0	0	0
BIO Agonist 14	6	0	0	0	0	BIO Agonist 9	*	*	*	*		BIO Agonist 7	10	0	1	0	1
BIO Agonist 15	8	0	0	0	0	BIO Agonist 10	8	0	0	0	0	BIO Agonist 8	10	1	0	0	1
BIO Agonist 16	6	0	0	0	0	BIO Agonist 11	9	0	0	0	0	BIO Agonist 9	9	0	0	0	0
BIO Agonist 17	8	0	0	0	0	BIO Agonist 12	11	0	0	0	0	BIO Agonist 10	11	0	0	0	0
BIO Agonist 18	8	1	1	0	2	BIO Agonist 13	13	0	0	0	0	BIO Agonist 11	11	1	0	2	1
BIO Agonist 19	6	0	0	0	0	BIO Agonist 14	8	0	1	1	1	BIO Agonist 12	11	0	0	0	0
BIO Average	6.94444	0.111111	0.166667	0	0.277778	BIO Agonist 15	8	0	0	0	0	BIO Agonist 13	9	0	0	0	0
						BIO Agonist 16	9	0	0	0	0	BIO Agonist 14	11	0	0	0	0
						BIO Agonist 17	7	0	0	0	0	BIO Agonist 15	8	0	0	0	0
SKL Animal 1	9	1	0	0	1	BIO Agonist 18	10	0	1	0	1	BIO Agonist 16	7	0	0	0	0
SKL Animal 2	8	1	0	0	1	BIO Agonist 19	8	0	0	0	0	BIO Agonist 17	10	0	0	0	0
SKL Animal 3	4	1	0	0	1	BIO Agonist 20	8	0	0	0	0	BIO Agonist 18	8	0	0	0	0
SKL Animal 4	6	0	0	0	0	BIO Agonist 21	10	0	0	0	0	BIO Agonist 19	9	0	0	0	0
SKL Animal 5	5	0	0	0	0	Average	8.95	0	0.1	0.105263	0.1	BIO Agonist 20	7	0	0	0	0
SKL Animal 6	7	0	0	0	0							Average	8.75	0.1	0.05	0.1	0.15
SKL Animal 7	6	1	1	0	2
SKL Animal 8	9	0	0	maybe	0	SKL Animal 1	7	0	0	0	0
SKL Animal 9	8	0	0	0	0	SKL Animal 2	9	0	0	0	0	SKL Animal 1	9	0	0	0	0
SKL Animal 10	9	0	0	0	0	SKL Animal 3	7	0	0	0	0	SKL Animal 2	9	0	0	0	0
SKL Animal 11	8	0	0	0	0	SKL Animal 4	9	0	0	1	0	SKL Animal 3	9	0	0	0	0
SKL Animal 12	6	1	0	0	1	SKL Animal 5	8	0	0	0	0	SKL Animal 4	6	0	0	0	0
SKL Animal 13	7	0	0	0	0	SKL Animal 6	7	0	0	0	0	SKL Animal 5	7	0	0	0	0
SKL Animal 14	10	0	0	0	0	SKL Animal 7	7	0	0	0	0	SKL Animal 6	6	0	0	0	0
SKL Animal 15	8	0	1	0	1	SKL Animal 8	8	0	0	0	0	SKL Animal 7
SKL Animal 16	7	0	0	0	0	SKL Animal 9	8	0	0	0	0	SKL Animal 8	6	0	0	0	0
SKL Animal 17	5	0	0	0	0	SKL Animal 10	9	0	0	0	0	SKL Animal 9	8	0	0	0	0
SKL Animal 18	4	0	1	0	1	SKL Animal 11	6	0	0	0	0	SKL Animal 10	11	0	0	0	0
SKL Animal 19	7	0	0	0	0	SKL Animal 12	9	0	0	0	0	SKL Animal 11	7	0	0	0	0
SKL Animal 20	7	0	0	0	0	SKL Animal 13	6	0	0	0	0	SKL Animal 12	10	0	0	0	0
						SKL Animal 14	10	0	0	0	0	SKL Animal 13	7	0	0	0	0
						SKL Animal 15	7	0	0	0	0	SKL Animal 14	9	0	0	0	0
SKL Average	7	0.25	0.15	0	0.4	SKL Animal 16	8	0	0	0	0	SKL Animal 15	9	0	0	0	0
						SKL Animal 17	8	0	0	0	0	SKL Animal 16	7	0	0	0	0
						SKL Animal 18	8	0	0	0	0	SKL Animal 17	10	0	0	0	0
						SKL Animal 19	*	*	*	*	*	SKL Animal 18	7	0	0	0	0
						SKL Animal 20	5	0	0	0	0	SKL Animal 19	6	0	0	0	0
						SKL Animal 21	12	0	0	0	0	SKL Animal 20	8	0	0	0	0
												SKL Animal 21	8	0	0	0	0
						Average	7.9	0	0	0.05	0
												Average	7.95	0	0	0	0
Pulse data
	number of total EdU labeled UL cells/sample
	0 cells	1 cell	2	3	4
Control trial 1	7	8	0	0	0
Control trial 2	15	5	1	0	1
Control trial 3	18	2	4	0	0
Control total	40	15	5	0	1
						61
BIO
trial 1	14	3	1	0	0
trial 2	18	2	0	0	0
trial 3	17	3	0	0	0
BIO total	49	8	1	0	0
						58
SKL
trial 1	13	6	1	0	0
trial 2	20	0	0	0	0
trial 3	20	0	0	0	0
SKL total	53	6	1	0	0
						60
Control
Percent 0 cells	65.5738
Percent 1 cell	24.5902
Percent 2 cells	8.19672
Percent 3-5 cells	1.63934
BIO
Percent 0	84.4828
Percent 1	13.7931
Percent 2	1.72414
Percent 3-5	0
SKL
Percent 0	88.3333
Percent 1	10
Percent 2	1.66667
Percent 3-5	0
	Percent 0 cells	Percent 1 cell	Percent 2 cells	Percent 3-5 cells
Control	65.5738	24.5902	8.19672	1.63934
BIO	84.4828	13.7931	1.72414	0
SKL	88.3333	10	1.66667	0

## Sheet: Fig 4C, D
Pulse Only	Distal							Midline
T1		0 cells	1 cells	2 cells	3-5 cells	6-9 cells			0 cells	1 cells	2 cells	3-5 cells	6-9 cells
	Control	16	1	0	0	0		Control	8	7	2	0	0
	IWR	15	4	1	0	0		IWR	1	4	5	6	2
T2		0 cells	1 cells	2 cells	3-5 cells	6-9 cells			0 cells	1 cells	2 cells	3-5 cells	6-9 cells
	Control	8	1	0	0	0		Control	3	4	2	0	0
	IWR	6	6	8	1	0		IWR	2	4	3	9	3
T3		0 cells	1 cells	2 cells	3-5 cells	6-9 cells			0 cells	1 cells	2 cells	3-5 cells	6-9 cells
	Control	20	1	0	0	0		Control	3	0	0	0	0
	IWR	9	6	2	0	0		IWR	9	4	2	2	0
T4		0 cells	1 cells	2 cells	3-5 cells	6-9 cells			0 cells	1 cells	2 cells	3-5 cells	6-9 cells
	Control	18	1	0	0	0		Control	15	4	0	0	0
	IWR	12	2	2	3	0		IWR	6	2	4	4	3
Avg		0 cells	1 cells	2 cells	3-4 cells				0 cells	1 cells	2 cells	3-5 cells	6-9 cells
	Control	15.5	1	0	0			Control	7.3	3.8	1	0	0
	IWR	10.5	4.5	3.3	1			IWR	4.5	3.5	3.5	5.3	2

## Sheet: Fig 4E
		Total
T1	control pulse	1.2
	IWR pulse	3.42105
	control chase	2.11111
	IWR chase	6.71429
	control c/p	1.76
	IWR c/p	1.96
T2	control pulse	1.5
	IWR pulse	4.8
	control chase	1.75
	IWR chase	7.78947
	control c/p	1.17
	IWR c/p	1.62
T3	control pulse	1
	IWR pulse	1.84615
	control chase	1.5
	IWR chase	2.54545
	control c/p	1.5
	IWR c/p	1.38
avg		Total
	control pulse	1.23
	IWR pulse	3.36
	control chase	1.79
	IWR chase	5.68
stdev	control pulse	0.25
	IWR pulse	1.48
	control chase	0.31
	IWR chase	2.77
control c/p	control	1.45	0.965966
IWR c/p	IWR	1.69	1.12903
stdev	control	0.297067
	IWR	0.293232
div by 36hr/24hr	control	0.965966
	IWR	1.12903

## Sheet: Fig 4G
	T1	T1	T2	T2	T3	T3
	Foxf-LacZ	Foxf-TCFdn	Foxf-LacZ	Foxf-TCFdn	Foxf-LacZ	Foxf-TCFdn
1	9	10	6	10	11	10
2	7	9	7	11	10	12
3	7	11	8	11	12	16
4	8	8	8	13	10	14
5	7	9	7	15	10	13
6	8	9	8	9	7	14
7		8	8	10	10	12
8		10	9	9	10	13
9		9	8	13	11	15
10		9	9	13	8	13
11		9	6	11	13	16
12		9	7		10	12
13					10	11
14					11	14
15					11	13
16					10	12
17					12	12
18					8	14
19					9	12
20					8	12
avg	8	9	8	11	10	13
stddev	0.8165	0.834847	0.9962	1.91169	1.5035	1.55597
sum	8	10	9	13	12	15
	T1		T2		T3
	Foxf-LacZ	Foxf-TCFdn	Foxf-LacZ	Foxf-TCFdn	Foxf-LacZ	Foxf-TCFdn
over	0.17	0.83	0	0.82	0.05	0.55
same	0.33	0.17	0.17	0.18	0.1	0.35
under	0.5	0	0.83	0	0.85	0.1
	Foxf>LacZ	Foxf>TCFdn
over	0.07	0.73
same	0.2	0.23
under	0.73	0.03

## Sheet: Fig 5D
					Normalized (highest DMSO = 1)
Percent nuclei EdU +	Condition				Percent nuclei EdU +	Condition
0.118961	DMSO1	high DMSO	0.187665		0.6339	DMSO1
0.187665	DMSO2				1	DMSO2
0.156313	DMSO3				0.832936	DMSO3
0.0500545	Aprepitant1				0.266723	Aprepitant1
0.108608	Aprepitant2				0.578734	Aprepitant2
0.0732273	Aprepitant3				0.390203	Aprepitant3
0.414325	DMSO4	high DMSO	0.897442		0.461674	DMSO4
0.62808	DMSO5				0.699857	DMSO5
0.897442	DMSO6				1	DMSO6
0.606297	DMSO7				0.675584	DMSO7
0.229879	Atropine4				0.256149	Atropine4
0.681338	Atropine5				0.7592	Atropine5
0.470841	Atropine6				0.524648	Atropine6
0.786249	Atropine7				0.8761	Atropine7

## Sheet: Fig 5I
Normalized UL counts	Condition	Trial
1.4	DMSO	1
1.2	DMSO	1
1.6	DMSO	1
1	DMSO	1
2.2	DMSO	1
1.4	DMSO	1
1.4	DMSO	1
1.2	DMSO	1
1	DMSO	1
1	Spantide	1
0.8	Spantide	1
1	Spantide	1
0.6	Spantide	1
0.6	Spantide	1
0.6	Spantide	1
0.8	Spantide	1
0.8	Spantide	1
0.6	Aprepitant	1
0.8	Aprepitant	1
0.6	Aprepitant	1
0.8	Aprepitant	1
0.8	Aprepitant	1
0.8	Aprepitant	1
0.6	Aprepitant	1
0.8	Aprepitant	1
0.8	Aprepitant	1
1.66667	DMSO	2
1	DMSO	2
1.33333	DMSO	2
1.16667	DMSO	2
1	DMSO	2
1	DMSO	2
1.66667	DMSO	2
1.16667	DMSO	2
1.16667	DMSO	2
1.16667	DMSO	2
1.33333	DMSO	2
1.33333	DMSO	2
1.66667	DMSO	2
1.33333	DMSO	2
0.833333	DMSO	2
1.16667	DMSO	2
1.16667	DMSO	2
1	DMSO	2
1.83333	DMSO	2
1	DMSO	2
1	Spantide	2
1	Spantide	2
0.833333	Spantide	2
1.16667	Spantide	2
0.833333	Spantide	2
1	Spantide	2
1	Spantide	2
1	Spantide	2
0.833333	Spantide	2
1.16667	Spantide	2
0.5	Spantide	2
1.16667	Spantide	2
0.833333	Spantide	2
0.833333	Spantide	2
1.33333	Spantide	2
1.16667	Spantide	2
0.833333	Spantide	2
0.666667	Spantide	2
0.833333	Spantide	2
0.666667	Spantide	2
0.666667	Aprepitant	2
1	Aprepitant	2
0.833333	Aprepitant	2
0.833333	Aprepitant	2
1	Aprepitant	2
0.833333	Aprepitant	2
0.666667	Aprepitant	2
0.666667	Aprepitant	2
0.666667	Aprepitant	2
0.666667	Aprepitant	2
0.833333	Aprepitant	2
0.833333	Aprepitant	2
1.16667	Aprepitant	2
0.666667	Aprepitant	2
0.833333	Aprepitant	2
0.666667	Aprepitant	2
0.5	Aprepitant	2
1	Aprepitant	2
0.833333	Aprepitant	2
0.666667	Aprepitant	2
0.666667	Spantide	2
1.16667	Spantide	2
1.16667	Spantide	2
1.83333	Spantide	2
1.33333	Spantide	2
1.16667	Spantide	2
1	Spantide	2
1.66667	Spantide	2
1.33333	Spantide	2
1	Spantide	2
1	Spantide	2
1.16667	Spantide	2
0.666667	Spantide	2
0.666667	Spantide	2
1	Spantide	2
0.833333	Spantide	2
0.666667	Spantide	2
1.16667	Spantide	2
1.5	DMSO	3
1.16667	DMSO	3
1.5	DMSO	3
1.5	DMSO	3
1.16667	DMSO	3
1.33333	DMSO	3
1.66667	DMSO	3
1.5	DMSO	3
1.16667	DMSO	3
1	DMSO	3
1.33333	DMSO	3
1.33333	DMSO	3
1.16667	DMSO	3
1.5	DMSO	3
1.33333	DMSO	3
1	DMSO	3
1.16667	DMSO	3
1.33333	DMSO	3
1.33333	DMSO	3
1	DMSO	3
1.16667	Aprepitant	3
0.833333	Aprepitant	3
0.833333	Aprepitant	3
0.833333	Aprepitant	3
1	Aprepitant	3
0.833333	Aprepitant	3
1.5	Aprepitant	3
0.5	Aprepitant	3
0.833333	Aprepitant	3
1.16667	Aprepitant	3
1.16667	Aprepitant	3
1	Aprepitant	3
1.16667	Aprepitant	3
1.66667	Aprepitant	3
1	Aprepitant	3
1	Aprepitant	3
1	Aprepitant	3
1	Aprepitant	3
0.833333	Aprepitant	3
1	Aprepitant	3

## Sheet: Fig 5L
Image	UL Count	Normalized_UL_Counts	Condition	Trial
864_1	9	1.28571	Ramipril	1
864_2	10	1.42857	Ramipril	1
864_3	13	1.85714	Ramipril	1
864_4	9	1.28571	Ramipril	1
864_5	10	1.42857	Ramipril	1
864_6	8	1.14286	Ramipril	1
864_7	9	1.28571	Ramipril	1
864_8	10	1.42857	Ramipril	1
864_9	10	1.42857	Ramipril	1
864_10	9	1.28571	Ramipril	1
864_11	10	1.42857	Ramipril	1
864_12	8	1.14286	Ramipril	1
864_13	10	1.42857	Ramipril	1
864_14	8	1.14286	Ramipril	1
864_15	8	1.14286	Ramipril	1
864_16	8	1.14286	Ramipril	1
864_17	9	1.28571	Ramipril	1
864_18	10	1.42857	Ramipril	1
864_19	10	1.42857	Ramipril	1
864_20	13	1.85714	Ramipril	1
864_21	10	1.42857	Ramipril	1
864_22	11	1.57143	Ramipril	1
864_23	11	1.57143	Ramipril	1
864_24	8	1.14286	Ramipril	1
864_25	10	1.42857	Ramipril	1
864_26	10	1.42857	Ramipril	1
864_27	11	1.57143	Ramipril	1
864_28	10	1.42857	Ramipril	1
1025_1	9	1.5	Ramipril	2
1025_2	8	1.33333	Ramipril	2
1025_3	8	1.33333	Ramipril	2
1025_4	7	1.16667	Ramipril	2
1025_5	8	1.33333	Ramipril	2
1025_6	9	1.5	Ramipril	2
1025_7	11	1.83333	Ramipril	2
1025_8	8	1.33333	Ramipril	2
1025_9	10	1.66667	Ramipril	2
1025_10	9	1.5	Ramipril	2
1025_11	9	1.5	Ramipril	2
1025_12	10	1.66667	Ramipril	2
1025_13	10	1.66667	Ramipril	2
1025_14	8	1.33333	Ramipril	2
1025_15	7	1.16667	Ramipril	2
1025_16	8	1.33333	Ramipril	2
1025_17	8	1.33333	Ramipril	2
1025_18	10	1.66667	Ramipril	2
1025_19	10	1.66667	Ramipril	2
1025_20	9	1.5	Ramipril	2
1025_21	9	1.5	Ramipril	2
ace-01_1	6	1.2	Ramipril	3
ace-01_2	7	1.4	Ramipril	3
ace-01_3	7	1.4	Ramipril	3
ace-01_4	6	1.2	Ramipril	3
ace-01_5	7	1.4	Ramipril	3
ace-01_6	8	1.6	Ramipril	3
ace-01_7	4	0.8	Ramipril	3
ace-01_8	7	1.4	Ramipril	3
ace-01_9	8	1.6	Ramipril	3
ace-01_10	6	1.2	Ramipril	3
ace-01_11	7	1.4	Ramipril	3
ace-01_12	9	1.8	Ramipril	3
ace-01_13	6	1.2	Ramipril	3
ace-01_14	8	1.6	Ramipril	3
ace-01_15	7	1.4	Ramipril	3
ace-01_16	6	1.2	Ramipril	3
ace-01_17	8	1.6	Ramipril	3
ace-01_18	6	1.2	Ramipril	3
ace-01_19	8	1.6	Ramipril	3
ace-01_20	10	2	Ramipril	3
ace-01_21	7	1.4	Ramipril	3
ace-01_22	5	1	Ramipril	3
ace-01_23	9	1.8	Ramipril	3
ace-01_24	10	2	Ramipril	3
ace-01_25	10	2	Ramipril	3
ace-01_26	6	1.2	Ramipril	3
ace-01_27	8	1.6	Ramipril	3
ace-01_28	7	1.4	Ramipril	3
ace-01_29	8	1.6	Ramipril	3
ace-01_30	8	1.6	Ramipril	3
1502_1	9	1.8	Ramipril	4
1502_2	11	2.2	Ramipril	4
1502_3	8	1.6	Ramipril	4
1502_4	10	2	Ramipril	4
1502_5	8	1.6	Ramipril	4
1502_6	13	2.6	Ramipril	4
1502_7	9	1.8	Ramipril	4
1502_8	8	1.6	Ramipril	4
1502_9	7	1.4	Ramipril	4
1502_10	12	2.4	Ramipril	4
1502_11	7	1.4	Ramipril	4
1502_12	11	2.2	Ramipril	4
1502_13	8	1.6	Ramipril	4
1502_14	7	1.4	Ramipril	4
1502_15	13	2.6	Ramipril	4
1502_16	8	1.6	Ramipril	4
1504_1	8	1.6	Ramipril	4
1504_2	10	2	Ramipril	4
1504_3	8	1.6	Ramipril	4
1504_4	6	1.2	Ramipril	4
1504_5	9	1.8	Ramipril	4
1504_6	8	1.6	Ramipril	4
1504_7	9	1.8	Ramipril	4
1504_8	9	1.8	Ramipril	4
1504_9	8	1.6	Ramipril	4
1504_10	14	2.8	Ramipril	4
1504_11	7	1.4	Ramipril	4
1504_12	9	1.8	Ramipril	4
1504_13	11	2.2	Ramipril	4
1504_14	6	1.2	Ramipril	4
1504_15	9	1.8	Ramipril	4
1504_16	9	1.8	Ramipril	4
1504_17	9	1.8	Ramipril	4
1504_18	10	2	Ramipril	4
1504_19	8	1.6	Ramipril	4
859_1	10	1.42857	DMSO	1
859_2	9	1.28571	DMSO	1
859_3	7	1	DMSO	1
859_4	10	1.42857	DMSO	1
859_5	8	1.14286	DMSO	1
859_6	11	1.57143	DMSO	1
859_7	9	1.28571	DMSO	1
859_8	9	1.28571	DMSO	1
859_9	8	1.14286	DMSO	1
859_10	9	1.28571	DMSO	1
859_11	8	1.14286	DMSO	1
859_12	11	1.57143	DMSO	1
859_13	7	1	DMSO	1
859_14	8	1.14286	DMSO	1
859_15	11	1.57143	DMSO	1
859_16	8	1.14286	DMSO	1
859_17	9	1.28571	DMSO	1
859_19	9	1.28571	DMSO	1
1046_3	9	1.5	DMSO	2
1046_4	10	1.66667	DMSO	2
1046_5	10	1.66667	DMSO	2
1046_6	6	1	DMSO	2
1046_7	9	1.5	DMSO	2
1046_8	6	1	DMSO	2
1046_9	9	1.5	DMSO	2
1046_10	10	1.66667	DMSO	2
1046_11	6	1	DMSO	2
1046_12	9	1.5	DMSO	2
1046_13	6	1	DMSO	2
1046_14	7	1.16667	DMSO	2
1046_15	9	1.5	DMSO	2
1046_16	9	1.5	DMSO	2
1046_17	8	1.33333	DMSO	2
1046_18	7	1.16667	DMSO	2
1046_19	7	1.16667	DMSO	2
1046_20	7	1.16667	DMSO	2
1046_21	8	1.33333	DMSO	2
1046_22	7	1.16667	DMSO	2
1046_24	6	1	DMSO	2
1046_25	8	1.33333	DMSO	2
506_1	9	1	DMSO	3
506_2	5	1.2	DMSO	3
506_3	6	1.8	DMSO	3
506_4	9	1.6	DMSO	3
506_5	8	1.2	DMSO	3
506_6	6	1.6	DMSO	3
506_7	8	1.2	DMSO	3
506_8	6	1.4	DMSO	3
506_9	7	1.4	DMSO	3
506_10	7	1.6	DMSO	3
506_11	8	1.8	DMSO	3
506_12	9	1.2	DMSO	3
506_13	6	1	DMSO	3
506_14	5	1.6	DMSO	3
506_15	8	1.6	DMSO	3
506_16	6	1.2	DMSO	3
506_17	7	1.4	DMSO	3
506_18	9	1.8	DMSO	3
506_19	7	1.4	DMSO	3
506_20	8	1.6	DMSO	3
506_21	7	1.4	DMSO	3
506_22	9	1.8	DMSO	3
506_23	7	1.4	DMSO	3
506_24	8	1.6	DMSO	3
506_25	9	1.8	DMSO	3
506_26	7	1.4	DMSO	3
506_27	8	1.6	DMSO	3
506_28	7	1.4	DMSO	3
506_29	7	1.4	DMSO	3
506_30	7	1.4	DMSO	3
1501_1	12	2.4	DMSO	4
1501_2	8	1.6	DMSO	4
1501_3	11	2.2	DMSO	4
1501_4	9	1.8	DMSO	4
1501_5	12	2.4	DMSO	4
1501_6	8	1.6	DMSO	4
1501_7	7	1.4	DMSO	4
1501_8	10	2	DMSO	4
1501_9	8	1.6	DMSO	4
1501_10	5	1	DMSO	4
1501_11	6	1.2	DMSO	4
1501_12	9	1.8	DMSO	4
1501_13	6	1.2	DMSO	4
1501_14	6	1.2	DMSO	4
1501_15	7	1.4	DMSO	4
1501_16	9	1.8	DMSO	4
1501_17	5	1	DMSO	4
1501_18	9	1.8	DMSO	4
1501_19	5	1	DMSO	4
1503_1	7	1.4	DMSO	4
1503_2	7	1.4	DMSO	4
1503_3	5	1	DMSO	4
1503_4	9	1.8	DMSO	4
1503_6	9	1.8	DMSO	4
1503_7	8	1.6	DMSO	4
1503_8	7	1.4	DMSO	4
1503_9	10	2	DMSO	4
1503_10	8	1.6	DMSO	4
1503_11	6	1.2	DMSO	4

## Sheet: Fig 5P
Trial	Location	Count	Condition	Animal_ID
1	Distal	1	DMSO	1
1	Distal	1	DMSO	2
1	Distal	0	DMSO	3
1	Distal	0	DMSO	4
1	Distal	0	DMSO	5											z
1	Distal	0	DMSO	6
1	Distal	1	DMSO	7
1	Distal	0	DMSO	8
1	Distal	1	DMSO	9
1	Distal	1	DMSO	10
1	Distal	0	DMSO	11
1	Distal	0	DMSO	12
1	Distal	1	DMSO	13
1	Distal	0	DMSO	14
1	Distal	1	DMSO	15
1	Distal	1	DMSO	16
1	Distal	0	DMSO	17
1	Distal	0	DMSO	18
1	Distal	1	DMSO	19
1	Distal	0	Aprepitant	20
1	Distal	0	Aprepitant	21
1	Distal	0	Aprepitant	22
1	Distal	0	Aprepitant	23
1	Distal	0	Aprepitant	24
1	Distal	0	Aprepitant	25
1	Distal	0	Aprepitant	26
1	Distal	0	Aprepitant	27
1	Distal	0	Aprepitant	28
1	Distal	1	Aprepitant	29
1	Distal	0	Aprepitant	30
1	Distal	0	Aprepitant	31
1	Distal	0	Aprepitant	32
1	Distal	0	Aprepitant	33
1	Distal	0	Aprepitant	34
1	Distal	0	Aprepitant	35
1	Distal	0	Aprepitant	36
1	Distal	1	Aprepitant	37
1	Distal	0	Aprepitant	38
2	Distal	0	DMSO	39
2	Distal	1	DMSO	40
2	Distal	2	DMSO	41
2	Distal	0	DMSO	42
2	Distal	0	DMSO	43
2	Distal	0	DMSO	44
2	Distal	1	DMSO	45
2	Distal	0	DMSO	46
2	Distal	0	DMSO	47
2	Distal	1	DMSO	48
2	Distal	1	DMSO	49
2	Distal	0	DMSO	50
2	Distal	1	DMSO	51
2	Distal	0	DMSO	52
2	Distal	0	DMSO	53
2	Distal	1	DMSO	54
2	Distal	0	DMSO	55
2	Distal	0	DMSO	56
2	Distal	0	DMSO	57
2	Distal	0	DMSO	58
2	Distal	1	Aprepitant	59
2	Distal	0	Aprepitant	60
2	Distal	0	Aprepitant	61
2	Distal	0	Aprepitant	62
2	Distal	0	Aprepitant	63
2	Distal	0	Aprepitant	64
2	Distal	0	Aprepitant	65
2	Distal	0	Aprepitant	66
2	Distal	0	Aprepitant	67
2	Distal	0	Aprepitant	68
2	Distal	0	Aprepitant	69
2	Distal	0	Aprepitant	70
2	Distal	2	Aprepitant	71
2	Distal	0	Aprepitant	72
2	Distal	0	Aprepitant	73
2	Distal	1	Aprepitant	74
2	Distal	0	Aprepitant	75
2	Distal	0	Aprepitant	76
2	Distal	1	Aprepitant	77
2	Distal	0	Aprepitant	78
3	Distal	1	DMSO	79
3	Distal	1	DMSO	80
3	Distal	0	DMSO	81
3	Distal	1	DMSO	82
3	Distal	0	DMSO	83
3	Distal	0	DMSO	84
3	Distal	0	DMSO	85
3	Distal	1	DMSO	86
3	Distal	0	DMSO	87
3	Distal	2	DMSO	88
3	Distal	2	DMSO	89
3	Distal	1	DMSO	90
3	Distal	0	DMSO	91
3	Distal	1	DMSO	92
3	Distal	0	DMSO	93
3	Distal	2	DMSO	94
3	Distal	0	DMSO	95
3	Distal	1	DMSO	96
3	Distal	0	Aprepitant	97
3	Distal	2	Aprepitant	98
3	Distal	1	Aprepitant	99
3	Distal	0	Aprepitant	100
3	Distal	1	Aprepitant	101
3	Distal	0	Aprepitant	102
3	Distal	0	Aprepitant	103
3	Distal	0	Aprepitant	104
3	Distal	0	Aprepitant	105
3	Distal	0	Aprepitant	106
3	Distal	0	Aprepitant	107
3	Distal	0	Aprepitant	108
3	Distal	0	Aprepitant	109
3	Distal	0	Aprepitant	110
3	Distal	0	Aprepitant	111
3	Distal	0	Aprepitant	112
3	Distal	0	Aprepitant	113
3	Distal	0	Aprepitant	114
4	Distal	0	DMSO	115
4	Distal	0	DMSO	116
4	Distal	0	DMSO	117
4	Distal	0	DMSO	118
4	Distal	3	DMSO	119
4	Distal	0	DMSO	120
4	Distal	0	DMSO	121
4	Distal	0	DMSO	122
4	Distal	0	DMSO	123
4	Distal	0	DMSO	124
4	Distal	0	DMSO	125
4	Distal	0	DMSO	126
4	Distal	0	DMSO	127
4	Distal	1	DMSO	128
4	Distal	2	DMSO	129
4	Distal	0	DMSO	130
4	Distal	0	DMSO	131
4	Distal	0	DMSO	132
4	Distal	1	DMSO	133
4	Distal	0	Aprepitant	134
4	Distal	1	Aprepitant	135
4	Distal	0	Aprepitant	136
4	Distal	0	Aprepitant	137
4	Distal	1	Aprepitant	138
4	Distal	0	Aprepitant	139
4	Distal	0	Aprepitant	140
4	Distal	0	Aprepitant	141
4	Distal	0	Aprepitant	142
4	Distal	0	Aprepitant	143
4	Distal	0	Aprepitant	144
4	Distal	0	Aprepitant	145
4	Distal	1	Aprepitant	146
4	Distal	0	Aprepitant	147
1	Middle	0	DMSO	1
1	Middle	2	DMSO	2
1	Middle	0	DMSO	3
1	Middle	0	DMSO	4
1	Middle	0	DMSO	5
1	Middle	0	DMSO	6
1	Middle	0	DMSO	7
1	Middle	0	DMSO	8
1	Middle	0	DMSO	9
1	Middle	0	DMSO	10
1	Middle	0	DMSO	11
1	Middle	2	DMSO	12
1	Middle	1	DMSO	13
1	Middle	0	DMSO	14
1	Middle	2	DMSO	15
1	Middle	0	DMSO	16
1	Middle	1	DMSO	17
1	Middle	0	DMSO	18
1	Middle	0	DMSO	19
1	Middle	0	Aprepitant	20
1	Middle	0	Aprepitant	21
1	Middle	0	Aprepitant	22
1	Middle	0	Aprepitant	23
1	Middle	0	Aprepitant	24
1	Middle	0	Aprepitant	25
1	Middle	0	Aprepitant	26
1	Middle	2	Aprepitant	27
1	Middle	0	Aprepitant	28
1	Middle	0	Aprepitant	29
1	Middle	0	Aprepitant	30
1	Middle	1	Aprepitant	31
1	Middle	0	Aprepitant	32
1	Middle	1	Aprepitant	33
1	Middle	0	Aprepitant	34
1	Middle	0	Aprepitant	35
1	Middle	0	Aprepitant	36
1	Middle	0	Aprepitant	37
1	Middle	0	Aprepitant	38
2	Middle	0	DMSO	39
2	Middle	0	DMSO	40
2	Middle	0	DMSO	41
2	Middle	0	DMSO	42
2	Middle	0	DMSO	43
2	Middle	0	DMSO	44
2	Middle	0	DMSO	45
2	Middle	0	DMSO	46
2	Middle	0	DMSO	47
2	Middle	0	DMSO	48
2	Middle	1	DMSO	49
2	Middle	0	DMSO	50
2	Middle	0	DMSO	51
2	Middle	5	DMSO	52
2	Middle	1	DMSO	53
2	Middle	1	DMSO	54
2	Middle	2	DMSO	55
2	Middle	1	DMSO	56
2	Middle	0	DMSO	57
2	Middle	1	DMSO	58
2	Middle	0	Aprepitant	59
2	Middle	0	Aprepitant	60
2	Middle	3	Aprepitant	61
2	Middle	0	Aprepitant	62
2	Middle	0	Aprepitant	63
2	Middle	0	Aprepitant	64
2	Middle	0	Aprepitant	65
2	Middle	0	Aprepitant	66
2	Middle	1	Aprepitant	67
2	Middle	0	Aprepitant	68
2	Middle	0	Aprepitant	69
2	Middle	0	Aprepitant	70
2	Middle	0	Aprepitant	71
2	Middle	0	Aprepitant	72
2	Middle	0	Aprepitant	73
2	Middle	0	Aprepitant	74
2	Middle	0	Aprepitant	75
2	Middle	0	Aprepitant	76
2	Middle	1	Aprepitant	77
2	Middle	1	Aprepitant	78
3	Middle	0	DMSO	79
3	Middle	0	DMSO	80
3	Middle	0	DMSO	81
3	Middle	0	DMSO	82
3	Middle	0	DMSO	83
3	Middle	1	DMSO	84
3	Middle	1	DMSO	85
3	Middle	0	DMSO	86
3	Middle	0	DMSO	87
3	Middle	0	DMSO	88
3	Middle	1	DMSO	89
3	Middle	2	DMSO	90
3	Middle	0	DMSO	91
3	Middle	0	DMSO	92
3	Middle	0	DMSO	93
3	Middle	1	DMSO	94
3	Middle	0	DMSO	95
3	Middle	2	DMSO	96
3	Middle	0	Aprepitant	97
3	Middle	0	Aprepitant	98
3	Middle	2	Aprepitant	99
3	Middle	1	Aprepitant	100
3	Middle	2	Aprepitant	101
3	Middle	1	Aprepitant	102
3	Middle	1	Aprepitant	103
3	Middle	1	Aprepitant	104
3	Middle	1	Aprepitant	105
3	Middle	2	Aprepitant	106
3	Middle	1	Aprepitant	107
3	Middle	0	Aprepitant	108
3	Middle	2	Aprepitant	109
3	Middle	0	Aprepitant	110
3	Middle	1	Aprepitant	111
3	Middle	1	Aprepitant	112
3	Middle	0	Aprepitant	113
3	Middle	1	Aprepitant	114
4	Middle	0	DMSO	115
4	Middle	1	DMSO	116
4	Middle	0	DMSO	117
4	Middle	0	DMSO	118
4	Middle	2	DMSO	119
4	Middle	0	DMSO	120
4	Middle	0	DMSO	121
4	Middle	0	DMSO	122
4	Middle	1	DMSO	123
4	Middle	0	DMSO	124
4	Middle	0	DMSO	125
4	Middle	3	DMSO	126
4	Middle	0	DMSO	127
4	Middle	0	DMSO	128
4	Middle	0	DMSO	129
4	Middle	1	DMSO	130
4	Middle	1	DMSO	131
4	Middle	0	DMSO	132
4	Middle	2	DMSO	133
4	Middle	2	Aprepitant	134
4	Middle	0	Aprepitant	135
4	Middle	0	Aprepitant	136
4	Middle	0	Aprepitant	137
4	Middle	2	Aprepitant	138
4	Middle	0	Aprepitant	139
4	Middle	0	Aprepitant	140
4	Middle	2	Aprepitant	141
4	Middle	0	Aprepitant	142
4	Middle	0	Aprepitant	143
4	Middle	0	Aprepitant	144
4	Middle	0	Aprepitant	145
4	Middle	0	Aprepitant	146
4	Middle	2	Aprepitant	147

[truncated: 3 more sheets: Fig7B, Fig S7A, Fig S7H]
